# Supplementary material for: Long noncoding RNA SH3PXD2A-AS1 promotes NSCLC proliferation and accelerates cell cycle progression by interacting with DHX9
Source: Cell Death Discov. 2022 Apr 11;8:192. doi: 10.1038/s41420-022-01004-6 (PMC9001675; doi:10.1038/s41420-022-01004-6)
Supplement: Supplementary file 3 — Table S1 Text of mass spectrometry result. [file 41420_2022_1004_MOESM3_ESM.xlsx]

## Sheet: Identified Peptides and Protein
	Reference	PepCount	UniquePepCount	CoverPercent	MW	PI
	FileScan	Sequence	MH+	Diff(MH+)	Charge	Rank	Score	DeltaScore	ExpectValue	Ions	Reference	DIFF_MODIFIED_CANDIDATE	PI	MissCleavage	Modification	MatchedTIC	NumProteaseTermini	Engine	Tag	Decoy
$1-1	sp|Q08211|DHX9_HUMAN ATP-dependent RNA helicase A OS=Homo sapiens OX=9606 GN=DHX9 PE=1 SV=4	31	19	0.1205	140957	6.41
	R20190400565_LNC2,4852	K.EGETVEPYK.V	1051.49	0.00081	2	1	53.96	0	0.000295	0|0	tr|Q6PJK6|Q6PJK6_HUMAN/tr|Q58F26|Q58F26_HUMAN/sp|Q08211|DHX9_HUMAN		4.25	0		0	2	MASCOT		T
	R20190400565_LNC2,3276	K.IQGEYK.Y	737.383	-0.00041	2	1	26.37	0	0.203	0|0	tr|Q6PJK6|Q6PJK6_HUMAN/tr|Q58F26|Q58F26_HUMAN/sp|Q08211|DHX9_HUMAN		6	0		0	2	MASCOT		T
	R20190400565_LNC2,5745	K.LAQFEPSQR.Q	1075.55	-0.00036	2	1	34.46	0	0.0361	0|0	tr|Q6PJK6|Q6PJK6_HUMAN/tr|Q58F26|Q58F26_HUMAN/sp|Q08211|DHX9_HUMAN		6	0		0	2	MASCOT		T
	R20190400565_LNC2,5974	K.LAQFEPSQR.Q	1075.55	-0.00106	2	1	20.94	0	0.821	0|0	tr|Q6PJK6|Q6PJK6_HUMAN/tr|Q58F26|Q58F26_HUMAN/sp|Q08211|DHX9_HUMAN		6	0		0	2	MASCOT		T
	R20190400565_LNC2,6220	K.LAQFEPSQR.Q	1075.55	0.00222	2	1	43.04	0	0.00456	0|0	tr|Q6PJK6|Q6PJK6_HUMAN/tr|Q58F26|Q58F26_HUMAN/sp|Q08211|DHX9_HUMAN		6	0		0	2	MASCOT		T
	R20190400565_LNC2,6466	K.LAQFEPSQR.Q	1075.55	0.00454	2	1	22.49	0	0.522	0|0	tr|Q6PJK6|Q6PJK6_HUMAN/tr|Q58F26|Q58F26_HUMAN/sp|Q08211|DHX9_HUMAN		6	0		0	2	MASCOT		T
	R20190400565_LNC2,5679	K.LPIEPR.F	724.435	-0.00053	2	1	38.76	0	0.00385	0|0	tr|B3KU66|B3KU66_HUMAN/sp|Q08211|DHX9_HUMAN		6	0		0	2	MASCOT		T
	R20190400565_LNC2,6191	K.LPIEPR.F	724.435	0.00025	2	1	29.74	0	0.0307	0|0	tr|B3KU66|B3KU66_HUMAN/sp|Q08211|DHX9_HUMAN		6	0		0	2	MASCOT		T
	R20190400565_LNC2,5744	K.M*TPSYEIR.A	1012.48	-0.00081	2	1	24.43	0	0.135	0|0	tr|Q6PJK6|Q6PJK6_HUMAN/tr|Q58F26|Q58F26_HUMAN/sp|Q08211|DHX9_HUMAN		5.75	0	15.994919 Oxidation (M)	0	2	MASCOT		T
	R20190400565_LNC2,4143	K.SCGYSVR.F	828.367	0.00092	2	1	26.11	0	0.0405	0|0	tr|Q6PJK6|Q6PJK6_HUMAN/tr|Q58F26|Q58F26_HUMAN/sp|Q08211|DHX9_HUMAN		7.94	0		0	2	MASCOT		T
	R20190400565_LNC2,2942	K.TNLEQR.K	760.395	0.01489	2	1	35.93	0	0.0282	0|0	tr|B3KU66|B3KU66_HUMAN/sp|Q08211|DHX9_HUMAN		5.66	0		0	2	MASCOT		T
	R20190400565_LNC2,2961	K.TNLEQR.K	760.395	-0.00255	2	1	41.24	0	0.0658	0|0	tr|B3KU66|B3KU66_HUMAN/sp|Q08211|DHX9_HUMAN		5.66	0		0	2	MASCOT		T
	R20190400565_LNC2,3484	K.YTQVGPDHNR.S	1186.56	-0.00336	2	1	39.82	0	0.00484	0|0	tr|Q6PJK6|Q6PJK6_HUMAN/tr|Q58F26|Q58F26_HUMAN/sp|Q08211|DHX9_HUMAN		6.74	0		0	2	MASCOT		T
	R20190400565_LNC2,3527	K.YTQVGPDHNR.S	1186.56	0.00113	3	1	29.36	0	0.0483	0|0	tr|Q6PJK6|Q6PJK6_HUMAN/tr|Q58F26|Q58F26_HUMAN/sp|Q08211|DHX9_HUMAN		6.74	0		0	2	MASCOT		T
	R20190400565_LNC2,5968	R.AAECNIVVTQPR.R	1357.69	0.00173	2	1	57.48	0	0.000536	0|0	tr|Q6PJK6|Q6PJK6_HUMAN/tr|Q58F26|Q58F26_HUMAN/sp|Q08211|DHX9_HUMAN		6.04	0		0	2	MASCOT		T
	R20190400565_LNC2,6034	R.AAECNIVVTQPR.R	1357.69	-0.00067	2	1	54.42	0	0.000309	0|0	tr|Q6PJK6|Q6PJK6_HUMAN/tr|Q58F26|Q58F26_HUMAN/sp|Q08211|DHX9_HUMAN		6.04	0		0	2	MASCOT		T
	R20190400565_LNC2,6297	R.AAECNIVVTQPR.R	1357.69	-1e-05	2	1	66.48	0	1.92e-05	0|0	tr|Q6PJK6|Q6PJK6_HUMAN/tr|Q58F26|Q58F26_HUMAN/sp|Q08211|DHX9_HUMAN		6.04	0		0	2	MASCOT		T
	R20190400565_LNC2,6734	R.DVVQAYPEVR.I	1175.61	-0.00023	2	1	54.48	0	0.000389	0|0	tr|Q6PJK6|Q6PJK6_HUMAN/tr|Q58F26|Q58F26_HUMAN/sp|Q08211|DHX9_HUMAN		4.37	0		0	2	MASCOT		T
	R20190400565_LNC2,6924	R.DVVQAYPEVR.I	1175.61	-7e-05	2	1	42.52	0	0.00612	0|0	tr|Q6PJK6|Q6PJK6_HUMAN/tr|Q58F26|Q58F26_HUMAN/sp|Q08211|DHX9_HUMAN		4.37	0		0	2	MASCOT		T
	R20190400565_LNC2,6726	R.ELLPVK.K	698.445	0.00356	2	1	24.54	0	0.0594	0|0	tr|Q6PJK6|Q6PJK6_HUMAN/tr|Q58F26|Q58F26_HUMAN/sp|Q08211|DHX9_HUMAN		6.1	0		0	2	MASCOT		T
	R20190400565_LNC2,5622	R.ISAVSVAER.V	931.521	4e-05	2	1	59.82	0	0.000112	0|0	tr|Q6PJK6|Q6PJK6_HUMAN/tr|Q58F26|Q58F26_HUMAN/sp|Q08211|DHX9_HUMAN		6	0		0	2	MASCOT		T
	R20190400565_LNC2,5860	R.ISAVSVAER.V	931.521	0.00218	2	1	34.07	0	0.0746	0|0	tr|Q6PJK6|Q6PJK6_HUMAN/tr|Q58F26|Q58F26_HUMAN/sp|Q08211|DHX9_HUMAN		6	0		0	2	MASCOT		T
	R20190400565_LNC2,6090	R.ISAVSVAER.V	931.521	-0.00042	2	1	45.73	0	0.00513	0|0	tr|Q6PJK6|Q6PJK6_HUMAN/tr|Q58F26|Q58F26_HUMAN/sp|Q08211|DHX9_HUMAN		6	0		0	2	MASCOT		T
	R20190400565_LNC2,4778	R.LNM*ATLR.M	834.45	-0.00077	2	1	42.67	0	0.0046	0|0	tr|B3KU66|B3KU66_HUMAN/sp|Q08211|DHX9_HUMAN		9.75	0	15.994919 Oxidation (M)	0	2	MASCOT		T
	R20190400565_LNC2,5886	R.LNQYFQK.E	940.489	-0.00145	2	1	29.17	0	0.0648	0|0	tr|Q6PJK6|Q6PJK6_HUMAN/tr|Q58F26|Q58F26_HUMAN/sp|Q08211|DHX9_HUMAN		8.59	0		0	2	MASCOT		T
	R20190400565_LNC2,4375	R.LSM*SQLNEK.E	1065.52	0.00053	2	1	45.25	0	0.00753	0|0	sp|Q08211|DHX9_HUMAN		6	0	15.994919 Oxidation (M)	0	2	MASCOT		T
	R20190400565_LNC2,4178	R.M*GGEEAEIR.F	1007.45	0.00411	2	1	37.58	0	0.00428	0|0	tr|B3KU66|B3KU66_HUMAN/sp|Q08211|DHX9_HUMAN		4.25	0	15.994919 Oxidation (M)	0	2	MASCOT		T
	R20190400565_LNC2,4967	R.MGGEEAEIR.F	991.451	0.00117	2	1	24.81	0	0.281	0|0	tr|B3KU66|B3KU66_HUMAN/sp|Q08211|DHX9_HUMAN		4.25	0		0	2	MASCOT		T
	R20190400565_LNC2,2783	R.NFAGNR.F	678.332	-0.00014	2	1	29.91	0	0.0937	0|0	tr|B3KU66|B3KU66_HUMAN/sp|Q08211|DHX9_HUMAN		9.75	0		0	2	MASCOT		T
	R20190400565_LNC2,3571	R.YDNGSGYR.R	931.39	-0.00104	2	1	30.72	0	0.0194	0|0	tr|B3KU66|B3KU66_HUMAN/sp|Q08211|DHX9_HUMAN		5.84	0		0	2	MASCOT		T
	R20190400565_LNC2,3693	R.YGDGPRPPK.M	986.505	-0.00041	2	1	44.8	0	0.00195	0|0	tr|B3KU66|B3KU66_HUMAN/sp|Q08211|DHX9_HUMAN		8.59	0		0	2	MASCOT		T
$2-1	tr|A0A024R4A0|A0A024R4A0_HUMAN Nucleolin, isoform CRA_b OS=Homo sapiens OX=9606 GN=NCL PE=4 SV=1	21	16	0.1831	76613.5	4.6
$2-2	sp|P19338|NUCL_HUMAN Nucleolin OS=Homo sapiens OX=9606 GN=NCL PE=1 SV=3	21	16	0.1831	76613.5	4.6
	R20190400565_LNC2,4929	K.ALVATPGK.K	756.461	0.00012	2	1	36.91	0	0.00751	0|0	tr|Q9BQ02|Q9BQ02_HUMAN/tr|C9JLB1|C9JLB1_HUMAN/tr|C9JYW2|C9JYW2_HUMAN/tr|B3KTP9|B3KTP9_HUMAN/tr|C9J1H7|C9J1H7_HUMAN/tr|C9JWL1|C9JWL1_HUMAN/tr|A0A024R4A0|A0A024R4A0_HUMAN/sp|P19338|NUCL_HUMAN		8.8	0		0	2	MASCOT		T
	R20190400565_LNC2,2367	K.AVTTPGK.K	673.388	0.00034	2	1	22.61	0	0.83	0|0	tr|Q9BQ02|Q9BQ02_HUMAN/tr|C9JLB1|C9JLB1_HUMAN/tr|C9JYW2|C9JYW2_HUMAN/tr|B3KTP9|B3KTP9_HUMAN/tr|C9J1H7|C9J1H7_HUMAN/tr|C9JWL1|C9JWL1_HUMAN/tr|A0A024R4A0|A0A024R4A0_HUMAN/sp|P19338|NUCL_HUMAN		8.8	0		0	2	MASCOT		T
	R20190400565_LNC2,2497	K.AVTTPGK.K	673.388	-0.00038	1	1	33.78	0	0.0957	0|0	tr|Q9BQ02|Q9BQ02_HUMAN/tr|C9JLB1|C9JLB1_HUMAN/tr|C9JYW2|C9JYW2_HUMAN/tr|B3KTP9|B3KTP9_HUMAN/tr|C9J1H7|C9J1H7_HUMAN/tr|C9JWL1|C9JWL1_HUMAN/tr|A0A024R4A0|A0A024R4A0_HUMAN/sp|P19338|NUCL_HUMAN		8.8	0		0	2	MASCOT		T
	R20190400565_LNC2,2617	K.AVTTPGK.K	673.388	0.00222	2	1	30.63	0	0.146	0|0	tr|Q9BQ02|Q9BQ02_HUMAN/tr|C9JLB1|C9JLB1_HUMAN/tr|C9JYW2|C9JYW2_HUMAN/tr|B3KTP9|B3KTP9_HUMAN/tr|C9J1H7|C9J1H7_HUMAN/tr|C9JWL1|C9JWL1_HUMAN/tr|A0A024R4A0|A0A024R4A0_HUMAN/sp|P19338|NUCL_HUMAN		8.8	0		0	2	MASCOT		T
	R20190400565_LNC2,2446	K.EALNSCNK.R	935.425	0.00077	2	1	30.46	0	0.0633	0|0	tr|Q9BQ02|Q9BQ02_HUMAN/tr|H7BY16|H7BY16_HUMAN/tr|Q6ZS99|Q6ZS99_HUMAN/tr|B3KTP9|B3KTP9_HUMAN/tr|A0A024R4A0|A0A024R4A0_HUMAN/tr|B3KM80|B3KM80_HUMAN/sp|P19338|NUCL_HUMAN		6.09	0		0	2	MASCOT		T
	R20190400565_LNC2,3886	K.EAM*EDGEIDGNK.V	1323.54	-9e-05	2	1	50.7	0	6.98e-05	0|0	tr|Q9BQ02|Q9BQ02_HUMAN/tr|H7BY16|H7BY16_HUMAN/tr|Q6ZS99|Q6ZS99_HUMAN/tr|B3KTP9|B3KTP9_HUMAN/tr|A0A024R4A0|A0A024R4A0_HUMAN/tr|B3KM80|B3KM80_HUMAN/sp|P19338|NUCL_HUMAN		3.83	0	15.994919 Oxidation (M)	0	2	MASCOT		T
	R20190400565_LNC2,5065	K.ESFDGSVR.A	896.411	0.00112	2	1	28.51	0	0.0418	0|0	tr|Q9BQ02|Q9BQ02_HUMAN/tr|H7BY16|H7BY16_HUMAN/tr|Q6ZS99|Q6ZS99_HUMAN/tr|B3KTP9|B3KTP9_HUMAN/tr|A0A024R4A0|A0A024R4A0_HUMAN/tr|B3KM80|B3KM80_HUMAN/sp|P19338|NUCL_HUMAN		4.37	0		0	2	MASCOT		T
	R20190400565_LNC2,7532	K.EVFEDAAEIR.L	1178.57	-0.00056	2	1	20.88	0	0.63	0|0	tr|H7BY16|H7BY16_HUMAN/tr|Q6ZS99|Q6ZS99_HUMAN/tr|B3KTP9|B3KTP9_HUMAN/tr|A0A024R4A0|A0A024R4A0_HUMAN/tr|B3KM80|B3KM80_HUMAN/sp|P19338|NUCL_HUMAN		4	0		0	2	MASCOT		T
	R20190400565_LNC2,3544	K.GAAIPAK.G	627.382	0.00029	2	1	22.56	0	0.266	0|0	tr|Q9BQ02|Q9BQ02_HUMAN/tr|C9JLB1|C9JLB1_HUMAN/tr|C9JYW2|C9JYW2_HUMAN/tr|B3KTP9|B3KTP9_HUMAN/tr|C9J1H7|C9J1H7_HUMAN/tr|C9JWL1|C9JWL1_HUMAN/tr|A0A024R4A0|A0A024R4A0_HUMAN/sp|P19338|NUCL_HUMAN		8.75	0		0	2	MASCOT		T
	R20190400565_LNC2,5908	K.GLSEDTTEETLK.E	1322.63	0.0014	2	1	66.07	0	2.49e-05	0|0	tr|Q9BQ02|Q9BQ02_HUMAN/tr|H7BY16|H7BY16_HUMAN/tr|Q6ZS99|Q6ZS99_HUMAN/tr|B3KTP9|B3KTP9_HUMAN/tr|A0A024R4A0|A0A024R4A0_HUMAN/tr|B3KM80|B3KM80_HUMAN/sp|P19338|NUCL_HUMAN		4	0		0	2	MASCOT		T
	R20190400565_LNC2,6150	K.GLSEDTTEETLK.E	1322.63	0.0009	2	1	59.29	0	0.000117	0|0	tr|Q9BQ02|Q9BQ02_HUMAN/tr|H7BY16|H7BY16_HUMAN/tr|Q6ZS99|Q6ZS99_HUMAN/tr|B3KTP9|B3KTP9_HUMAN/tr|A0A024R4A0|A0A024R4A0_HUMAN/tr|B3KM80|B3KM80_HUMAN/sp|P19338|NUCL_HUMAN		4	0		0	2	MASCOT		T
	R20190400565_LNC2,6404	K.GLSEDTTEETLK.E	1322.63	-0.00136	2	1	59.43	0	0.000114	0|0	tr|Q9BQ02|Q9BQ02_HUMAN/tr|H7BY16|H7BY16_HUMAN/tr|Q6ZS99|Q6ZS99_HUMAN/tr|B3KTP9|B3KTP9_HUMAN/tr|A0A024R4A0|A0A024R4A0_HUMAN/tr|B3KM80|B3KM80_HUMAN/sp|P19338|NUCL_HUMAN		4	0		0	2	MASCOT		T
	R20190400565_LNC2,3329	K.KVVVSPTK.K	857.545	-0.00024	2	1	46.65	0	0.00707	0|0	tr|Q9BQ02|Q9BQ02_HUMAN/tr|C9JLB1|C9JLB1_HUMAN/tr|C9JYW2|C9JYW2_HUMAN/tr|C9J1H7|C9J1H7_HUMAN/tr|C9JWL1|C9JWL1_HUMAN/tr|A0A024R4A0|A0A024R4A0_HUMAN/sp|P19338|NUCL_HUMAN		10	1		0	2	MASCOT		T
	R20190400565_LNC2,7272	K.NDLAVVDVR.I	1000.54	0.00366	2	1	34.18	0	0.0278	0|0	tr|Q6ZS99|Q6ZS99_HUMAN/tr|B3KTP9|B3KTP9_HUMAN/tr|A0A024R4A0|A0A024R4A0_HUMAN/tr|B3KM80|B3KM80_HUMAN/sp|P19338|NUCL_HUMAN		4.21	0		0	2	MASCOT		T
	R20190400565_LNC2,7465	K.NDLAVVDVR.I	1000.54	0.00134	2	1	57.96	0	0.000119	0|0	tr|Q6ZS99|Q6ZS99_HUMAN/tr|B3KTP9|B3KTP9_HUMAN/tr|A0A024R4A0|A0A024R4A0_HUMAN/tr|B3KM80|B3KM80_HUMAN/sp|P19338|NUCL_HUMAN		4.21	0		0	2	MASCOT		T
	R20190400565_LNC2,4009	K.NSTWSGESK.T	995.443	0.00043	2	1	40.26	0	0.0121	0|0	tr|Q9BQ02|Q9BQ02_HUMAN/tr|Q6ZS99|Q6ZS99_HUMAN/tr|B3KTP9|B3KTP9_HUMAN/tr|A0A024R4A0|A0A024R4A0_HUMAN/tr|B3KM80|B3KM80_HUMAN/sp|P19338|NUCL_HUMAN		6	0		0	2	MASCOT		T
	R20190400565_LNC2,3222	K.QGTEIDGR.S	875.422	0.00199	2	1	46.93	0	0.00124	0|0	tr|Q9BQ02|Q9BQ02_HUMAN/tr|H7BY16|H7BY16_HUMAN/tr|Q6ZS99|Q6ZS99_HUMAN/tr|B3KTP9|B3KTP9_HUMAN/tr|A0A024R4A0|A0A024R4A0_HUMAN/tr|B3KM80|B3KM80_HUMAN/sp|P19338|NUCL_HUMAN		4.37	0		0	2	MASCOT		T
	R20190400565_LNC2,8124	K.TGISDVFAK.N	937.499	-0.00072	2	1	52.11	0	0.000434	0|0	tr|Q6ZS99|Q6ZS99_HUMAN/tr|B3KTP9|B3KTP9_HUMAN/tr|A0A024R4A0|A0A024R4A0_HUMAN/tr|B3KM80|B3KM80_HUMAN/sp|P19338|NUCL_HUMAN		5.5	0		0	2	MASCOT		T
	R20190400565_LNC2,4083	K.VAVATPAK.K	756.461	-0.00014	2	1	61.95	0	2.35e-05	0|0	tr|Q9BQ02|Q9BQ02_HUMAN/tr|C9JLB1|C9JLB1_HUMAN/tr|C9JYW2|C9JYW2_HUMAN/tr|C9J1H7|C9J1H7_HUMAN/tr|C9JWL1|C9JWL1_HUMAN/tr|A0A024R4A0|A0A024R4A0_HUMAN/sp|P19338|NUCL_HUMAN		8.72	0		0	2	MASCOT		T
	R20190400565_LNC2,3909	K.VVVSPTK.K	729.451	0.00013	2	1	42.5	0	0.00652	0|0	tr|Q9BQ02|Q9BQ02_HUMAN/tr|C9JLB1|C9JLB1_HUMAN/tr|C9JYW2|C9JYW2_HUMAN/tr|C9J1H7|C9J1H7_HUMAN/tr|C9JWL1|C9JWL1_HUMAN/tr|A0A024R4A0|A0A024R4A0_HUMAN/sp|P19338|NUCL_HUMAN		8.72	0		0	2	MASCOT		T
	R20190400565_LNC2,5923	R.LELQGPR.G	812.462	-0.0005	2	1	28.77	0	0.0476	0|0	tr|Q9BQ02|Q9BQ02_HUMAN/tr|H7BY16|H7BY16_HUMAN/tr|Q6ZS99|Q6ZS99_HUMAN/tr|B3KTP9|B3KTP9_HUMAN/tr|A0A024R4A0|A0A024R4A0_HUMAN/tr|B3KM80|B3KM80_HUMAN/sp|P19338|NUCL_HUMAN		6	0		0	2	MASCOT		T
$3-1	tr|B4DLR3|B4DLR3_HUMAN cDNA FLJ54020, highly similar to Heterogeneous nuclear ribonucleoprotein U OS=Homo sapiens OX=9606 PE=2 SV=1	14	10	0.0969	86859.6	6.07
$3-2	tr|A0A1X7SBS1|A0A1X7SBS1_HUMAN Heterogeneous nuclear ribonucleoprotein U OS=Homo sapiens OX=9606 GN=HNRNPU PE=1 SV=1	14	10	0.1022	81793.9	5.65
$3-3	sp|Q00839|HNRPU_HUMAN Heterogeneous nuclear ribonucleoprotein U OS=Homo sapiens OX=9606 GN=HNRNPU PE=1 SV=6	14	10	0.0921	90583.4	5.76
$3-4	tr|B3KX72|B3KX72_HUMAN cDNA FLJ44920 fis, clone BRAMY3011501, highly similar to Heterogeneous nuclear ribonucleoprotein U OS=Homo sapiens OX=9606 PE=2 SV=1	14	10	0.1013	83084.1	8.95
$3-5	tr|A0A1W2PPS1|A0A1W2PPS1_HUMAN Heterogeneous nuclear ribonucleoprotein U OS=Homo sapiens OX=9606 GN=HNRNPU PE=1 SV=1	14	10	0.0945	88317.1	5.61
	R20190400565_LNC2,3162	K.AELM*ER.L	764.361	-0.0001	2	1	21.98	0	0.355	0|0	tr|B3KX72|B3KX72_HUMAN/tr|B4DLR3|B4DLR3_HUMAN/tr|A0A1W2PPS1|A0A1W2PPS1_HUMAN/tr|A0A1X7SBS1|A0A1X7SBS1_HUMAN/tr|Q9UEL2|Q9UEL2_HUMAN/sp|Q00839|HNRPU_HUMAN		4.53	0	15.994919 Oxidation (M)	0	2	MASCOT		T
	R20190400565_LNC2,4833	K.AELMER.L	748.366	0.00044	2	1	32.64	0	0.0356	0|0	tr|B3KX72|B3KX72_HUMAN/tr|B4DLR3|B4DLR3_HUMAN/tr|A0A1W2PPS1|A0A1W2PPS1_HUMAN/tr|A0A1X7SBS1|A0A1X7SBS1_HUMAN/tr|Q9UEL2|Q9UEL2_HUMAN/sp|Q00839|HNRPU_HUMAN		4.53	0		0	2	MASCOT		T
	R20190400565_LNC2,4575	K.AVVVCPK.D	772.439	-0.00018	2	1	43.5	0	0.00422	0|0	tr|B3KX72|B3KX72_HUMAN/tr|B4DLR3|B4DLR3_HUMAN/tr|A0A1W2PQL0|A0A1W2PQL0_HUMAN/tr|A0A1W2PQD4|A0A1W2PQD4_HUMAN/tr|A0A1W2PP34|A0A1W2PP34_HUMAN/tr|Q96BA7|Q96BA7_HUMAN/tr|Q5RI18|Q5RI18_HUMAN/tr|A0A1W2PQ74|A0A1W2PQ74_HUMAN/tr|A0A1W2PPH7|A0A1W2PPH7_HUMAN/tr|A0A1W2PP35|A0A1W2PP35_HUMAN/tr|A0A1W2PPL4|A0A1W2PPL4_HUMAN/tr|A0A1W2PPS1|A0A1W2PPS1_HUMAN/tr|A0A1X7SBS1|A0A1X7SBS1_HUMAN/tr|Q7Z4Q5|Q7Z4Q5_HUMAN/tr|A0…		8.27	0		0	2	MASCOT		T
	R20190400565_LNC2,4836	K.AVVVCPK.D	772.439	0.0018	2	1	22.14	0	0.522	0|0	tr|B3KX72|B3KX72_HUMAN/tr|B4DLR3|B4DLR3_HUMAN/tr|A0A1W2PQL0|A0A1W2PQL0_HUMAN/tr|A0A1W2PQD4|A0A1W2PQD4_HUMAN/tr|A0A1W2PP34|A0A1W2PP34_HUMAN/tr|Q96BA7|Q96BA7_HUMAN/tr|Q5RI18|Q5RI18_HUMAN/tr|A0A1W2PQ74|A0A1W2PQ74_HUMAN/tr|A0A1W2PPH7|A0A1W2PPH7_HUMAN/tr|A0A1W2PP35|A0A1W2PP35_HUMAN/tr|A0A1W2PPL4|A0A1W2PPL4_HUMAN/tr|A0A1W2PPS1|A0A1W2PPS1_HUMAN/tr|A0A1X7SBS1|A0A1X7SBS1_HUMAN/tr|Q7Z4Q5|Q7Z4Q5_HUMAN/tr|A0…		8.27	0		0	2	MASCOT		T
	R20190400565_LNC2,7801	K.DLPEHAVLK.M	1021.57	-0.00059	2	1	29.18	0	0.0759	0|0	tr|B3KX72|B3KX72_HUMAN/tr|B4DLR3|B4DLR3_HUMAN/tr|A0A1W2PQL0|A0A1W2PQL0_HUMAN/tr|A0A1W2PQD4|A0A1W2PQD4_HUMAN/tr|A0A1W2PP34|A0A1W2PP34_HUMAN/tr|Q96BA7|Q96BA7_HUMAN/tr|Q5RI18|Q5RI18_HUMAN/tr|A0A1W2PQ74|A0A1W2PQ74_HUMAN/tr|A0A1W2PPH7|A0A1W2PPH7_HUMAN/tr|A0A1W2PP35|A0A1W2PP35_HUMAN/tr|A0A1W2PPL4|A0A1W2PPL4_HUMAN/tr|A0A1W2PPS1|A0A1W2PPS1_HUMAN/tr|A0A1X7SBS1|A0A1X7SBS1_HUMAN/tr|Q7Z4Q5|Q7Z4Q5_HUMAN/tr|A0…		5.32	0		0	2	MASCOT		T
	R20190400565_LNC2,6964	K.FIEIAAR.K	819.472	-0.00124	2	1	26.85	0	0.298	0|0	tr|B3KX72|B3KX72_HUMAN/tr|B4DLR3|B4DLR3_HUMAN/tr|A0A1W2PQL0|A0A1W2PQL0_HUMAN/tr|A0A1W2PPE9|A0A1W2PPE9_HUMAN/tr|A0A1W2PQD4|A0A1W2PQD4_HUMAN/tr|A0A1W2PP34|A0A1W2PP34_HUMAN/tr|Q96BA7|Q96BA7_HUMAN/tr|Q5RI18|Q5RI18_HUMAN/tr|A0A1W2PQ74|A0A1W2PQ74_HUMAN/tr|A0A1W2PPH7|A0A1W2PPH7_HUMAN/tr|A0A1W2PP35|A0A1W2PP35_HUMAN/tr|A0A1W2PPL4|A0A1W2PPL4_HUMAN/tr|A0A1W2PPS1|A0A1W2PPS1_HUMAN/tr|A0A1X7SBS1|A0A1X7SBS1_HUM…		6	0		0	2	MASCOT		T
	R20190400565_LNC2,7548	K.FIEIAAR.K	819.472	-0.00088	2	1	31.19	0	0.0658	0|0	tr|B3KX72|B3KX72_HUMAN/tr|B4DLR3|B4DLR3_HUMAN/tr|A0A1W2PQL0|A0A1W2PQL0_HUMAN/tr|A0A1W2PPE9|A0A1W2PPE9_HUMAN/tr|A0A1W2PQD4|A0A1W2PQD4_HUMAN/tr|A0A1W2PP34|A0A1W2PP34_HUMAN/tr|Q96BA7|Q96BA7_HUMAN/tr|Q5RI18|Q5RI18_HUMAN/tr|A0A1W2PQ74|A0A1W2PQ74_HUMAN/tr|A0A1W2PPH7|A0A1W2PPH7_HUMAN/tr|A0A1W2PP35|A0A1W2PP35_HUMAN/tr|A0A1W2PPL4|A0A1W2PPL4_HUMAN/tr|A0A1W2PPS1|A0A1W2PPS1_HUMAN/tr|A0A1X7SBS1|A0A1X7SBS1_HUM…		6	0		0	2	MASCOT		T
	R20190400565_LNC2,7734	K.FIEIAAR.K	819.472	-0.001	2	1	34.62	0	0.0299	0|0	tr|B3KX72|B3KX72_HUMAN/tr|B4DLR3|B4DLR3_HUMAN/tr|A0A1W2PQL0|A0A1W2PQL0_HUMAN/tr|A0A1W2PPE9|A0A1W2PPE9_HUMAN/tr|A0A1W2PQD4|A0A1W2PQD4_HUMAN/tr|A0A1W2PP34|A0A1W2PP34_HUMAN/tr|Q96BA7|Q96BA7_HUMAN/tr|Q5RI18|Q5RI18_HUMAN/tr|A0A1W2PQ74|A0A1W2PQ74_HUMAN/tr|A0A1W2PPH7|A0A1W2PPH7_HUMAN/tr|A0A1W2PP35|A0A1W2PP35_HUMAN/tr|A0A1W2PPL4|A0A1W2PPL4_HUMAN/tr|A0A1W2PPS1|A0A1W2PPS1_HUMAN/tr|A0A1X7SBS1|A0A1X7SBS1_HUM…		6	0		0	2	MASCOT		T
	R20190400565_LNC2,5036	K.LLEQYKEESK.K	1266.66	0.00364	2	1	25.71	0	0.197	0|0	tr|B3KX72|B3KX72_HUMAN/tr|B4DLR3|B4DLR3_HUMAN/tr|A0A1W2PQL0|A0A1W2PQL0_HUMAN/tr|A0A1W2PQD4|A0A1W2PQD4_HUMAN/tr|A0A1W2PP34|A0A1W2PP34_HUMAN/tr|Q96BA7|Q96BA7_HUMAN/tr|Q5RI18|Q5RI18_HUMAN/tr|A0A1W2PPH7|A0A1W2PPH7_HUMAN/tr|A0A1W2PP35|A0A1W2PP35_HUMAN/tr|A0A1W2PPL4|A0A1W2PPL4_HUMAN/tr|A0A1W2PPS1|A0A1W2PPS1_HUMAN/tr|A0A1X7SBS1|A0A1X7SBS1_HUMAN/tr|Q7Z4Q5|Q7Z4Q5_HUMAN/sp|Q00839|HNRPU_HUMAN		4.79	1		0	2	MASCOT		T
	R20190400565_LNC2,5120	K.M*M*VAGFK.K	815.379	0.00015	2	1	30.55	0	0.0194	0|0	tr|B3KX72|B3KX72_HUMAN/tr|B4DLR3|B4DLR3_HUMAN/tr|A0A1W2PQL0|A0A1W2PQL0_HUMAN/tr|A0A1W2PQD4|A0A1W2PQD4_HUMAN/tr|A0A1W2PP34|A0A1W2PP34_HUMAN/tr|Q96BA7|Q96BA7_HUMAN/tr|Q5RI18|Q5RI18_HUMAN/tr|A0A1W2PQ74|A0A1W2PQ74_HUMAN/tr|A0A1W2PPH7|A0A1W2PPH7_HUMAN/tr|A0A1W2PP35|A0A1W2PP35_HUMAN/tr|A0A1W2PPL4|A0A1W2PPL4_HUMAN/tr|A0A1W2PPS1|A0A1W2PPS1_HUMAN/tr|A0A1X7SBS1|A0A1X7SBS1_HUMAN/tr|Q7Z4Q5|Q7Z4Q5_HUMAN/tr|A0…		8.5	0	15.994919 Oxidation (M)	0	2	MASCOT		T
	R20190400565_LNC2,6957	K.NGQDLGVAFK.I	1048.54	0.00046	2	1	25.3	0	0.276	0|0	tr|B3KX72|B3KX72_HUMAN/tr|B4DLR3|B4DLR3_HUMAN/tr|A0A1W2PQL0|A0A1W2PQL0_HUMAN/tr|A0A1W2PP34|A0A1W2PP34_HUMAN/tr|Q96BA7|Q96BA7_HUMAN/tr|Q5RI18|Q5RI18_HUMAN/tr|A0A1W2PQ74|A0A1W2PQ74_HUMAN/tr|A0A1W2PPH7|A0A1W2PPH7_HUMAN/tr|A0A1W2PP35|A0A1W2PP35_HUMAN/tr|A0A1W2PPL4|A0A1W2PPL4_HUMAN/tr|A0A1W2PPS1|A0A1W2PPS1_HUMAN/tr|A0A1X7SBS1|A0A1X7SBS1_HUMAN/tr|Q7Z4Q5|Q7Z4Q5_HUMAN/tr|A0A1W2PRZ7|A0A1W2PRZ7_HUMAN/sp|Q0…		5.84	0		0	2	MASCOT		T
	R20190400565_LNC2,5332	K.TTWVTK.H	735.404	-0.00025	2	1	35.49	0	0.0263	0|0	tr|B3KX72|B3KX72_HUMAN/tr|B4DLR3|B4DLR3_HUMAN/tr|A0A1W2PQL0|A0A1W2PQL0_HUMAN/tr|A0A1W2PQD4|A0A1W2PQD4_HUMAN/tr|A0A1W2PP34|A0A1W2PP34_HUMAN/tr|Q96BA7|Q96BA7_HUMAN/tr|Q5RI18|Q5RI18_HUMAN/tr|A0A1W2PQ74|A0A1W2PQ74_HUMAN/tr|A0A1W2PPH7|A0A1W2PPH7_HUMAN/tr|A0A1W2PP35|A0A1W2PP35_HUMAN/tr|A0A1W2PPL4|A0A1W2PPL4_HUMAN/tr|A0A1W2PPS1|A0A1W2PPS1_HUMAN/tr|A0A1X7SBS1|A0A1X7SBS1_HUMAN/tr|Q7Z4Q5|Q7Z4Q5_HUMAN/tr|A0…		8.41	0		0	2	MASCOT		T
	R20190400565_LNC2,3336	R.APQCLGK.F	773.397	0.00084	2	1	34.65	0	0.0164	0|0	tr|B3KX72|B3KX72_HUMAN/tr|B4DLR3|B4DLR3_HUMAN/tr|A0A1W2PQL0|A0A1W2PQL0_HUMAN/tr|A0A1W2PPE9|A0A1W2PPE9_HUMAN/tr|A0A1W2PQD4|A0A1W2PQD4_HUMAN/tr|A0A1W2PP34|A0A1W2PP34_HUMAN/tr|Q96BA7|Q96BA7_HUMAN/tr|Q5RI18|Q5RI18_HUMAN/tr|A0A1W2PQ74|A0A1W2PQ74_HUMAN/tr|A0A1W2PPH7|A0A1W2PPH7_HUMAN/tr|A0A1W2PP35|A0A1W2PP35_HUMAN/tr|A0A1W2PPL4|A0A1W2PPL4_HUMAN/tr|A0A1W2PPS1|A0A1W2PPS1_HUMAN/tr|A0A1X7SBS1|A0A1X7SBS1_HUM…		8.27	0		0	2	MASCOT		T
	R20190400565_LNC2,3528	R.ASYGVSK.G	711.367	0.00059	2	1	28.76	0	0.0493	0|0	tr|B3KX72|B3KX72_HUMAN/tr|B4DLR3|B4DLR3_HUMAN/tr|A0A1W2PQL0|A0A1W2PQL0_HUMAN/tr|A0A1W2PP34|A0A1W2PP34_HUMAN/tr|Q96BA7|Q96BA7_HUMAN/tr|Q5RI18|Q5RI18_HUMAN/tr|A0A1W2PQ74|A0A1W2PQ74_HUMAN/tr|A0A1W2PPH7|A0A1W2PPH7_HUMAN/tr|A0A1W2PP35|A0A1W2PP35_HUMAN/tr|A0A1W2PPL4|A0A1W2PPL4_HUMAN/tr|A0A1W2PPS1|A0A1W2PPS1_HUMAN/tr|A0A1X7SBS1|A0A1X7SBS1_HUMAN/tr|A0A1W2PRI6|A0A1W2PRI6_HUMAN/tr|A0A1W2PNG3|A0A1W2PNG3_HUM…		8.63	0		0	2	MASCOT		T
$4-1	tr|B4DUQ1|B4DUQ1_HUMAN cDNA FLJ54552, highly similar to Heterogeneous nuclear ribonucleoprotein K OS=Homo sapiens OX=9606 PE=2 SV=1	17	9	0.18	48509.9	5.69
$4-2	tr|A0A024R228|A0A024R228_HUMAN Heterogeneous nuclear ribonucleoprotein K, isoform CRA_d OS=Homo sapiens OX=9606 GN=HNRPK PE=4 SV=1	17	9	0.1706	51218	5.46
$4-3	tr|B4DFF1|B4DFF1_HUMAN cDNA FLJ53312, highly similar to Heterogeneous nuclear ribonucleoprotein K OS=Homo sapiens OX=9606 PE=2 SV=1	17	9	0.1721	50714.5	5.18
$4-4	tr|Q5EC54|Q5EC54_HUMAN Heterogeneous nuclear ribonucleoprotein K transcript variant OS=Homo sapiens OX=9606 GN=HNRPK PE=2 SV=1	17	9	0.1703	51057.7	5.19
$4-5	sp|P61978|HNRPK_HUMAN Heterogeneous nuclear ribonucleoprotein K OS=Homo sapiens OX=9606 GN=HNRNPK PE=1 SV=1	17	9	0.1706	50975.7	5.39
	R20190400565_LNC2,6415	K.GSDFDCELR.L	1098.45	0.00099	2	1	45.17	0	0.000228	0|0	tr|A0A024R228|A0A024R228_HUMAN/tr|Q5EC54|Q5EC54_HUMAN/tr|B4DFF1|B4DFF1_HUMAN/tr|B4DUQ1|B4DUQ1_HUMAN/tr|Q5T6W2|Q5T6W2_HUMAN/sp|P61978|HNRPK_HUMAN		4.03	0		0	2	MASCOT		T
	R20190400565_LNC2,6706	K.GSDFDCELR.L	1098.45	-0.00027	2	1	24.65	0	0.0291	0|0	tr|A0A024R228|A0A024R228_HUMAN/tr|Q5EC54|Q5EC54_HUMAN/tr|B4DFF1|B4DFF1_HUMAN/tr|B4DUQ1|B4DUQ1_HUMAN/tr|Q5T6W2|Q5T6W2_HUMAN/sp|P61978|HNRPK_HUMAN		4.03	0		0	2	MASCOT		T
	R20190400565_LNC2,5738	K.IDEPLEGSEDR.I	1259.57	-0.00075	2	1	40.96	0	0.00643	0|0	tr|A0A024R228|A0A024R228_HUMAN/tr|B3KU16|B3KU16_HUMAN/tr|Q5EC54|Q5EC54_HUMAN/tr|B4DFF1|B4DFF1_HUMAN/tr|B4DUQ1|B4DUQ1_HUMAN/tr|S4R359|S4R359_HUMAN/sp|P61978|HNRPK_HUMAN		3.83	0		0	2	MASCOT		T
	R20190400565_LNC2,5964	K.IDEPLEGSEDR.I	1259.57	-0.00163	2	1	69.38	0	3.32e-06	0|0	tr|A0A024R228|A0A024R228_HUMAN/tr|B3KU16|B3KU16_HUMAN/tr|Q5EC54|Q5EC54_HUMAN/tr|B4DFF1|B4DFF1_HUMAN/tr|B4DUQ1|B4DUQ1_HUMAN/tr|S4R359|S4R359_HUMAN/sp|P61978|HNRPK_HUMAN		3.83	0		0	2	MASCOT		T
	R20190400565_LNC2,6207	K.IDEPLEGSEDR.I	1259.57	-0.00085	2	1	70.33	0	2.51e-06	0|0	tr|A0A024R228|A0A024R228_HUMAN/tr|B3KU16|B3KU16_HUMAN/tr|Q5EC54|Q5EC54_HUMAN/tr|B4DFF1|B4DFF1_HUMAN/tr|B4DUQ1|B4DUQ1_HUMAN/tr|S4R359|S4R359_HUMAN/sp|P61978|HNRPK_HUMAN		3.83	0		0	2	MASCOT		T
	R20190400565_LNC2,3982	K.NAGAVIGK.G	729.425	-0.00021	2	1	45.9	0	0.00455	0|0	tr|A0A024R228|A0A024R228_HUMAN/tr|Q5EC54|Q5EC54_HUMAN/tr|B4DFF1|B4DFF1_HUMAN/tr|B4DUQ1|B4DUQ1_HUMAN/tr|Q5T6W2|Q5T6W2_HUMAN/tr|S4R457|S4R457_HUMAN/sp|P61978|HNRPK_HUMAN		8.75	0		0	2	MASCOT		T
	R20190400565_LNC2,3716	R.DYDDM*SPR.R	1014.38	-0.00075	2	1	27.99	0	0.00207	0|0	tr|A0A024R228|A0A024R228_HUMAN/tr|B3KU16|B3KU16_HUMAN/tr|Q5EC54|Q5EC54_HUMAN/tr|B4DFF1|B4DFF1_HUMAN/tr|B4DUQ1|B4DUQ1_HUMAN/tr|Q5T6W2|Q5T6W2_HUMAN/sp|P61978|HNRPK_HUMAN		3.93	0	15.994919 Oxidation (M)	0	2	MASCOT		T
	R20190400565_LNC2,5199	R.DYDDMSPR.R	998.388	-0.00014	2	1	21.3	0	0.0148	0|0	tr|A0A024R228|A0A024R228_HUMAN/tr|B3KU16|B3KU16_HUMAN/tr|Q5EC54|Q5EC54_HUMAN/tr|B4DFF1|B4DFF1_HUMAN/tr|B4DUQ1|B4DUQ1_HUMAN/tr|Q5T6W2|Q5T6W2_HUMAN/sp|P61978|HNRPK_HUMAN		3.93	0		0	2	MASCOT		T
	R20190400565_LNC2,3030	R.ENTQTTIK.L	934.484	-0.00113	2	1	32.37	0	0.0596	0|0	tr|A0A024R228|A0A024R228_HUMAN/tr|Q5EC54|Q5EC54_HUMAN/tr|B4DFF1|B4DFF1_HUMAN/tr|B4DUQ1|B4DUQ1_HUMAN/tr|Q5T6W2|Q5T6W2_HUMAN/sp|P61978|HNRPK_HUMAN		6.1	0		0	2	MASCOT		T
	R20190400565_LNC2,3365	R.ENTQTTIK.L	934.484	0.00011	2	1	20.09	0	0.967	0|0	tr|A0A024R228|A0A024R228_HUMAN/tr|Q5EC54|Q5EC54_HUMAN/tr|B4DFF1|B4DFF1_HUMAN/tr|B4DUQ1|B4DUQ1_HUMAN/tr|Q5T6W2|Q5T6W2_HUMAN/sp|P61978|HNRPK_HUMAN		6.1	0		0	2	MASCOT		T
	R20190400565_LNC2,5213	R.GGDLM*AYDR.R	1013.44	0.00052	2	1	27.88	0	0.0713	0|0	tr|A0A024R228|A0A024R228_HUMAN/tr|B3KU16|B3KU16_HUMAN/tr|Q5EC54|Q5EC54_HUMAN/tr|B4DFF1|B4DFF1_HUMAN/tr|B4DUQ1|B4DUQ1_HUMAN/tr|Q5T6W2|Q5T6W2_HUMAN/sp|P61978|HNRPK_HUMAN		4.21	0	15.994919 Oxidation (M)	0	2	MASCOT		T
	R20190400565_LNC2,7392	R.NLPLPPPPPPR.G	1194.7	-0.00211	2	1	20.06	0	0.27	0|0	tr|A0A024R228|A0A024R228_HUMAN/tr|B3KU16|B3KU16_HUMAN/tr|Q5EC54|Q5EC54_HUMAN/tr|B4DFF1|B4DFF1_HUMAN/tr|B4DUQ1|B4DUQ1_HUMAN/tr|Q5T6W2|Q5T6W2_HUMAN/sp|P61978|HNRPK_HUMAN		9.75	0		0	2	MASCOT		T
	R20190400565_LNC2,7599	R.NLPLPPPPPPR.G	1194.7	-0.00011	2	1	51.27	0	0.000211	0|0	tr|A0A024R228|A0A024R228_HUMAN/tr|B3KU16|B3KU16_HUMAN/tr|Q5EC54|Q5EC54_HUMAN/tr|B4DFF1|B4DFF1_HUMAN/tr|B4DUQ1|B4DUQ1_HUMAN/tr|Q5T6W2|Q5T6W2_HUMAN/sp|P61978|HNRPK_HUMAN		9.75	0		0	2	MASCOT		T
	R20190400565_LNC2,7840	R.NLPLPPPPPPR.G	1194.7	-0.00079	2	1	33.9	0	0.0115	0|0	tr|A0A024R228|A0A024R228_HUMAN/tr|B3KU16|B3KU16_HUMAN/tr|Q5EC54|Q5EC54_HUMAN/tr|B4DFF1|B4DFF1_HUMAN/tr|B4DUQ1|B4DUQ1_HUMAN/tr|Q5T6W2|Q5T6W2_HUMAN/sp|P61978|HNRPK_HUMAN		9.75	0		0	2	MASCOT		T
	R20190400565_LNC2,5400	R.NTDEM*VELR.I	1122.51	0.00119	2	1	43.49	0	0.00155	0|0	tr|A0A024R228|A0A024R228_HUMAN/tr|Q5EC54|Q5EC54_HUMAN/tr|B4DFF1|B4DFF1_HUMAN/tr|B4DUQ1|B4DUQ1_HUMAN/tr|Q5T6W2|Q5T6W2_HUMAN/tr|S4R457|S4R457_HUMAN/sp|P61978|HNRPK_HUMAN		4.14	0	15.994919 Oxidation (M)	0	2	MASCOT		T
	R20190400565_LNC2,5673	R.NTDEM*VELR.I	1122.51	3e-05	2	1	23.68	0	0.152	0|0	tr|A0A024R228|A0A024R228_HUMAN/tr|Q5EC54|Q5EC54_HUMAN/tr|B4DFF1|B4DFF1_HUMAN/tr|B4DUQ1|B4DUQ1_HUMAN/tr|Q5T6W2|Q5T6W2_HUMAN/tr|S4R457|S4R457_HUMAN/sp|P61978|HNRPK_HUMAN		4.14	0	15.994919 Oxidation (M)	0	2	MASCOT		T
	R20190400565_LNC2,4458	R.VVECIK.I	747.407	0.00107	2	1	32.89	0	0.191	0|0	tr|A0A024R228|A0A024R228_HUMAN/tr|Q5EC54|Q5EC54_HUMAN/tr|B4DFF1|B4DFF1_HUMAN/tr|B4DUQ1|B4DUQ1_HUMAN/tr|Q5T6W2|Q5T6W2_HUMAN/sp|P61978|HNRPK_HUMAN		5.97	0		0	2	MASCOT		T
$5-1	tr|A0A0S2Z3G9|A0A0S2Z3G9_HUMAN Actinin alpha 4 isoform 1 (Fragment) OS=Homo sapiens OX=9606 GN=ACTN4 PE=2 SV=1	12	9	0.0856	104853	5.27
$5-2	sp|O43707|ACTN4_HUMAN Alpha-actinin-4 OS=Homo sapiens OX=9606 GN=ACTN4 PE=1 SV=2	12	9	0.0856	104853	5.27
	R20190400565_LNC2,7458	K.ALDFIASK.G	864.483	0.00138	2	1	24.78	0	0.247	0|0	tr|A0A024R694|A0A024R694_HUMAN/tr|Q86TX4|Q86TX4_HUMAN/tr|H9KV75|H9KV75_HUMAN/tr|G3V2W4|G3V2W4_HUMAN/tr|B4DSX0|B4DSX0_HUMAN/tr|B4DRP5|B4DRP5_HUMAN/tr|B4DZQ2|B4DZQ2_HUMAN/tr|A0A0S2Z3G9|A0A0S2Z3G9_HUMAN/tr|G3V2N5|G3V2N5_HUMAN/tr|B4E337|B4E337_HUMAN/tr|B2R8Y4|B2R8Y4_HUMAN/tr|G3V2E8|G3V2E8_HUMAN/tr|B7Z565|B7Z565_HUMAN/tr|A0A087WSZ2|A0A087WSZ2_HUMAN/tr|G3V5M4|G3V5M4_HUMAN/tr|G3V2X9|G3V2X9_HUMAN/sp|Q080…		5.88	0		0	2	MASCOT		T
	R20190400565_LNC2,7906	K.ALDFIASK.G	864.483	0	2	1	50.47	0	0.000641	0|0	tr|A0A024R694|A0A024R694_HUMAN/tr|Q86TX4|Q86TX4_HUMAN/tr|H9KV75|H9KV75_HUMAN/tr|G3V2W4|G3V2W4_HUMAN/tr|B4DSX0|B4DSX0_HUMAN/tr|B4DRP5|B4DRP5_HUMAN/tr|B4DZQ2|B4DZQ2_HUMAN/tr|A0A0S2Z3G9|A0A0S2Z3G9_HUMAN/tr|G3V2N5|G3V2N5_HUMAN/tr|B4E337|B4E337_HUMAN/tr|B2R8Y4|B2R8Y4_HUMAN/tr|G3V2E8|G3V2E8_HUMAN/tr|B7Z565|B7Z565_HUMAN/tr|A0A087WSZ2|A0A087WSZ2_HUMAN/tr|G3V5M4|G3V5M4_HUMAN/tr|G3V2X9|G3V2X9_HUMAN/sp|Q080…		5.88	0		0	2	MASCOT		T
	R20190400565_LNC2,5897	K.GISQEQM*QEFR.A	1368.62	-0.00138	2	1	37.41	0	0.0102	0|0	tr|A0A0S2Z3X3|A0A0S2Z3X3_HUMAN/tr|Q96BG6|Q96BG6_HUMAN/tr|A0A0S2Z3G9|A0A0S2Z3G9_HUMAN/tr|H7C144|H7C144_HUMAN/tr|A0A0S2Z3C0|A0A0S2Z3C0_HUMAN/tr|F5GXS2|F5GXS2_HUMAN/sp|O43707|ACTN4_HUMAN		4.53	0	15.994919 Oxidation (M)	0	2	MASCOT		T
	R20190400565_LNC2,3407	K.M*EEIGR.I	750.345	0.00102	2	1	33.47	0	0.024	0|0	tr|A0A024R694|A0A024R694_HUMAN/tr|A0A0S2Z3X3|A0A0S2Z3X3_HUMAN/tr|Q96BG6|Q96BG6_HUMAN/tr|H9KV75|H9KV75_HUMAN/tr|B7Z2W3|B7Z2W3_HUMAN/tr|A0A0S2Z3G9|A0A0S2Z3G9_HUMAN/tr|H0YJ11|H0YJ11_HUMAN/tr|B4DFY0|B4DFY0_HUMAN/tr|B7Z565|B7Z565_HUMAN/tr|A1L0V1|A1L0V1_HUMAN/tr|H7C144|H7C144_HUMAN/tr|H0YJW3|H0YJW3_HUMAN/tr|F5GXS2|F5GXS2_HUMAN/sp|P12814|ACTN1_HUMAN/sp|O43707|ACTN4_HUMAN		4.53	0	15.994919 Oxidation (M)	0	2	MASCOT		T
	R20190400565_LNC2,4546	K.MEEIGR.I	734.35	-0.00054	2	1	29.1	0	0.0901	0|0	tr|A0A024R694|A0A024R694_HUMAN/tr|A0A0S2Z3X3|A0A0S2Z3X3_HUMAN/tr|Q96BG6|Q96BG6_HUMAN/tr|H9KV75|H9KV75_HUMAN/tr|B7Z2W3|B7Z2W3_HUMAN/tr|A0A0S2Z3G9|A0A0S2Z3G9_HUMAN/tr|H0YJ11|H0YJ11_HUMAN/tr|B4DFY0|B4DFY0_HUMAN/tr|B7Z565|B7Z565_HUMAN/tr|A1L0V1|A1L0V1_HUMAN/tr|H7C144|H7C144_HUMAN/tr|H0YJW3|H0YJW3_HUMAN/tr|F5GXS2|F5GXS2_HUMAN/sp|P12814|ACTN1_HUMAN/sp|O43707|ACTN4_HUMAN		4.53	0		0	2	MASCOT		T
	R20190400565_LNC2,4424	K.STLPDADR.E	874.426	0.00028	2	1	23.21	0	0.237	0|0	tr|Q96BG6|Q96BG6_HUMAN/tr|A0A0S2Z3G9|A0A0S2Z3G9_HUMAN/tr|H7C144|H7C144_HUMAN/tr|F5GXS2|F5GXS2_HUMAN/sp|O43707|ACTN4_HUMAN		4.21	0		0	2	MASCOT		T
	R20190400565_LNC2,5242	K.VQQLVPK.R	811.504	-0.00101	2	1	23.95	0	0.0644	0|0	tr|Q96BG6|Q96BG6_HUMAN/tr|A0A0S2Z3G9|A0A0S2Z3G9_HUMAN/tr|H7C144|H7C144_HUMAN/tr|F5GXS2|F5GXS2_HUMAN/sp|O43707|ACTN4_HUMAN		8.72	0		0	2	MASCOT		T
	R20190400565_LNC2,5725	K.VQQLVPK.R	811.504	-0.00079	2	1	23.53	0	0.071	0|0	tr|Q96BG6|Q96BG6_HUMAN/tr|A0A0S2Z3G9|A0A0S2Z3G9_HUMAN/tr|H7C144|H7C144_HUMAN/tr|F5GXS2|F5GXS2_HUMAN/sp|O43707|ACTN4_HUMAN		8.72	0		0	2	MASCOT		T
	R20190400565_LNC2,4923	R.DHALLEEQSK.Q	1169.58	-0.0035	2	1	38.41	0	0.0166	0|0	tr|Q96BG6|Q96BG6_HUMAN/tr|A0A0S2Z3G9|A0A0S2Z3G9_HUMAN/tr|H7C144|H7C144_HUMAN/tr|F5GXS2|F5GXS2_HUMAN/sp|O43707|ACTN4_HUMAN		4.65	0		0	2	MASCOT		T
	R20190400565_LNC2,9392	R.DLLLDPAWEK.Q ! -.DLLLDPAWEK.Q	1199.63	-0.00298	2	1	25.94	0	0.189	0|0	tr|A0A024R694|A0A024R694_HUMAN/tr|A0A0S2Z3X3|A0A0S2Z3X3_HUMAN/tr|B4DSX0|B4DSX0_HUMAN/tr|A0A0S2Z3G9|A0A0S2Z3G9_HUMAN/tr|B7Z4V1|B7Z4V1_HUMAN/tr|B4E337|B4E337_HUMAN/tr|B2R8Y4|B2R8Y4_HUMAN/tr|K7EP19|K7EP19_HUMAN/tr|D6RH00|D6RH00_HUMAN/tr|A0A0S2Z3C0|A0A0S2Z3C0_HUMAN/tr|F5GXS2|F5GXS2_HUMAN/sp|Q08043|ACTN3_HUMAN/sp|P12814|ACTN1_HUMAN/sp|O43707|ACTN4_HUMAN/sp|P35609|ACTN2_HUMAN ! tr|B3W6H3|B3W6H3_HUMAN		4.03	0		0	2	MASCOT		T
	R20190400565_LNC2,7423	R.DYETATLSDIK.A	1255.61	0.0005	2	1	23.75	0	1.26	0|0	tr|Q96BG6|Q96BG6_HUMAN/tr|A0A0S2Z3G9|A0A0S2Z3G9_HUMAN/tr|B4E337|B4E337_HUMAN/sp|O43707|ACTN4_HUMAN		4.03	0		0	2	MASCOT		T
	R20190400565_LNC2,3622	R.LDHLAEK.F	825.446	-0.00021	2	1	32.93	0	0.0246	0|0	tr|A0A024R694|A0A024R694_HUMAN/tr|Q96BG6|Q96BG6_HUMAN/tr|Q86TX4|Q86TX4_HUMAN/tr|H9KV75|H9KV75_HUMAN/tr|A0A0S2Z3G9|A0A0S2Z3G9_HUMAN/tr|B4E337|B4E337_HUMAN/tr|B4DFY0|B4DFY0_HUMAN/tr|B7Z565|B7Z565_HUMAN/sp|P12814|ACTN1_HUMAN/sp|O43707|ACTN4_HUMAN		5.32	0		0	2	MASCOT		T
$6-1	sp|P05165|PCCA_HUMAN Propionyl-CoA carboxylase alpha chain, mitochondrial OS=Homo sapiens OX=9606 GN=PCCA PE=1 SV=4	11	9	0.0934	80058	7.24
$6-2	tr|B2RDE0|B2RDE0_HUMAN cDNA, FLJ96567, highly similar to Homo sapiens propionyl Coenzyme A carboxylase, alpha polypeptide(PCCA), mRNA OS=Homo sapiens OX=9606 PE=2 SV=1	11	9	0.0967	77413	6.63
	R20190400565_LNC2,3138	K.DAEEAVR.I	789.374	0.00028	2	1	35.25	0	0.0311	0|0	tr|A0A1B0GUX9|A0A1B0GUX9_HUMAN/tr|A0A1B0GWA1|A0A1B0GWA1_HUMAN/tr|B2RDE0|B2RDE0_HUMAN/tr|A0A1B0GTR1|A0A1B0GTR1_HUMAN/tr|A0A1B0GU58|A0A1B0GU58_HUMAN/tr|A0A1B0GWI4|A0A1B0GWI4_HUMAN/sp|P05165|PCCA_HUMAN		4.14	0		0	2	MASCOT		T
	R20190400565_LNC2,4703	K.ILVANR.G	685.436	-0.00041	2	1	20.74	0	0.681	0|0	tr|A0A1B0GUX9|A0A1B0GUX9_HUMAN/tr|A0A1B0GWA1|A0A1B0GWA1_HUMAN/tr|B2RDE0|B2RDE0_HUMAN/tr|A0A1B0GTR1|A0A1B0GTR1_HUMAN/tr|A0A1B0GU58|A0A1B0GU58_HUMAN/tr|A0A1B0GWI4|A0A1B0GWI4_HUMAN/sp|P05165|PCCA_HUMAN		9.75	0		0	2	MASCOT		T
	R20190400565_LNC2,5591	K.VTEDTSSVLR.S	1106.57	8e-05	2	1	51.34	0	0.000701	0|0	tr|Q5JVH2|Q5JVH2_HUMAN/tr|B2RDE0|B2RDE0_HUMAN/tr|A0A1B0GU58|A0A1B0GU58_HUMAN/tr|A0A1B0GWI4|A0A1B0GWI4_HUMAN/sp|P05165|PCCA_HUMAN		4.37	0		0	2	MASCOT		T
	R20190400565_LNC2,5832	K.VTEDTSSVLR.S	1106.57	0.00228	2	1	39.26	0	0.0116	0|0	tr|Q5JVH2|Q5JVH2_HUMAN/tr|B2RDE0|B2RDE0_HUMAN/tr|A0A1B0GU58|A0A1B0GU58_HUMAN/tr|A0A1B0GWI4|A0A1B0GWI4_HUMAN/sp|P05165|PCCA_HUMAN		4.37	0		0	2	MASCOT		T
	R20190400565_LNC2,6068	K.VTEDTSSVLR.S	1106.57	-0.00092	2	1	36.39	0	0.0225	0|0	tr|Q5JVH2|Q5JVH2_HUMAN/tr|B2RDE0|B2RDE0_HUMAN/tr|A0A1B0GU58|A0A1B0GU58_HUMAN/tr|A0A1B0GWI4|A0A1B0GWI4_HUMAN/sp|P05165|PCCA_HUMAN		4.37	0		0	2	MASCOT		T
	R20190400565_LNC2,2956	R.AQHFQENSR.M	1116.52	0.00015	3	1	29.61	0	0.0365	0|0	tr|Q5JTW6|Q5JTW6_HUMAN/tr|B2RDE0|B2RDE0_HUMAN/tr|A0A1B0GU58|A0A1B0GU58_HUMAN/sp|P05165|PCCA_HUMAN		6.79	0		0	2	MASCOT		T
	R20190400565_LNC2,2958	R.ECSIQR.R	792.367	0.00042	2	1	40.83	0	0.0038	0|0	tr|A0A1B0GUX9|A0A1B0GUX9_HUMAN/tr|A0A1B0GWA1|A0A1B0GWA1_HUMAN/tr|B2RDE0|B2RDE0_HUMAN/tr|A0A1B0GU58|A0A1B0GU58_HUMAN/tr|A0A1B0GWI4|A0A1B0GWI4_HUMAN/sp|P05165|PCCA_HUMAN		6.09	0		0	2	MASCOT		T
	R20190400565_LNC2,2699	R.GEIACR.V	705.335	0.00016	2	1	22.4	0	0.313	0|0	tr|A0A1B0GUX9|A0A1B0GUX9_HUMAN/tr|F8WDI3|F8WDI3_HUMAN/tr|A0A1B0GWA1|A0A1B0GWA1_HUMAN/tr|B2RDE0|B2RDE0_HUMAN/tr|A0A1B0GTR1|A0A1B0GTR1_HUMAN/tr|A0A1B0GU58|A0A1B0GU58_HUMAN/tr|A0A0S2Z693|A0A0S2Z693_HUMAN/tr|A0A1B0GWI4|A0A1B0GWI4_HUMAN/tr|G5E9X5|G5E9X5_HUMAN/sp|P05165|PCCA_HUMAN/sp|Q96RQ3|MCCA_HUMAN		6	0		0	2	MASCOT		T
	R20190400565_LNC2,7054	R.IAWDDEETR.D	1134.51	-0.00135	2	1	23.46	0	0.12	0|0	tr|A0A1B0GUX9|A0A1B0GUX9_HUMAN/tr|A0A1B0GWA1|A0A1B0GWA1_HUMAN/tr|B2RDE0|B2RDE0_HUMAN/tr|A0A1B0GU58|A0A1B0GU58_HUMAN/tr|A0A1B0GWI4|A0A1B0GWI4_HUMAN/sp|P05165|PCCA_HUMAN		3.92	0		0	2	MASCOT		T
	R20190400565_LNC2,4732	R.LAAELNK.F	758.441	0.00046	2	1	27.57	0	0.26	0|0	tr|Q5JVH2|Q5JVH2_HUMAN/tr|B2RDE0|B2RDE0_HUMAN/tr|A0A1B0GU58|A0A1B0GU58_HUMAN/tr|A0A1B0GWI4|A0A1B0GWI4_HUMAN/sp|P05165|PCCA_HUMAN		6	0		0	2	MASCOT		T
	R20190400565_LNC2,5351	R.VYAEDPYK.S	984.467	0.00066	2	1	38.32	0	0.00607	0|0	tr|A0A1B0GUX9|A0A1B0GUX9_HUMAN/tr|B2RDE0|B2RDE0_HUMAN/sp|P05165|PCCA_HUMAN		4.37	0		0	2	MASCOT		T
$7-1	sp|P43243|MATR3_HUMAN Matrin-3 OS=Homo sapiens OX=9606 GN=MATR3 PE=1 SV=2	9	9	0.0956	94622.1	5.87
$7-2	tr|A0A0R4J2E8|A0A0R4J2E8_HUMAN Matrin-3 OS=Homo sapiens OX=9606 GN=MATR3 PE=1 SV=1	9	9	0.0956	94622.1	5.87
$7-3	tr|A8MXP9|A8MXP9_HUMAN Matrin-3 OS=Homo sapiens OX=9606 GN=MATR3 PE=1 SV=1	9	9	0.0905	99966	5.71
$7-4	tr|D6REM6|D6REM6_HUMAN Matrin-3 OS=Homo sapiens OX=9606 GN=MATR3 PE=1 SV=1	9	9	0.102	88357.9	5.51
	R20190400565_LNC2,4906	K.FDSEYER.M	945.395	-0.00015	2	1	27.71	0	0.00898	0|0	tr|A8MXP9|A8MXP9_HUMAN/tr|D6R991|D6R991_HUMAN/tr|D6REM6|D6REM6_HUMAN/tr|A0A0R4J2E8|A0A0R4J2E8_HUMAN/tr|H0Y8T4|H0Y8T4_HUMAN/tr|Q68D11|Q68D11_HUMAN/sp|P43243|MATR3_HUMAN		4.14	0		0	2	MASCOT		T
	R20190400565_LNC2,4663	K.LAEPYGK.I	777.414	0.00094	2	1	22.79	0	0.421	0|0	tr|B4DF66|B4DF66_HUMAN/tr|A8MXP9|A8MXP9_HUMAN/tr|D6REM6|D6REM6_HUMAN/tr|Q9H4N1|Q9H4N1_HUMAN/tr|Q5CZA7|Q5CZA7_HUMAN/tr|B4DRS1|B4DRS1_HUMAN/tr|D6RBK5|D6RBK5_HUMAN/tr|A0A0R4J2E8|A0A0R4J2E8_HUMAN/tr|H0Y8T4|H0Y8T4_HUMAN/tr|Q68D11|Q68D11_HUMAN/tr|B3KM87|B3KM87_HUMAN/sp|P43243|MATR3_HUMAN		6	0		0	2	MASCOT		T
	R20190400565_LNC2,5099	K.SFQQSSLSR.D	1039.52	-0.00083	2	1	22.64	0	1.48	0|0	tr|A8MXP9|A8MXP9_HUMAN/tr|D6R8Z5|D6R8Z5_HUMAN/tr|D6R991|D6R991_HUMAN/tr|D6REM6|D6REM6_HUMAN/tr|D6RB45|D6RB45_HUMAN/tr|D6RBS2|D6RBS2_HUMAN/tr|A0A0R4J2E8|A0A0R4J2E8_HUMAN/tr|D6REK4|D6REK4_HUMAN/tr|Q68D11|Q68D11_HUMAN/tr|D6R9F3|D6R9F3_HUMAN/tr|D6RCM3|D6RCM3_HUMAN/tr|A0A1B0GX04|A0A1B0GX04_HUMAN/tr|Q68E03|Q68E03_HUMAN/sp|P43243|MATR3_HUMAN		9.47	0		0	2	MASCOT		T
	R20190400565_LNC2,6094	K.SQAFIEM*ETR.E	1227.57	0.00167	2	1	27.14	0	0.166	0|0	tr|B4DF66|B4DF66_HUMAN/tr|A8MXP9|A8MXP9_HUMAN/tr|D6REM6|D6REM6_HUMAN/tr|Q9H4N1|Q9H4N1_HUMAN/tr|Q5CZA7|Q5CZA7_HUMAN/tr|B4DRS1|B4DRS1_HUMAN/tr|A0A0R4J2E8|A0A0R4J2E8_HUMAN/tr|H0Y8T4|H0Y8T4_HUMAN/tr|Q68D11|Q68D11_HUMAN/tr|B3KM87|B3KM87_HUMAN/sp|P43243|MATR3_HUMAN		4.53	0	15.994919 Oxidation (M)	0	2	MASCOT		T
	R20190400565_LNC2,4168	K.VDLSEK.Y	690.367	-0.00023	2	1	28.28	0	0.184	0|0	tr|A8MXP9|A8MXP9_HUMAN/tr|D6REM6|D6REM6_HUMAN/tr|Q9H4N1|Q9H4N1_HUMAN/tr|Q5CZA7|Q5CZA7_HUMAN/tr|B4DRS1|B4DRS1_HUMAN/tr|A0A0R4J2E8|A0A0R4J2E8_HUMAN/tr|H0Y8T4|H0Y8T4_HUMAN/tr|Q68D11|Q68D11_HUMAN/tr|B3KM87|B3KM87_HUMAN/sp|P43243|MATR3_HUMAN		4.37	0		0	2	MASCOT		T
	R20190400565_LNC2,5247	R.GNLGAGNGNLQGPR.H	1324.67	0.00014	2	1	33.01	0	0.0975	0|0	tr|B4DF66|B4DF66_HUMAN/tr|A8MXP9|A8MXP9_HUMAN/tr|D6RAY2|D6RAY2_HUMAN/tr|D6R991|D6R991_HUMAN/tr|D6REM6|D6REM6_HUMAN/tr|D6RBI2|D6RBI2_HUMAN/tr|Q5CZA7|Q5CZA7_HUMAN/tr|D6RE02|D6RE02_HUMAN/tr|D6RIA2|D6RIA2_HUMAN/tr|B4DRS1|B4DRS1_HUMAN/tr|A0A0R4J2E8|A0A0R4J2E8_HUMAN/tr|H0Y8T4|H0Y8T4_HUMAN/tr|D6RAM9|D6RAM9_HUMAN/tr|B3KM87|B3KM87_HUMAN/sp|P43243|MATR3_HUMAN		9.75	0		0	2	MASCOT		T
	R20190400565_LNC2,4825	R.GPGPLQER.S	853.453	-0.00127	2	1	23.88	0	0.526	0|0	tr|A8MXP9|A8MXP9_HUMAN/tr|D6R991|D6R991_HUMAN/tr|D6REM6|D6REM6_HUMAN/tr|A0A0R4J2E8|A0A0R4J2E8_HUMAN/tr|H0Y8T4|H0Y8T4_HUMAN/tr|Q68D11|Q68D11_HUMAN/sp|P43243|MATR3_HUMAN		6	0		0	2	MASCOT		T
	R20190400565_LNC2,4308	R.SQESGYYDR.M	1104.46	0.0005	2	1	28.33	0	0.0127	0|0	tr|A8MXP9|A8MXP9_HUMAN/tr|D6R991|D6R991_HUMAN/tr|D6REM6|D6REM6_HUMAN/tr|A0A0R4J2E8|A0A0R4J2E8_HUMAN/tr|Q68D11|Q68D11_HUMAN/sp|P43243|MATR3_HUMAN		4.37	0		0	2	MASCOT		T
	R20190400565_LNC2,6044	R.TEEGPTLSYGR.D	1209.57	-0.00299	2	1	23.23	0	0.299	0|0	tr|A8MXP9|A8MXP9_HUMAN/tr|D6R991|D6R991_HUMAN/tr|D6REM6|D6REM6_HUMAN/tr|A0A0R4J2E8|A0A0R4J2E8_HUMAN/tr|Q68D11|Q68D11_HUMAN/sp|P43243|MATR3_HUMAN		4.53	0		0	2	MASCOT		T
$8-1	tr|A0A1W2PQD4|A0A1W2PQD4_HUMAN Heterogeneous nuclear ribonucleoprotein U (Fragment) OS=Homo sapiens OX=9606 GN=HNRNPU PE=1 SV=1	11	8	0.1927	36309.9	9.97
	R20190400565_LNC2,7515	-.XIQNVPLEDR.V	1230.65	0.00102	2	1	29.28	0	0.107	0|0	tr|A0A1W2PQD4|A0A1W2PQD4_HUMAN		4.37	0		0	2	MASCOT		T
	R20190400565_LNC2,4575	K.AVVVCPK.D	772.439	-0.00018	2	1	43.5	0	0.00422	0|0	tr|B3KX72|B3KX72_HUMAN/tr|B4DLR3|B4DLR3_HUMAN/tr|A0A1W2PQL0|A0A1W2PQL0_HUMAN/tr|A0A1W2PQD4|A0A1W2PQD4_HUMAN/tr|A0A1W2PP34|A0A1W2PP34_HUMAN/tr|Q96BA7|Q96BA7_HUMAN/tr|Q5RI18|Q5RI18_HUMAN/tr|A0A1W2PQ74|A0A1W2PQ74_HUMAN/tr|A0A1W2PPH7|A0A1W2PPH7_HUMAN/tr|A0A1W2PP35|A0A1W2PP35_HUMAN/tr|A0A1W2PPL4|A0A1W2PPL4_HUMAN/tr|A0A1W2PPS1|A0A1W2PPS1_HUMAN/tr|A0A1X7SBS1|A0A1X7SBS1_HUMAN/tr|Q7Z4Q5|Q7Z4Q5_HUMAN/tr|A0…		8.27	0		0	2	MASCOT		T
	R20190400565_LNC2,4836	K.AVVVCPK.D	772.439	0.0018	2	1	22.14	0	0.522	0|0	tr|B3KX72|B3KX72_HUMAN/tr|B4DLR3|B4DLR3_HUMAN/tr|A0A1W2PQL0|A0A1W2PQL0_HUMAN/tr|A0A1W2PQD4|A0A1W2PQD4_HUMAN/tr|A0A1W2PP34|A0A1W2PP34_HUMAN/tr|Q96BA7|Q96BA7_HUMAN/tr|Q5RI18|Q5RI18_HUMAN/tr|A0A1W2PQ74|A0A1W2PQ74_HUMAN/tr|A0A1W2PPH7|A0A1W2PPH7_HUMAN/tr|A0A1W2PP35|A0A1W2PP35_HUMAN/tr|A0A1W2PPL4|A0A1W2PPL4_HUMAN/tr|A0A1W2PPS1|A0A1W2PPS1_HUMAN/tr|A0A1X7SBS1|A0A1X7SBS1_HUMAN/tr|Q7Z4Q5|Q7Z4Q5_HUMAN/tr|A0…		8.27	0		0	2	MASCOT		T
	R20190400565_LNC2,7801	K.DLPEHAVLK.M	1021.57	-0.00059	2	1	29.18	0	0.0759	0|0	tr|B3KX72|B3KX72_HUMAN/tr|B4DLR3|B4DLR3_HUMAN/tr|A0A1W2PQL0|A0A1W2PQL0_HUMAN/tr|A0A1W2PQD4|A0A1W2PQD4_HUMAN/tr|A0A1W2PP34|A0A1W2PP34_HUMAN/tr|Q96BA7|Q96BA7_HUMAN/tr|Q5RI18|Q5RI18_HUMAN/tr|A0A1W2PQ74|A0A1W2PQ74_HUMAN/tr|A0A1W2PPH7|A0A1W2PPH7_HUMAN/tr|A0A1W2PP35|A0A1W2PP35_HUMAN/tr|A0A1W2PPL4|A0A1W2PPL4_HUMAN/tr|A0A1W2PPS1|A0A1W2PPS1_HUMAN/tr|A0A1X7SBS1|A0A1X7SBS1_HUMAN/tr|Q7Z4Q5|Q7Z4Q5_HUMAN/tr|A0…		5.32	0		0	2	MASCOT		T
	R20190400565_LNC2,6964	K.FIEIAAR.K	819.472	-0.00124	2	1	26.85	0	0.298	0|0	tr|B3KX72|B3KX72_HUMAN/tr|B4DLR3|B4DLR3_HUMAN/tr|A0A1W2PQL0|A0A1W2PQL0_HUMAN/tr|A0A1W2PPE9|A0A1W2PPE9_HUMAN/tr|A0A1W2PQD4|A0A1W2PQD4_HUMAN/tr|A0A1W2PP34|A0A1W2PP34_HUMAN/tr|Q96BA7|Q96BA7_HUMAN/tr|Q5RI18|Q5RI18_HUMAN/tr|A0A1W2PQ74|A0A1W2PQ74_HUMAN/tr|A0A1W2PPH7|A0A1W2PPH7_HUMAN/tr|A0A1W2PP35|A0A1W2PP35_HUMAN/tr|A0A1W2PPL4|A0A1W2PPL4_HUMAN/tr|A0A1W2PPS1|A0A1W2PPS1_HUMAN/tr|A0A1X7SBS1|A0A1X7SBS1_HUM…		6	0		0	2	MASCOT		T
	R20190400565_LNC2,7548	K.FIEIAAR.K	819.472	-0.00088	2	1	31.19	0	0.0658	0|0	tr|B3KX72|B3KX72_HUMAN/tr|B4DLR3|B4DLR3_HUMAN/tr|A0A1W2PQL0|A0A1W2PQL0_HUMAN/tr|A0A1W2PPE9|A0A1W2PPE9_HUMAN/tr|A0A1W2PQD4|A0A1W2PQD4_HUMAN/tr|A0A1W2PP34|A0A1W2PP34_HUMAN/tr|Q96BA7|Q96BA7_HUMAN/tr|Q5RI18|Q5RI18_HUMAN/tr|A0A1W2PQ74|A0A1W2PQ74_HUMAN/tr|A0A1W2PPH7|A0A1W2PPH7_HUMAN/tr|A0A1W2PP35|A0A1W2PP35_HUMAN/tr|A0A1W2PPL4|A0A1W2PPL4_HUMAN/tr|A0A1W2PPS1|A0A1W2PPS1_HUMAN/tr|A0A1X7SBS1|A0A1X7SBS1_HUM…		6	0		0	2	MASCOT		T
	R20190400565_LNC2,7734	K.FIEIAAR.K	819.472	-0.001	2	1	34.62	0	0.0299	0|0	tr|B3KX72|B3KX72_HUMAN/tr|B4DLR3|B4DLR3_HUMAN/tr|A0A1W2PQL0|A0A1W2PQL0_HUMAN/tr|A0A1W2PPE9|A0A1W2PPE9_HUMAN/tr|A0A1W2PQD4|A0A1W2PQD4_HUMAN/tr|A0A1W2PP34|A0A1W2PP34_HUMAN/tr|Q96BA7|Q96BA7_HUMAN/tr|Q5RI18|Q5RI18_HUMAN/tr|A0A1W2PQ74|A0A1W2PQ74_HUMAN/tr|A0A1W2PPH7|A0A1W2PPH7_HUMAN/tr|A0A1W2PP35|A0A1W2PP35_HUMAN/tr|A0A1W2PPL4|A0A1W2PPL4_HUMAN/tr|A0A1W2PPS1|A0A1W2PPS1_HUMAN/tr|A0A1X7SBS1|A0A1X7SBS1_HUM…		6	0		0	2	MASCOT		T
	R20190400565_LNC2,5036	K.LLEQYKEESK.K	1266.66	0.00364	2	1	25.71	0	0.197	0|0	tr|B3KX72|B3KX72_HUMAN/tr|B4DLR3|B4DLR3_HUMAN/tr|A0A1W2PQL0|A0A1W2PQL0_HUMAN/tr|A0A1W2PQD4|A0A1W2PQD4_HUMAN/tr|A0A1W2PP34|A0A1W2PP34_HUMAN/tr|Q96BA7|Q96BA7_HUMAN/tr|Q5RI18|Q5RI18_HUMAN/tr|A0A1W2PPH7|A0A1W2PPH7_HUMAN/tr|A0A1W2PP35|A0A1W2PP35_HUMAN/tr|A0A1W2PPL4|A0A1W2PPL4_HUMAN/tr|A0A1W2PPS1|A0A1W2PPS1_HUMAN/tr|A0A1X7SBS1|A0A1X7SBS1_HUMAN/tr|Q7Z4Q5|Q7Z4Q5_HUMAN/sp|Q00839|HNRPU_HUMAN		4.79	1		0	2	MASCOT		T
	R20190400565_LNC2,5120	K.M*M*VAGFK.K	815.379	0.00015	2	1	30.55	0	0.0194	0|0	tr|B3KX72|B3KX72_HUMAN/tr|B4DLR3|B4DLR3_HUMAN/tr|A0A1W2PQL0|A0A1W2PQL0_HUMAN/tr|A0A1W2PQD4|A0A1W2PQD4_HUMAN/tr|A0A1W2PP34|A0A1W2PP34_HUMAN/tr|Q96BA7|Q96BA7_HUMAN/tr|Q5RI18|Q5RI18_HUMAN/tr|A0A1W2PQ74|A0A1W2PQ74_HUMAN/tr|A0A1W2PPH7|A0A1W2PPH7_HUMAN/tr|A0A1W2PP35|A0A1W2PP35_HUMAN/tr|A0A1W2PPL4|A0A1W2PPL4_HUMAN/tr|A0A1W2PPS1|A0A1W2PPS1_HUMAN/tr|A0A1X7SBS1|A0A1X7SBS1_HUMAN/tr|Q7Z4Q5|Q7Z4Q5_HUMAN/tr|A0…		8.5	0	15.994919 Oxidation (M)	0	2	MASCOT		T
	R20190400565_LNC2,5332	K.TTWVTK.H	735.404	-0.00025	2	1	35.49	0	0.0263	0|0	tr|B3KX72|B3KX72_HUMAN/tr|B4DLR3|B4DLR3_HUMAN/tr|A0A1W2PQL0|A0A1W2PQL0_HUMAN/tr|A0A1W2PQD4|A0A1W2PQD4_HUMAN/tr|A0A1W2PP34|A0A1W2PP34_HUMAN/tr|Q96BA7|Q96BA7_HUMAN/tr|Q5RI18|Q5RI18_HUMAN/tr|A0A1W2PQ74|A0A1W2PQ74_HUMAN/tr|A0A1W2PPH7|A0A1W2PPH7_HUMAN/tr|A0A1W2PP35|A0A1W2PP35_HUMAN/tr|A0A1W2PPL4|A0A1W2PPL4_HUMAN/tr|A0A1W2PPS1|A0A1W2PPS1_HUMAN/tr|A0A1X7SBS1|A0A1X7SBS1_HUMAN/tr|Q7Z4Q5|Q7Z4Q5_HUMAN/tr|A0…		8.41	0		0	2	MASCOT		T
	R20190400565_LNC2,3336	R.APQCLGK.F	773.397	0.00084	2	1	34.65	0	0.0164	0|0	tr|B3KX72|B3KX72_HUMAN/tr|B4DLR3|B4DLR3_HUMAN/tr|A0A1W2PQL0|A0A1W2PQL0_HUMAN/tr|A0A1W2PPE9|A0A1W2PPE9_HUMAN/tr|A0A1W2PQD4|A0A1W2PQD4_HUMAN/tr|A0A1W2PP34|A0A1W2PP34_HUMAN/tr|Q96BA7|Q96BA7_HUMAN/tr|Q5RI18|Q5RI18_HUMAN/tr|A0A1W2PQ74|A0A1W2PQ74_HUMAN/tr|A0A1W2PPH7|A0A1W2PPH7_HUMAN/tr|A0A1W2PP35|A0A1W2PP35_HUMAN/tr|A0A1W2PPL4|A0A1W2PPL4_HUMAN/tr|A0A1W2PPS1|A0A1W2PPS1_HUMAN/tr|A0A1X7SBS1|A0A1X7SBS1_HUM…		8.27	0		0	2	MASCOT		T
$9-1	tr|B2R7W4|B2R7W4_HUMAN cDNA, FLJ93632, highly similar to Homo sapiens heterogeneous nuclear ribonucleoprotein R (HNRPR), mRNA OS=Homo sapiens OX=9606 PE=2 SV=1	10	8	0.1248	70901.1	7.57
$9-2	tr|Q0VGD6|Q0VGD6_HUMAN HNRPR protein (Fragment) OS=Homo sapiens OX=9606 GN=HNRPR PE=2 SV=1	10	8	0.1301	67860.1	9.01
$9-3	tr|Q6MZS5|Q6MZS5_HUMAN Uncharacterized protein DKFZp686A13234 (Fragment) OS=Homo sapiens OX=9606 GN=DKFZp686A13234 PE=2 SV=1	10	8	0.1289	68358.6	9.01
$9-4	sp|O43390|HNRPR_HUMAN Heterogeneous nuclear ribonucleoprotein R OS=Homo sapiens OX=9606 GN=HNRNPR PE=1 SV=1	10	8	0.1248	70942.2	8.23
	R20190400565_LNC2,2667	K.EAAQEAVK.L	845.436	-1e-05	2	1	68.11	0	1.23e-05	0|0	tr|B4DT28|B4DT28_HUMAN/tr|B7Z645|B7Z645_HUMAN/tr|B2R7W4|B2R7W4_HUMAN/tr|Q59GL1|Q59GL1_HUMAN/tr|Q0VGD6|Q0VGD6_HUMAN/tr|Q6MZS5|Q6MZS5_HUMAN/tr|B4DMB1|B4DMB1_HUMAN/tr|Q05CK9|Q05CK9_HUMAN/tr|B2R8Z8|B2R8Z8_HUMAN/sp|O60506|HNRPQ_HUMAN/sp|O43390|HNRPR_HUMAN		4.53	0		0	2	MASCOT		T
	R20190400565_LNC2,3559	K.ESDLSHVQNK.S	1156.56	-0.00076	3	1	22.41	0	0.313	0|0	tr|B2R7W4|B2R7W4_HUMAN/tr|Q0VGD6|Q0VGD6_HUMAN/tr|Q6MZS5|Q6MZS5_HUMAN/tr|B4DMB1|B4DMB1_HUMAN/sp|O43390|HNRPR_HUMAN		5.32	0		0	2	MASCOT		T
	R20190400565_LNC2,3566	K.ESDLSHVQNK.S	1156.56	0.00039	2	1	25.82	0	0.143	0|0	tr|B2R7W4|B2R7W4_HUMAN/tr|Q0VGD6|Q0VGD6_HUMAN/tr|Q6MZS5|Q6MZS5_HUMAN/tr|B4DMB1|B4DMB1_HUMAN/sp|O43390|HNRPR_HUMAN		5.32	0		0	2	MASCOT		T
	R20190400565_LNC2,6368	K.SFSEFGK.L	801.378	-0.00098	2	1	36.53	0	0.0068	0|0	tr|B4DT28|B4DT28_HUMAN/tr|B2R7W4|B2R7W4_HUMAN/tr|B4DMD1|B4DMD1_HUMAN/tr|Q0VGD6|Q0VGD6_HUMAN/tr|Q6MZS5|Q6MZS5_HUMAN/tr|B4DMB1|B4DMB1_HUMAN/sp|O43390|HNRPR_HUMAN		5.72	0		0	2	MASCOT		T
	R20190400565_LNC2,2784	K.VQESTKGPDEAK.I ! R.VQESTKGPDEAK.I	1288.64	0.00018	2	1	36.26	0	0.017	0|0	tr|B4DT28|B4DT28_HUMAN/tr|B2R7W4|B2R7W4_HUMAN/tr|B4DMD1|B4DMD1_HUMAN/tr|Q0VGD6|Q0VGD6_HUMAN/tr|Q6MZS5|Q6MZS5_HUMAN/sp|O43390|HNRPR_HUMAN ! tr|B4DMB1|B4DMB1_HUMAN		4.68	1		0	2	MASCOT		T
	R20190400565_LNC2,2602	R.KADGYNQPDSK.R	1222.57	-0.00151	3	1	28.41	0	0.304	0|0	tr|B4DT28|B4DT28_HUMAN/tr|B2R7W4|B2R7W4_HUMAN/tr|B4DMD1|B4DMD1_HUMAN/tr|Q0VGD6|Q0VGD6_HUMAN/tr|Q6MZS5|Q6MZS5_HUMAN/tr|B4DMB1|B4DMB1_HUMAN/tr|B2R8Z8|B2R8Z8_HUMAN/tr|Q7Z334|Q7Z334_HUMAN/sp|O60506|HNRPQ_HUMAN/sp|O43390|HNRPR_HUMAN		5.96	1		0	2	MASCOT		T
	R20190400565_LNC2,8086	R.LFVGSIPK.N ! R.LFVGSIPK.S	860.524	-0.00017	2	1	25.35	0	0.135	0|0	tr|B4DT28|B4DT28_HUMAN/tr|B2R7W4|B2R7W4_HUMAN/tr|B4DMD1|B4DMD1_HUMAN/tr|Q0VGD6|Q0VGD6_HUMAN/tr|Q6MZS5|Q6MZS5_HUMAN/tr|B4DMB1|B4DMB1_HUMAN/sp|O43390|HNRPR_HUMAN ! tr|B7Z645|B7Z645_HUMAN/tr|Q59GL1|Q59GL1_HUMAN/tr|Q05CK9|Q05CK9_HUMAN/tr|B2R8Z8|B2R8Z8_HUMAN/sp|O60506|HNRPQ_HUMAN		8.75	0		0	2	MASCOT		T
	R20190400565_LNC2,5521	R.LM*M*DPLSGQNR.G	1293.59	-0.00269	2	1	29.29	0	0.0493	0|0	tr|B4DT28|B4DT28_HUMAN/tr|B2R7W4|B2R7W4_HUMAN/tr|Q0VGD6|Q0VGD6_HUMAN/tr|Q6MZS5|Q6MZS5_HUMAN/tr|B4DMB1|B4DMB1_HUMAN/sp|O43390|HNRPR_HUMAN		5.84	0	15.994919 Oxidation (M)	0	2	MASCOT		T
	R20190400565_LNC2,6946	R.TGYTLDVTTGQR.K	1311.65	-0.00078	2	1	29.57	0	0.0772	0|0	tr|B7Z645|B7Z645_HUMAN/tr|B2R7W4|B2R7W4_HUMAN/tr|F6UXX1|F6UXX1_HUMAN/tr|B4DMD1|B4DMD1_HUMAN/tr|Q59GL1|Q59GL1_HUMAN/tr|Q0VGD6|Q0VGD6_HUMAN/tr|Q6MZS5|Q6MZS5_HUMAN/tr|Q05CK9|Q05CK9_HUMAN/tr|B2R8Z8|B2R8Z8_HUMAN/sp|O60506|HNRPQ_HUMAN/sp|O43390|HNRPR_HUMAN		5.5	0		0	2	MASCOT		T
	R20190400565_LNC2,7341	R.TGYTLDVTTGQR.K	1311.65	-0.0059	2	1	41.35	0	0.00506	0|0	tr|B7Z645|B7Z645_HUMAN/tr|B2R7W4|B2R7W4_HUMAN/tr|F6UXX1|F6UXX1_HUMAN/tr|B4DMD1|B4DMD1_HUMAN/tr|Q59GL1|Q59GL1_HUMAN/tr|Q0VGD6|Q0VGD6_HUMAN/tr|Q6MZS5|Q6MZS5_HUMAN/tr|Q05CK9|Q05CK9_HUMAN/tr|B2R8Z8|B2R8Z8_HUMAN/sp|O60506|HNRPQ_HUMAN/sp|O43390|HNRPR_HUMAN		5.5	0		0	2	MASCOT		T
$10-1	sp|P08238|HS90B_HUMAN Heat shock protein HSP 90-beta OS=Homo sapiens OX=9606 GN=HSP90AB1 PE=1 SV=4	9	8	0.0967	83263.2	4.97
$10-2	tr|A0A024RD80|A0A024RD80_HUMAN Heat shock protein 90kDa alpha (Cytosolic), class B member 1, isoform CRA_a OS=Homo sapiens OX=9606 GN=HSP90AB1 PE=3 SV=1	9	8	0.0967	83263.2	4.97
	R20190400565_LNC2,5903	K.EDQTEYLEER.R ! K.EDQTEYLEER.W	1311.57	0.00216	2	1	43.48	0	0.0023	0|0	tr|K9JA46|K9JA46_HUMAN/tr|A0A024RD80|A0A024RD80_HUMAN/tr|Q8TBA7|Q8TBA7_HUMAN/tr|G3V2J8|G3V2J8_HUMAN/tr|Q2VPJ6|Q2VPJ6_HUMAN/tr|B4DGL0|B4DGL0_HUMAN/tr|Q6PK50|Q6PK50_HUMAN/tr|Q86U12|Q86U12_HUMAN/tr|B4DMA2|B4DMA2_HUMAN/sp|P07900|HS90A_HUMAN/sp|P08238|HS90B_HUMAN/sp|Q58FF7|H90B3_HUMAN ! sp|Q58FF6|H90B4_HUMAN		3.91	0		0	2	MASCOT		T
	R20190400565_LNC2,6152	K.EDQTEYLEER.R ! K.EDQTEYLEER.W	1311.57	0.00068	2	1	45.55	0	0.000652	0|0	tr|K9JA46|K9JA46_HUMAN/tr|A0A024RD80|A0A024RD80_HUMAN/tr|Q8TBA7|Q8TBA7_HUMAN/tr|G3V2J8|G3V2J8_HUMAN/tr|Q2VPJ6|Q2VPJ6_HUMAN/tr|B4DGL0|B4DGL0_HUMAN/tr|Q6PK50|Q6PK50_HUMAN/tr|Q86U12|Q86U12_HUMAN/tr|B4DMA2|B4DMA2_HUMAN/sp|P07900|HS90A_HUMAN/sp|P08238|HS90B_HUMAN/sp|Q58FF7|H90B3_HUMAN ! sp|Q58FF6|H90B4_HUMAN		3.91	0		0	2	MASCOT		T
	R20190400565_LNC2,6291	K.EQVANSAFVER.V	1249.62	-0.0138	2	1	33.24	0	0.107	0|0	tr|A0A024RD80|A0A024RD80_HUMAN/tr|B4DGL0|B4DGL0_HUMAN/tr|A8K3W9|A8K3W9_HUMAN/tr|Q9H6X9|Q9H6X9_HUMAN/tr|B4DMA2|B4DMA2_HUMAN/sp|P08238|HS90B_HUMAN/sp|Q58FF7|H90B3_HUMAN		4.53	0		0	2	MASCOT		T
	R20190400565_LNC2,5166	K.FENLCK.I ! K.FENLCK.L ! K.FENLCK.F	810.381	-0.00019	2	1	23.71	0	0.165	0|0	tr|K9JA46|K9JA46_HUMAN/tr|Q8TBA7|Q8TBA7_HUMAN/tr|Q96HX7|Q96HX7_HUMAN/tr|O75322|O75322_HUMAN/tr|Q2VPJ6|Q2VPJ6_HUMAN/tr|Q86U12|Q86U12_HUMAN/sp|P07900|HS90A_HUMAN/sp|Q58FG0|HS905_HUMAN ! tr|A0A024RD80|A0A024RD80_HUMAN/tr|B4DGL0|B4DGL0_HUMAN/tr|A8K3W9|A8K3W9_HUMAN/tr|Q9H6X9|Q9H6X9_HUMAN/tr|B4DMA2|B4DMA2_HUMAN/sp|P08238|HS90B_HUMAN/sp|Q58FF7|H90B3_HUMAN ! sp|Q58FF8|H90B2_HUMAN		5.99	0		0	2	MASCOT		T
	R20190400565_LNC2,5495	K.SLVSVTK.E	733.445	-0.00049	2	1	41.82	0	0.0061	0|0	tr|A0A024RD80|A0A024RD80_HUMAN/tr|B4DGL0|B4DGL0_HUMAN/tr|A8K3W9|A8K3W9_HUMAN/tr|Q9H6X9|Q9H6X9_HUMAN/tr|B4DMA2|B4DMA2_HUMAN/sp|P08238|HS90B_HUMAN/sp|Q58FF8|H90B2_HUMAN/sp|Q58FF7|H90B3_HUMAN		8.47	0		0	2	MASCOT		T
	R20190400565_LNC2,4974	K.VVVITK.H	658.45	-0.00043	2	1	34.72	0	0.00312	0|0	tr|A0A024RD80|A0A024RD80_HUMAN/tr|O14942|O14942_HUMAN/tr|B4DGL0|B4DGL0_HUMAN/tr|Q6PK50|Q6PK50_HUMAN/sp|P08238|HS90B_HUMAN		8.72	0		0	2	MASCOT		T
	R20190400565_LNC2,3289	R.ADHGEPIGR.G	951.464	-0.00105	3	1	32.03	0	0.0419	0|0	tr|A0A024RD80|A0A024RD80_HUMAN/tr|Q6PK50|Q6PK50_HUMAN/sp|P08238|HS90B_HUMAN		5.32	0		0	2	MASCOT		T
	R20190400565_LNC2,7204	R.ELISNASDALDK.I	1275.64	0.01093	2	1	26.88	0	0.512	0|0	tr|Q96GW1|Q96GW1_HUMAN/tr|V9HWP2|V9HWP2_HUMAN/tr|A0A024RD80|A0A024RD80_HUMAN/tr|B4DQX3|B4DQX3_HUMAN/tr|Q59FC6|Q59FC6_HUMAN/tr|F8W026|F8W026_HUMAN/tr|B4DGL0|B4DGL0_HUMAN/tr|Q6PK50|Q6PK50_HUMAN/tr|A0A1W2PRR1|A0A1W2PRR1_HUMAN/tr|B4DMA2|B4DMA2_HUMAN/tr|Q5CAQ5|Q5CAQ5_HUMAN/sp|P08238|HS90B_HUMAN/sp|P14625|ENPL_HUMAN		4.03	0		0	2	MASCOT		T
	R20190400565_LNC2,5238	R.YESLTDPSK.L	1039.49	0.00133	2	1	37.75	0	0.014	0|0	tr|K9JA46|K9JA46_HUMAN/tr|A0A024RD80|A0A024RD80_HUMAN/tr|O14942|O14942_HUMAN/tr|G3V2J8|G3V2J8_HUMAN/tr|Q2VPJ6|Q2VPJ6_HUMAN/tr|B4DTA5|B4DTA5_HUMAN/tr|Q86SX1|Q86SX1_HUMAN/tr|Q6PK50|Q6PK50_HUMAN/tr|B4DMA2|B4DMA2_HUMAN/sp|P07900|HS90A_HUMAN/sp|P08238|HS90B_HUMAN/sp|Q58FF8|H90B2_HUMAN/sp|Q58FF7|H90B3_HUMAN/sp|Q58FF6|H90B4_HUMAN		4.37	0		0	2	MASCOT		T
$11-1	tr|B2R8Z8|B2R8Z8_HUMAN cDNA, FLJ94136, highly similar to Homo sapiens synaptotagmin binding, cytoplasmic RNA interacting protein (SYNCRIP), mRNA OS=Homo sapiens OX=9606 PE=2 SV=1	9	8	0.114	69600.8	8.84
$11-2	sp|O60506|HNRPQ_HUMAN Heterogeneous nuclear ribonucleoprotein Q OS=Homo sapiens OX=9606 GN=SYNCRIP PE=1 SV=2	9	8	0.114	69601.8	8.68
	R20190400565_LNC2,5965	K.AFSQFGK.L	784.399	-5e-05	2	1	23.89	0	0.151	0|0	tr|B7Z645|B7Z645_HUMAN/tr|B7Z213|B7Z213_HUMAN/tr|Q59GL1|Q59GL1_HUMAN/tr|Q05CK9|Q05CK9_HUMAN/tr|B2R8Z8|B2R8Z8_HUMAN/sp|O60506|HNRPQ_HUMAN		8.8	0		0	2	MASCOT		T
	R20190400565_LNC2,3645	K.DSDLSHVQNK.S	1142.54	-0.00457	2	1	51.14	0	0.000343	0|0	tr|F6UXX1|F6UXX1_HUMAN/tr|Q59GL1|Q59GL1_HUMAN/tr|Q05CK9|Q05CK9_HUMAN/tr|B2R8Z8|B2R8Z8_HUMAN/sp|O60506|HNRPQ_HUMAN		5.21	0		0	2	MASCOT		T
	R20190400565_LNC2,2667	K.EAAQEAVK.L	845.436	-1e-05	2	1	68.11	0	1.23e-05	0|0	tr|B4DT28|B4DT28_HUMAN/tr|B7Z645|B7Z645_HUMAN/tr|B2R7W4|B2R7W4_HUMAN/tr|Q59GL1|Q59GL1_HUMAN/tr|Q0VGD6|Q0VGD6_HUMAN/tr|Q6MZS5|Q6MZS5_HUMAN/tr|B4DMB1|B4DMB1_HUMAN/tr|Q05CK9|Q05CK9_HUMAN/tr|B2R8Z8|B2R8Z8_HUMAN/sp|O60506|HNRPQ_HUMAN/sp|O43390|HNRPR_HUMAN		4.53	0		0	2	MASCOT		T
	R20190400565_LNC2,8307	K.EQILEEFSK.V	1122.57	-0.00046	2	1	37.05	0	0.0323	0|0	tr|B7Z645|B7Z645_HUMAN/tr|Q59GL1|Q59GL1_HUMAN/tr|Q05CK9|Q05CK9_HUMAN/tr|B2R8Z8|B2R8Z8_HUMAN/sp|O60506|HNRPQ_HUMAN		4.25	0		0	2	MASCOT		T
	R20190400565_LNC2,5128	R.AIEALK.E	644.398	-0.00033	2	1	32.85	0	0.07	0|0	tr|F6UXX1|F6UXX1_HUMAN/tr|Q59GL1|Q59GL1_HUMAN/tr|Q05CK9|Q05CK9_HUMAN/tr|B2R8Z8|B2R8Z8_HUMAN/sp|O60506|HNRPQ_HUMAN		6.05	0		0	2	MASCOT		T
	R20190400565_LNC2,2602	R.KADGYNQPDSK.R	1222.57	-0.00151	3	1	28.41	0	0.304	0|0	tr|B4DT28|B4DT28_HUMAN/tr|B2R7W4|B2R7W4_HUMAN/tr|B4DMD1|B4DMD1_HUMAN/tr|Q0VGD6|Q0VGD6_HUMAN/tr|Q6MZS5|Q6MZS5_HUMAN/tr|B4DMB1|B4DMB1_HUMAN/tr|B2R8Z8|B2R8Z8_HUMAN/tr|Q7Z334|Q7Z334_HUMAN/sp|O60506|HNRPQ_HUMAN/sp|O43390|HNRPR_HUMAN		5.96	1		0	2	MASCOT		T
	R20190400565_LNC2,8086	R.LFVGSIPK.N ! R.LFVGSIPK.S	860.524	-0.00017	2	1	25.35	0	0.135	0|0	tr|B4DT28|B4DT28_HUMAN/tr|B2R7W4|B2R7W4_HUMAN/tr|B4DMD1|B4DMD1_HUMAN/tr|Q0VGD6|Q0VGD6_HUMAN/tr|Q6MZS5|Q6MZS5_HUMAN/tr|B4DMB1|B4DMB1_HUMAN/sp|O43390|HNRPR_HUMAN ! tr|B7Z645|B7Z645_HUMAN/tr|Q59GL1|Q59GL1_HUMAN/tr|Q05CK9|Q05CK9_HUMAN/tr|B2R8Z8|B2R8Z8_HUMAN/sp|O60506|HNRPQ_HUMAN		8.75	0		0	2	MASCOT		T
	R20190400565_LNC2,6946	R.TGYTLDVTTGQR.K	1311.65	-0.00078	2	1	29.57	0	0.0772	0|0	tr|B7Z645|B7Z645_HUMAN/tr|B2R7W4|B2R7W4_HUMAN/tr|F6UXX1|F6UXX1_HUMAN/tr|B4DMD1|B4DMD1_HUMAN/tr|Q59GL1|Q59GL1_HUMAN/tr|Q0VGD6|Q0VGD6_HUMAN/tr|Q6MZS5|Q6MZS5_HUMAN/tr|Q05CK9|Q05CK9_HUMAN/tr|B2R8Z8|B2R8Z8_HUMAN/sp|O60506|HNRPQ_HUMAN/sp|O43390|HNRPR_HUMAN		5.5	0		0	2	MASCOT		T
	R20190400565_LNC2,7341	R.TGYTLDVTTGQR.K	1311.65	-0.0059	2	1	41.35	0	0.00506	0|0	tr|B7Z645|B7Z645_HUMAN/tr|B2R7W4|B2R7W4_HUMAN/tr|F6UXX1|F6UXX1_HUMAN/tr|B4DMD1|B4DMD1_HUMAN/tr|Q59GL1|Q59GL1_HUMAN/tr|Q0VGD6|Q0VGD6_HUMAN/tr|Q6MZS5|Q6MZS5_HUMAN/tr|Q05CK9|Q05CK9_HUMAN/tr|B2R8Z8|B2R8Z8_HUMAN/sp|O60506|HNRPQ_HUMAN/sp|O43390|HNRPR_HUMAN		5.5	0		0	2	MASCOT		T
$12-1	tr|B5BUB5|B5BUB5_HUMAN Autoantigen La (Fragment) OS=Homo sapiens OX=9606 GN=SSB PE=2 SV=1	9	8	0.1373	46866.5	6.68
$12-2	sp|P05455|LA_HUMAN Lupus La protein OS=Homo sapiens OX=9606 GN=SSB PE=1 SV=2	9	8	0.1373	46836.5	6.68
	R20190400565_LNC2,5820	K.AELM*EISEDK.T	1180.54	0.00106	2	1	27.66	0	0.0681	0|0	tr|B5BUB5|B5BUB5_HUMAN/tr|E7ERC4|E7ERC4_HUMAN/tr|E9PGX9|E9PGX9_HUMAN/tr|E9PFL9|E9PFL9_HUMAN/sp|P05455|LA_HUMAN		4	0	15.994919 Oxidation (M)	0	2	MASCOT		T
	R20190400565_LNC2,5690	K.DDYFAK.K	758.336	0.00049	2	1	22.99	0	0.0919	0|0	tr|B5BUB5|B5BUB5_HUMAN/tr|Q9UMH6|Q9UMH6_HUMAN/sp|P05455|LA_HUMAN		4.21	0		0	2	MASCOT		T
	R20190400565_LNC2,6519	K.EWLEDK.G	819.388	-0.00084	2	1	22.63	0	0.655	0|0	tr|B5BUB5|B5BUB5_HUMAN/tr|E7ERC4|E7ERC4_HUMAN/tr|Q14730|Q14730_HUMAN/tr|E9PGX9|E9PGX9_HUMAN/sp|P05455|LA_HUMAN		4.14	0		0	2	MASCOT		T
	R20190400565_LNC2,4539	K.FVETPGQK.Y	905.473	-1e-05	2	1	37.44	0	0.0362	0|0	tr|B5BUB5|B5BUB5_HUMAN/tr|E7ERC4|E7ERC4_HUMAN/tr|Q14730|Q14730_HUMAN/sp|P05455|LA_HUMAN		6	0		0	2	MASCOT		T
	R20190400565_LNC2,5061	K.IIEDQQESLNK.W	1316.67	0.0008	2	1	68.67	0	5.8e-05	0|0	tr|B5BUB5|B5BUB5_HUMAN/tr|Q14730|Q14730_HUMAN/tr|Q9UMH5|Q9UMH5_HUMAN/sp|P05455|LA_HUMAN		4.14	0		0	2	MASCOT		T
	R20190400565_LNC2,5311	K.IIEDQQESLNK.W	1316.67	-0.0002	2	1	54.28	0	0.00161	0|0	tr|B5BUB5|B5BUB5_HUMAN/tr|Q14730|Q14730_HUMAN/tr|Q9UMH5|Q9UMH5_HUMAN/sp|P05455|LA_HUMAN		4.14	0		0	2	MASCOT		T
	R20190400565_LNC2,3151	K.LEEDAEM*K.S ! K.LEEDAEM*K.-	980.424	0.00287	2	1	32.1	0	0.0132	0|0	tr|B5BUB5|B5BUB5_HUMAN/tr|Q14730|Q14730_HUMAN/sp|P05455|LA_HUMAN ! tr|Q9UMH6|Q9UMH6_HUMAN		4	0	15.994919 Oxidation (M)	0	2	MASCOT		T
	R20190400565_LNC2,3557	K.QKLEEDAEM*K.S ! K.QKLEEDAEM*K.-	1236.58	0.001	3	1	36.22	0	0.0119	0|0	tr|B5BUB5|B5BUB5_HUMAN/tr|Q14730|Q14730_HUMAN/sp|P05455|LA_HUMAN ! tr|Q9UMH6|Q9UMH6_HUMAN		4.41	1	15.994919 Oxidation (M)	0	2	MASCOT		T
	R20190400565_LNC2,4662	R.SVYIK.G ! R.SVYLK.V	609.361	0.00018	2	1	20.9	0	0.0622	0|0	tr|B5BUB5|B5BUB5_HUMAN/tr|E7ERC4|E7ERC4_HUMAN/tr|E9PGX9|E9PGX9_HUMAN/sp|P05455|LA_HUMAN ! tr|H0Y941|H0Y941_HUMAN/tr|A0A140T8Y7|A0A140T8Y7_HUMAN/sp|Q9P2K1|C2D2A_HUMAN		8.31	0		0	2	MASCOT		T
$13-1	tr|Q05CK9|Q05CK9_HUMAN SYNCRIP protein (Fragment) OS=Homo sapiens OX=9606 GN=SYNCRIP PE=2 SV=1	9	8	0.1479	50649.9	6.27
	R20190400565_LNC2,5965	K.AFSQFGK.L	784.399	-5e-05	2	1	23.89	0	0.151	0|0	tr|B7Z645|B7Z645_HUMAN/tr|B7Z213|B7Z213_HUMAN/tr|Q59GL1|Q59GL1_HUMAN/tr|Q05CK9|Q05CK9_HUMAN/tr|B2R8Z8|B2R8Z8_HUMAN/sp|O60506|HNRPQ_HUMAN		8.8	0		0	2	MASCOT		T
	R20190400565_LNC2,3645	K.DSDLSHVQNK.S	1142.54	-0.00457	2	1	51.14	0	0.000343	0|0	tr|F6UXX1|F6UXX1_HUMAN/tr|Q59GL1|Q59GL1_HUMAN/tr|Q05CK9|Q05CK9_HUMAN/tr|B2R8Z8|B2R8Z8_HUMAN/sp|O60506|HNRPQ_HUMAN		5.21	0		0	2	MASCOT		T
	R20190400565_LNC2,2667	K.EAAQEAVK.L	845.436	-1e-05	2	1	68.11	0	1.23e-05	0|0	tr|B4DT28|B4DT28_HUMAN/tr|B7Z645|B7Z645_HUMAN/tr|B2R7W4|B2R7W4_HUMAN/tr|Q59GL1|Q59GL1_HUMAN/tr|Q0VGD6|Q0VGD6_HUMAN/tr|Q6MZS5|Q6MZS5_HUMAN/tr|B4DMB1|B4DMB1_HUMAN/tr|Q05CK9|Q05CK9_HUMAN/tr|B2R8Z8|B2R8Z8_HUMAN/sp|O60506|HNRPQ_HUMAN/sp|O43390|HNRPR_HUMAN		4.53	0		0	2	MASCOT		T
	R20190400565_LNC2,8307	K.EQILEEFSK.V	1122.57	-0.00046	2	1	37.05	0	0.0323	0|0	tr|B7Z645|B7Z645_HUMAN/tr|Q59GL1|Q59GL1_HUMAN/tr|Q05CK9|Q05CK9_HUMAN/tr|B2R8Z8|B2R8Z8_HUMAN/sp|O60506|HNRPQ_HUMAN		4.25	0		0	2	MASCOT		T
	R20190400565_LNC2,5128	R.AIEALK.E	644.398	-0.00033	2	1	32.85	0	0.07	0|0	tr|F6UXX1|F6UXX1_HUMAN/tr|Q59GL1|Q59GL1_HUMAN/tr|Q05CK9|Q05CK9_HUMAN/tr|B2R8Z8|B2R8Z8_HUMAN/sp|O60506|HNRPQ_HUMAN		6.05	0		0	2	MASCOT		T
	R20190400565_LNC2,8086	R.LFVGSIPK.N ! R.LFVGSIPK.S	860.524	-0.00017	2	1	25.35	0	0.135	0|0	tr|B4DT28|B4DT28_HUMAN/tr|B2R7W4|B2R7W4_HUMAN/tr|B4DMD1|B4DMD1_HUMAN/tr|Q0VGD6|Q0VGD6_HUMAN/tr|Q6MZS5|Q6MZS5_HUMAN/tr|B4DMB1|B4DMB1_HUMAN/sp|O43390|HNRPR_HUMAN ! tr|B7Z645|B7Z645_HUMAN/tr|Q59GL1|Q59GL1_HUMAN/tr|Q05CK9|Q05CK9_HUMAN/tr|B2R8Z8|B2R8Z8_HUMAN/sp|O60506|HNRPQ_HUMAN		8.75	0		0	2	MASCOT		T
	R20190400565_LNC2,4226	R.NPIPSDR.I	798.41	-0.00014	2	1	21.86	0	0.235	0|0	tr|Q05CK9|Q05CK9_HUMAN		5.84	0		0	2	MASCOT		T
	R20190400565_LNC2,6946	R.TGYTLDVTTGQR.K	1311.65	-0.00078	2	1	29.57	0	0.0772	0|0	tr|B7Z645|B7Z645_HUMAN/tr|B2R7W4|B2R7W4_HUMAN/tr|F6UXX1|F6UXX1_HUMAN/tr|B4DMD1|B4DMD1_HUMAN/tr|Q59GL1|Q59GL1_HUMAN/tr|Q0VGD6|Q0VGD6_HUMAN/tr|Q6MZS5|Q6MZS5_HUMAN/tr|Q05CK9|Q05CK9_HUMAN/tr|B2R8Z8|B2R8Z8_HUMAN/sp|O60506|HNRPQ_HUMAN/sp|O43390|HNRPR_HUMAN		5.5	0		0	2	MASCOT		T
	R20190400565_LNC2,7341	R.TGYTLDVTTGQR.K	1311.65	-0.0059	2	1	41.35	0	0.00506	0|0	tr|B7Z645|B7Z645_HUMAN/tr|B2R7W4|B2R7W4_HUMAN/tr|F6UXX1|F6UXX1_HUMAN/tr|B4DMD1|B4DMD1_HUMAN/tr|Q59GL1|Q59GL1_HUMAN/tr|Q0VGD6|Q0VGD6_HUMAN/tr|Q6MZS5|Q6MZS5_HUMAN/tr|Q05CK9|Q05CK9_HUMAN/tr|B2R8Z8|B2R8Z8_HUMAN/sp|O60506|HNRPQ_HUMAN/sp|O43390|HNRPR_HUMAN		5.5	0		0	2	MASCOT		T
$14-1	tr|A0A1Z1G4M2|A0A1Z1G4M2_HUMAN FUBP1 OS=Homo sapiens OX=9606 GN=FUBP1 PE=2 SV=1	8	8	0.1071	67602.6	7.7
$14-2	tr|A0A384MDX9|A0A384MDX9_HUMAN Epididymis secretory sperm binding protein OS=Homo sapiens OX=9606 PE=2 SV=1	8	8	0.1057	68603.9	6.85
$14-3	tr|B4DT31|B4DT31_HUMAN cDNA FLJ53425, highly similar to Far upstream element-binding protein 1 OS=Homo sapiens OX=9606 PE=2 SV=1	8	8	0.1038	69864	6.88
$14-4	tr|E9PEB5|E9PEB5_HUMAN Far upstream element-binding protein 1 OS=Homo sapiens OX=9606 GN=FUBP1 PE=1 SV=1	8	8	0.1053	68903	7.73
$14-5	tr|B4DWL1|B4DWL1_HUMAN cDNA FLJ59240, highly similar to Far upstream element-binding protein 1 OS=Homo sapiens OX=9606 PE=2 SV=1	8	8	0.1075	69850.3	9.47
$14-6	sp|Q96AE4|FUBP1_HUMAN Far upstream element-binding protein 1 OS=Homo sapiens OX=9606 GN=FUBP1 PE=1 SV=3	8	8	0.1071	67559.6	7.18
$14-7	tr|B4E0X8|B4E0X8_HUMAN cDNA FLJ61021, highly similar to Far upstream element-binding protein 1 OS=Homo sapiens OX=9606 PE=2 SV=1	8	8	0.1097	66231.1	7.13
	R20190400565_LNC2,6103	K.AGLVIGK.G	657.429	6e-05	2	1	24.77	0	0.268	0|0	tr|Q6PJY1|Q6PJY1_HUMAN/tr|B4DV73|B4DV73_HUMAN/tr|B4DT31|B4DT31_HUMAN/tr|C9JSZ1|C9JSZ1_HUMAN/tr|A0A384MDX9|A0A384MDX9_HUMAN/tr|E9PEB5|E9PEB5_HUMAN/tr|B4DWL1|B4DWL1_HUMAN/tr|M0QXW7|M0QXW7_HUMAN/tr|A0A1Z1G4M2|A0A1Z1G4M2_HUMAN/tr|Q59FU3|Q59FU3_HUMAN/tr|M0R0I5|M0R0I5_HUMAN/tr|B4E0X8|B4E0X8_HUMAN/tr|A0A087WTP3|A0A087WTP3_HUMAN/tr|M0QYH3|M0QYH3_HUMAN/tr|A0A384P5V3|A0A384P5V3_HUMAN/sp|Q96AE4|FUBP1_HUMAN/…		8.8	0		0	2	MASCOT		T
	R20190400565_LNC2,3358	K.IQNDAGVR.I	872.458	0.00072	2	1	45.92	0	0.00145	0|0	tr|B4DV73|B4DV73_HUMAN/tr|B4DT31|B4DT31_HUMAN/tr|A0A384MDX9|A0A384MDX9_HUMAN/tr|E9PEB5|E9PEB5_HUMAN/tr|B4DWL1|B4DWL1_HUMAN/tr|A0A1Z1G4M2|A0A1Z1G4M2_HUMAN/tr|Q59FU3|Q59FU3_HUMAN/tr|A0A024R8A7|A0A024R8A7_HUMAN/tr|M0R0I5|M0R0I5_HUMAN/tr|B4E0X8|B4E0X8_HUMAN/tr|A0A087WTP3|A0A087WTP3_HUMAN/tr|A0A384P5V3|A0A384P5V3_HUMAN/sp|Q96I24|FUBP3_HUMAN/sp|Q96AE4|FUBP1_HUMAN/sp|Q92945|FUBP2_HUMAN		5.84	0		0	2	MASCOT		T
	R20190400565_LNC2,2353	K.SISQQSGAR.I	933.475	-6e-05	2	1	33.31	0	0.044	0|0	tr|B4DT31|B4DT31_HUMAN/tr|A0A384MDX9|A0A384MDX9_HUMAN/tr|E9PEB5|E9PEB5_HUMAN/tr|B4DWL1|B4DWL1_HUMAN/tr|A0A1Z1G4M2|A0A1Z1G4M2_HUMAN/tr|Q59FU3|Q59FU3_HUMAN/tr|B4E0X8|B4E0X8_HUMAN/sp|Q96AE4|FUBP1_HUMAN		9.47	0		0	2	MASCOT		T
	R20190400565_LNC2,6663	K.TGLIIGK.G	701.456	0.00079	2	1	31.6	0	0.0707	0|0	tr|B4DT31|B4DT31_HUMAN/tr|A0A384MDX9|A0A384MDX9_HUMAN/tr|E9PEB5|E9PEB5_HUMAN/tr|B4DWL1|B4DWL1_HUMAN/tr|A0A1Z1G4M2|A0A1Z1G4M2_HUMAN/tr|Q59FU3|Q59FU3_HUMAN/tr|B4E0X8|B4E0X8_HUMAN/sp|Q96AE4|FUBP1_HUMAN		8.41	0		0	2	MASCOT		T
	R20190400565_LNC2,2601	R.GGEQISR.I	746.379	0.00061	2	1	34.27	0	0.06	0|0	tr|Q6PJY1|Q6PJY1_HUMAN/tr|B4DT31|B4DT31_HUMAN/tr|C9JSZ1|C9JSZ1_HUMAN/tr|A0A384MDX9|A0A384MDX9_HUMAN/tr|E9PEB5|E9PEB5_HUMAN/tr|B4DWL1|B4DWL1_HUMAN/tr|A0A1Z1G4M2|A0A1Z1G4M2_HUMAN/tr|A0A024R8A7|A0A024R8A7_HUMAN/tr|B4E0X8|B4E0X8_HUMAN/sp|Q96I24|FUBP3_HUMAN/sp|Q96AE4|FUBP1_HUMAN		6	0		0	2	MASCOT		T
	R20190400565_LNC2,5347	R.GTPQQIDYAR.Q	1148.57	-0.00087	2	1	29.06	0	0.105	0|0	tr|B4DT31|B4DT31_HUMAN/tr|A0A384MDX9|A0A384MDX9_HUMAN/tr|E9PEB5|E9PEB5_HUMAN/tr|B4DWL1|B4DWL1_HUMAN/tr|A0A1Z1G4M2|A0A1Z1G4M2_HUMAN/tr|Q59FU3|Q59FU3_HUMAN/tr|B4E0X8|B4E0X8_HUMAN/sp|Q96AE4|FUBP1_HUMAN		5.84	0		0	2	MASCOT		T
	R20190400565_LNC2,4686	R.QLIEEK.I ! K.QLIEEK.I ! R.QLLEEK.L ! K.QLLEEK.A	759.425	-0.0006	2	1	34.42	0	0.0557	0|0	tr|B4DT31|B4DT31_HUMAN/tr|A0A384MDX9|A0A384MDX9_HUMAN/tr|E9PEB5|E9PEB5_HUMAN/tr|B4DWL1|B4DWL1_HUMAN/tr|A0A1Z1G4M2|A0A1Z1G4M2_HUMAN/tr|Q59FU3|Q59FU3_HUMAN/tr|B4E0X8|B4E0X8_HUMAN/sp|Q96AE4|FUBP1_HUMAN ! tr|M0R3J3|M0R3J3_HUMAN/tr|A0A087WTP3|A0A087WTP3_HUMAN/tr|A0A384P5V3|A0A384P5V3_HUMAN/sp|Q92945|FUBP2_HUMAN ! tr|E7ENN3|E7ENN3_HUMAN/tr|Q7RTM4|Q7RTM4_HUMAN/tr|A0A0C4DG40|A0A0C4DG40_HUMAN/sp|Q8NF91|SY…		4.53	0		0	2	MASCOT		T
	R20190400565_LNC2,3963	R.SVQAGNPGGPGPGGR.G	1307.65	-0.00046	2	1	25.21	0	0.233	0|0	tr|B4DT31|B4DT31_HUMAN/tr|A0A384MDX9|A0A384MDX9_HUMAN/tr|E9PEB5|E9PEB5_HUMAN/tr|B4DWL1|B4DWL1_HUMAN/tr|A0A1Z1G4M2|A0A1Z1G4M2_HUMAN/tr|Q59FU3|Q59FU3_HUMAN/tr|B4E0X8|B4E0X8_HUMAN/sp|Q96AE4|FUBP1_HUMAN		9.47	0		0	2	MASCOT		T
$15-1	tr|B4DMH3|B4DMH3_HUMAN Coronin OS=Homo sapiens OX=9606 PE=2 SV=1	8	8	0.1121	49378	6.58
$15-2	tr|Q53G58|Q53G58_HUMAN Coronin (Fragment) OS=Homo sapiens OX=9606 PE=2 SV=1	8	8	0.1034	53280.5	6.65
$15-3	tr|A0A024RBI5|A0A024RBI5_HUMAN Coronin OS=Homo sapiens OX=9606 GN=CORO1C PE=3 SV=1	8	8	0.1034	53248.5	6.65
$15-4	tr|Q59EA2|Q59EA2_HUMAN Coronin (Fragment) OS=Homo sapiens OX=9606 PE=2 SV=1	8	8	0.0978	56369	8.48
$15-5	sp|Q9ULV4|COR1C_HUMAN Coronin-1C OS=Homo sapiens OX=9606 GN=CORO1C PE=1 SV=1	8	8	0.1034	53248.5	6.65
$15-6	tr|B3KN06|B3KN06_HUMAN Coronin OS=Homo sapiens OX=9606 PE=2 SV=1	8	8	0.1034	53223.4	6.48
	R20190400565_LNC2,2881	K.CEIAR.F ! R.CELAR.V ! R.CELAR.T	648.313	0.00013	2	1	36.77	0	0.0132	0|0	tr|A0A024R611|A0A024R611_HUMAN/tr|H3BRY3|H3BRY3_HUMAN/tr|H0YHL7|H0YHL7_HUMAN/tr|B3KN06|B3KN06_HUMAN/tr|Q59EA2|Q59EA2_HUMAN/tr|B7Z9V0|B7Z9V0_HUMAN/tr|Q9NSK3|Q9NSK3_HUMAN/tr|B3KSZ9|B3KSZ9_HUMAN/tr|Q53G58|Q53G58_HUMAN/tr|A0A024R5K1|A0A024R5K1_HUMAN/tr|J3KSS5|J3KSS5_HUMAN/tr|B3KRY9|B3KRY9_HUMAN/tr|B4DMH3|B4DMH3_HUMAN/tr|J3QLV6|J3QLV6_HUMAN/tr|A0A024RBI5|A0A024RBI5_HUMAN/tr|B4E3S0|B4E3S0_HUMAN/sp|Q9BR…		6	0		0	2	MASCOT		T
	R20190400565_LNC2,3573	K.DTICNQDER.I	1150.48	0.0088	2	1	38.2	0	0.00238	0|0	tr|H0YHL7|H0YHL7_HUMAN/tr|B3KN06|B3KN06_HUMAN/tr|Q59EA2|Q59EA2_HUMAN/tr|B7Z9V0|B7Z9V0_HUMAN/tr|Q53G58|Q53G58_HUMAN/tr|B4DMH3|B4DMH3_HUMAN/tr|A0A024RBI5|A0A024RBI5_HUMAN/tr|B4E3S0|B4E3S0_HUMAN/sp|Q9ULV4|COR1C_HUMAN		4.03	0		0	2	MASCOT		T
	R20190400565_LNC2,3260	K.KTTDTASVQNEAK.L	1392.7	0.00158	2	1	44.62	0	0.00303	0|0	tr|H0YHL7|H0YHL7_HUMAN/tr|B3KN06|B3KN06_HUMAN/tr|Q59EA2|Q59EA2_HUMAN/tr|B7Z9V0|B7Z9V0_HUMAN/tr|Q53G58|Q53G58_HUMAN/tr|B4DMH3|B4DMH3_HUMAN/tr|A0A024RBI5|A0A024RBI5_HUMAN/tr|B4E3S0|B4E3S0_HUMAN/sp|Q9ULV4|COR1C_HUMAN		6.07	1		0	2	MASCOT		T
	R20190400565_LNC2,5321	K.NDQCYDDIR.V	1198.48	0.0022	2	1	28.76	0	0.00945	0|0	tr|F8VSA4|F8VSA4_HUMAN/tr|F8VUX3|F8VUX3_HUMAN/tr|B3KN06|B3KN06_HUMAN/tr|F8VRE9|F8VRE9_HUMAN/tr|F8W1H8|F8W1H8_HUMAN/tr|Q59EA2|Q59EA2_HUMAN/tr|F8VTT6|F8VTT6_HUMAN/tr|F8VVB7|F8VVB7_HUMAN/tr|Q53G58|Q53G58_HUMAN/tr|B4DMH3|B4DMH3_HUMAN/tr|A0A024RBI5|A0A024RBI5_HUMAN/sp|Q9ULV4|COR1C_HUMAN		3.93	0		0	2	MASCOT		T
	R20190400565_LNC2,4049	K.QEIVAEK.E	816.446	0.00463	2	1	35.84	0	0.0313	0|0	tr|B3KN06|B3KN06_HUMAN/tr|Q59EA2|Q59EA2_HUMAN/tr|B7Z9V0|B7Z9V0_HUMAN/tr|Q53G58|Q53G58_HUMAN/tr|B4DMH3|B4DMH3_HUMAN/tr|A0A024RBI5|A0A024RBI5_HUMAN/tr|B4E3S0|B4E3S0_HUMAN/tr|F8VV53|F8VV53_HUMAN/sp|Q9ULV4|COR1C_HUMAN		4.53	0		0	2	MASCOT		T
	R20190400565_LNC2,3723	K.TTDTASVQNEAK.L	1264.6	0.00092	2	1	34.48	0	0.0205	0|0	tr|H0YHL7|H0YHL7_HUMAN/tr|B3KN06|B3KN06_HUMAN/tr|Q59EA2|Q59EA2_HUMAN/tr|B7Z9V0|B7Z9V0_HUMAN/tr|Q53G58|Q53G58_HUMAN/tr|B4DMH3|B4DMH3_HUMAN/tr|A0A024RBI5|A0A024RBI5_HUMAN/tr|B4E3S0|B4E3S0_HUMAN/sp|Q9ULV4|COR1C_HUMAN		4.37	0		0	2	MASCOT		T
	R20190400565_LNC2,3269	R.KQEIVAEK.E	944.541	0.00035	2	1	42.19	0	0.00608	0|0	tr|B3KN06|B3KN06_HUMAN/tr|Q59EA2|Q59EA2_HUMAN/tr|B7Z9V0|B7Z9V0_HUMAN/tr|Q53G58|Q53G58_HUMAN/tr|B4DMH3|B4DMH3_HUMAN/tr|A0A024RBI5|A0A024RBI5_HUMAN/tr|B4E3S0|B4E3S0_HUMAN/tr|F8VV53|F8VV53_HUMAN/sp|Q9ULV4|COR1C_HUMAN		6.14	1		0	2	MASCOT		T
	R20190400565_LNC2,3702	R.VIDPR.A ! R.VIDPR.K ! K.VLDPR.G	599.351	-0.00059	2	1	30.92	0	0.0458	0|0	tr|A0A024R150|A0A024R150_HUMAN/tr|A8K9S3|A8K9S3_HUMAN/sp|Q92828|COR2A_HUMAN ! tr|B3KN06|B3KN06_HUMAN/tr|Q59EA2|Q59EA2_HUMAN/tr|B7Z9V0|B7Z9V0_HUMAN/tr|Q53G58|Q53G58_HUMAN/tr|B4DMH3|B4DMH3_HUMAN/tr|A0A024RBI5|A0A024RBI5_HUMAN/tr|B4E3S0|B4E3S0_HUMAN/tr|F8VV53|F8VV53_HUMAN/sp|Q9ULV4|COR1C_HUMAN ! tr|A0A024R3A6|A0A024R3A6_HUMAN/tr|Q8N209|Q8N209_HUMAN/sp|Q8IY63|AMOL1_HUMAN		5.81	0		0	2	MASCOT		T
$16-1	tr|Q53GG0|Q53GG0_HUMAN Epithelial protein lost in neoplasm beta variant (Fragment) OS=Homo sapiens OX=9606 PE=2 SV=1	8	8	0.0909	85252.6	6.41
$16-2	tr|B4DN52|B4DN52_HUMAN cDNA FLJ55990, highly similar to LIM domain and actin-binding protein 1 OS=Homo sapiens OX=9606 PE=2 SV=1	8	8	0.1018	76079.5	5.66
$16-3	sp|Q9UHB6|LIMA1_HUMAN LIM domain and actin-binding protein 1 OS=Homo sapiens OX=9606 GN=LIMA1 PE=1 SV=1	8	8	0.0909	85224.6	6.41
$16-4	tr|F8VQE1|F8VQE1_HUMAN LIM domain and actin-binding protein 1 OS=Homo sapiens OX=9606 GN=LIMA1 PE=1 SV=1	8	8	0.1154	66990.4	5.63
	R20190400565_LNC2,4416	K.FQAPAR.E	689.373	-0.0002	2	1	40	0	0.0113	0|0	tr|B4DN52|B4DN52_HUMAN/tr|B3KTW2|B3KTW2_HUMAN/tr|F8VS07|F8VS07_HUMAN/tr|Q53GG0|Q53GG0_HUMAN/tr|F8VQE1|F8VQE1_HUMAN/sp|Q9UHB6|LIMA1_HUMAN		9.75	0		0	2	MASCOT		T
	R20190400565_LNC2,6285	K.ISANENSLAVR.S	1173.62	0.00051	2	1	50.59	0	0.00173	0|0	tr|B4DN52|B4DN52_HUMAN/tr|B3KTW2|B3KTW2_HUMAN/tr|F8VS07|F8VS07_HUMAN/tr|F8VRN8|F8VRN8_HUMAN/tr|Q53GG0|Q53GG0_HUMAN/tr|F8VQE1|F8VQE1_HUMAN/sp|Q9UHB6|LIMA1_HUMAN		6	0		0	2	MASCOT		T
	R20190400565_LNC2,2653	K.QQSPQEPK.S	941.469	-0.00165	2	1	35.31	0	0.0344	0|0	tr|B4DN52|B4DN52_HUMAN/tr|B3KTW2|B3KTW2_HUMAN/tr|F8VS07|F8VS07_HUMAN/tr|Q53GG0|Q53GG0_HUMAN/tr|F8VQE1|F8VQE1_HUMAN/sp|Q9UHB6|LIMA1_HUMAN		6	0		0	2	MASCOT		T
	R20190400565_LNC2,5586	K.QSSSTNYTNELK.A	1371.64	0.00058	2	1	38.86	0	0.00579	0|0	tr|B4DN52|B4DN52_HUMAN/tr|F8VRN8|F8VRN8_HUMAN/tr|Q53GG0|Q53GG0_HUMAN/tr|F8VQE1|F8VQE1_HUMAN/sp|Q9UHB6|LIMA1_HUMAN		6	0		0	2	MASCOT		T
	R20190400565_LNC2,5260	K.TVSPPIR.K	769.457	-0.00268	2	1	21.22	0	0.232	0|0	tr|B4DN52|B4DN52_HUMAN/tr|B3KTW2|B3KTW2_HUMAN/tr|F8VS07|F8VS07_HUMAN/tr|Q53GG0|Q53GG0_HUMAN/tr|F8VQE1|F8VQE1_HUMAN/sp|Q9UHB6|LIMA1_HUMAN		9.41	0		0	2	MASCOT		T
	R20190400565_LNC2,5909	K.YNVPLNR.L	875.473	-0.00215	2	1	25.36	0	0.373	0|0	tr|B4DN52|B4DN52_HUMAN/tr|F8VRN8|F8VRN8_HUMAN/tr|Q53GG0|Q53GG0_HUMAN/tr|F8VQE1|F8VQE1_HUMAN/sp|Q9UHB6|LIMA1_HUMAN		8.75	0		0	2	MASCOT		T
	R20190400565_LNC2,3335	K.YQAAVSK.Q	766.409	0.00036	2	1	40.62	0	0.00926	0|0	tr|B4DN52|B4DN52_HUMAN/tr|F8VRN8|F8VRN8_HUMAN/tr|Q53GG0|Q53GG0_HUMAN/tr|F8VQE1|F8VQE1_HUMAN/sp|Q9UHB6|LIMA1_HUMAN		8.59	0		0	2	MASCOT		T
	R20190400565_LNC2,4163	R.ASSLSESSPPK.A	1089.54	-0.0013	2	1	57.34	0	0.000153	0|0	tr|B4DN52|B4DN52_HUMAN/tr|B3KTW2|B3KTW2_HUMAN/tr|F8VS07|F8VS07_HUMAN/tr|F8VRN8|F8VRN8_HUMAN/tr|Q53GG0|Q53GG0_HUMAN/tr|F8VQE1|F8VQE1_HUMAN/sp|Q9UHB6|LIMA1_HUMAN		6.05	0		0	2	MASCOT		T
$17-1	tr|Q6NTA2|Q6NTA2_HUMAN HNRNPL protein (Fragment) OS=Homo sapiens OX=9606 GN=HNRNPL PE=2 SV=2	8	8	0.1119	61926.4	7.07
$17-2	tr|A0A384N6C7|A0A384N6C7_HUMAN Epididymis secretory sperm binding protein OS=Homo sapiens OX=9606 PE=2 SV=1	8	8	0.1087	64086	8.49
$17-3	tr|B2R959|B2R959_HUMAN cDNA, FLJ94229, highly similar to Homo sapiens heterogeneous nuclear ribonucleoprotein L (HNRPL),mRNA OS=Homo sapiens OX=9606 PE=2 SV=1	8	8	0.1147	60248.6	6.65
$17-4	sp|P14866|HNRPL_HUMAN Heterogeneous nuclear ribonucleoprotein L OS=Homo sapiens OX=9606 GN=HNRNPL PE=1 SV=2	8	8	0.1087	64132.1	8.46
	R20190400565_LNC2,4030	K.IEYAKPTR.L	977.541	-4e-05	2	1	26.86	0	0.162	0|0	tr|B4DVF8|B4DVF8_HUMAN/tr|M0QXS5|M0QXS5_HUMAN/tr|B2R959|B2R959_HUMAN/tr|A0A3B3ITJ4|A0A3B3ITJ4_HUMAN/tr|B4DPK8|B4DPK8_HUMAN/tr|A0A384N6C7|A0A384N6C7_HUMAN/tr|Q6NTA2|Q6NTA2_HUMAN/tr|M0R1W6|M0R1W6_HUMAN/sp|P14866|HNRPL_HUMAN		8.59	0		0	2	MASCOT		T
	R20190400565_LNC2,6631	K.INVFK.V ! -.INVFK.D ! R.INVFK.T ! R.LNVFK.N ! K.LNVFK.N ! K.LNVFK.A	620.377	1e-05	2	1	26.27	0	0.0807	0|0	tr|B3KXW2|B3KXW2_HUMAN/tr|B4DQV3|B4DQV3_HUMAN/tr|A0A024R283|A0A024R283_HUMAN/sp|Q9HCE3|ZN532_HUMAN ! tr|Q658Z1|Q658Z1_HUMAN ! tr|H0YJP0|H0YJP0_HUMAN/sp|Q9ULT8|HECD1_HUMAN ! tr|B4DVF8|B4DVF8_HUMAN/tr|M0QXS5|M0QXS5_HUMAN/tr|B2R959|B2R959_HUMAN/tr|A0A3B3ITJ4|A0A3B3ITJ4_HUMAN/tr|B4DPK8|B4DPK8_HUMAN/tr|A0A384N6C7|A0A384N6C7_HUMAN/tr|Q6NTA2|Q6NTA2_HUMAN/tr|M0R1W6|M0R1W6_HUMAN/sp|P14866|HNRPL_HUMAN ! tr…		8.75	0		0	2	MASCOT		T
	R20190400565_LNC2,4733	R.FSTPEQAAK.N	978.489	0.00081	2	1	44.29	0	0.00287	0|0	tr|M0QXS5|M0QXS5_HUMAN/tr|B2R959|B2R959_HUMAN/tr|A0A3B3ITJ4|A0A3B3ITJ4_HUMAN/tr|A0A384N6C7|A0A384N6C7_HUMAN/tr|Q6NTA2|Q6NTA2_HUMAN/tr|M0QYT0|M0QYT0_HUMAN/sp|P14866|HNRPL_HUMAN		6	0		0	2	MASCOT		T
	R20190400565_LNC2,8293	R.IVIFR.K	647.424	-0.00062	2	1	22.21	0	0.225	0|0	tr|B4DVF8|B4DVF8_HUMAN/tr|M0QXS5|M0QXS5_HUMAN/tr|B2R959|B2R959_HUMAN/tr|A0A3B3ITJ4|A0A3B3ITJ4_HUMAN/tr|B4DPK8|B4DPK8_HUMAN/tr|A0A384N6C7|A0A384N6C7_HUMAN/tr|Q6NTA2|Q6NTA2_HUMAN/tr|M0R1W6|M0R1W6_HUMAN/tr|M0QYL7|M0QYL7_HUMAN/sp|P14866|HNRPL_HUMAN		9.75	0		0	2	MASCOT		T
	R20190400565_LNC2,5307	R.LNVCVSK.Q ! K.LNVCVSK.Q	819.439	-0.00333	2	1	37.41	0	0.0156	0|0	tr|D6W592|D6W592_HUMAN/tr|A0A0S2Z6K1|A0A0S2Z6K1_HUMAN/tr|H7C464|H7C464_HUMAN/tr|A8K894|A8K894_HUMAN/tr|B7WPG3|B7WPG3_HUMAN/tr|C9IYN3|C9IYN3_HUMAN/tr|A0A0S2Z5U3|A0A0S2Z5U3_HUMAN/sp|Q8WVV9|HNRLL_HUMAN ! tr|M0QXS5|M0QXS5_HUMAN/tr|B2R959|B2R959_HUMAN/tr|A0A3B3ITJ4|A0A3B3ITJ4_HUMAN/tr|A0A384N6C7|A0A384N6C7_HUMAN/tr|Q6NTA2|Q6NTA2_HUMAN/tr|M0QYT0|M0QYT0_HUMAN/sp|P14866|HNRPL_HUMAN		8.22	0		0	2	MASCOT		T
	R20190400565_LNC2,3068	R.M*GPPVGGHR.R	923.452	-0.00013	2	1	34.81	0	0.0192	0|0	tr|M0QXS5|M0QXS5_HUMAN/tr|B2R959|B2R959_HUMAN/tr|A0A3B3ITJ4|A0A3B3ITJ4_HUMAN/tr|A0A384N6C7|A0A384N6C7_HUMAN/tr|Q6NTA2|Q6NTA2_HUMAN/sp|P14866|HNRPL_HUMAN		9.52	0	15.994919 Oxidation (M)	0	2	MASCOT		T
	R20190400565_LNC2,8337	R.SSSGLLEWESK.S	1222.59	0.00076	2	1	53.22	0	0.000376	0|0	tr|M0QXS5|M0QXS5_HUMAN/tr|B2R959|B2R959_HUMAN/tr|A0A3B3ITJ4|A0A3B3ITJ4_HUMAN/tr|A0A384N6C7|A0A384N6C7_HUMAN/tr|Q6NTA2|Q6NTA2_HUMAN/tr|M0QYT0|M0QYT0_HUMAN/tr|M0R076|M0R076_HUMAN/sp|P14866|HNRPL_HUMAN		4.53	0		0	2	MASCOT		T
	R20190400565_LNC2,3601	R.YYGGGSEGGR.A	1002.43	0.0025	2	1	50.47	0	9.92e-05	0|0	tr|B2R959|B2R959_HUMAN/tr|B4DPK8|B4DPK8_HUMAN/tr|A0A384N6C7|A0A384N6C7_HUMAN/tr|Q6NTA2|Q6NTA2_HUMAN/sp|P14866|HNRPL_HUMAN		6	0		0	2	MASCOT		T
$18-1	tr|A0A024R694|A0A024R694_HUMAN Actinin, alpha 1, isoform CRA_a OS=Homo sapiens OX=9606 GN=ACTN1 PE=2 SV=1	9	7	0.0583	103056	5.25
$18-2	sp|P12814|ACTN1_HUMAN Alpha-actinin-1 OS=Homo sapiens OX=9606 GN=ACTN1 PE=1 SV=2	9	7	0.0583	103056	5.25
	R20190400565_LNC2,7458	K.ALDFIASK.G	864.483	0.00138	2	1	24.78	0	0.247	0|0	tr|A0A024R694|A0A024R694_HUMAN/tr|Q86TX4|Q86TX4_HUMAN/tr|H9KV75|H9KV75_HUMAN/tr|G3V2W4|G3V2W4_HUMAN/tr|B4DSX0|B4DSX0_HUMAN/tr|B4DRP5|B4DRP5_HUMAN/tr|B4DZQ2|B4DZQ2_HUMAN/tr|A0A0S2Z3G9|A0A0S2Z3G9_HUMAN/tr|G3V2N5|G3V2N5_HUMAN/tr|B4E337|B4E337_HUMAN/tr|B2R8Y4|B2R8Y4_HUMAN/tr|G3V2E8|G3V2E8_HUMAN/tr|B7Z565|B7Z565_HUMAN/tr|A0A087WSZ2|A0A087WSZ2_HUMAN/tr|G3V5M4|G3V5M4_HUMAN/tr|G3V2X9|G3V2X9_HUMAN/sp|Q080…		5.88	0		0	2	MASCOT		T
	R20190400565_LNC2,7906	K.ALDFIASK.G	864.483	0	2	1	50.47	0	0.000641	0|0	tr|A0A024R694|A0A024R694_HUMAN/tr|Q86TX4|Q86TX4_HUMAN/tr|H9KV75|H9KV75_HUMAN/tr|G3V2W4|G3V2W4_HUMAN/tr|B4DSX0|B4DSX0_HUMAN/tr|B4DRP5|B4DRP5_HUMAN/tr|B4DZQ2|B4DZQ2_HUMAN/tr|A0A0S2Z3G9|A0A0S2Z3G9_HUMAN/tr|G3V2N5|G3V2N5_HUMAN/tr|B4E337|B4E337_HUMAN/tr|B2R8Y4|B2R8Y4_HUMAN/tr|G3V2E8|G3V2E8_HUMAN/tr|B7Z565|B7Z565_HUMAN/tr|A0A087WSZ2|A0A087WSZ2_HUMAN/tr|G3V5M4|G3V5M4_HUMAN/tr|G3V2X9|G3V2X9_HUMAN/sp|Q080…		5.88	0		0	2	MASCOT		T
	R20190400565_LNC2,2880	K.IIAGDK.E ! K.ILAGDK.N	616.366	0.00013	2	1	27.01	0	0.448	0|0	tr|A0A024RDD3|A0A024RDD3_HUMAN/tr|D6RHZ5|D6RHZ5_HUMAN/tr|H0Y9T9|H0Y9T9_HUMAN/tr|A0A1S5UZ19|A0A1S5UZ19_HUMAN/tr|D6RCQ9|D6RCQ9_HUMAN/tr|D6RE64|D6RE64_HUMAN/tr|D6REX3|D6REX3_HUMAN/tr|A0A024RDH6|A0A024RDH6_HUMAN/sp|O94979|SC31A_HUMAN ! tr|A0A024R694|A0A024R694_HUMAN/tr|H9KV75|H9KV75_HUMAN/tr|B3KUX9|B3KUX9_HUMAN/tr|B4DZQ2|B4DZQ2_HUMAN/tr|Q4JCP9|Q4JCP9_HUMAN/tr|Q4VAM3|Q4VAM3_HUMAN/tr|B2R8Y4|B2R8Y4_HUMA…		5.84	0		0	2	MASCOT		T
	R20190400565_LNC2,3407	K.M*EEIGR.I	750.345	0.00102	2	1	33.47	0	0.024	0|0	tr|A0A024R694|A0A024R694_HUMAN/tr|A0A0S2Z3X3|A0A0S2Z3X3_HUMAN/tr|Q96BG6|Q96BG6_HUMAN/tr|H9KV75|H9KV75_HUMAN/tr|B7Z2W3|B7Z2W3_HUMAN/tr|A0A0S2Z3G9|A0A0S2Z3G9_HUMAN/tr|H0YJ11|H0YJ11_HUMAN/tr|B4DFY0|B4DFY0_HUMAN/tr|B7Z565|B7Z565_HUMAN/tr|A1L0V1|A1L0V1_HUMAN/tr|H7C144|H7C144_HUMAN/tr|H0YJW3|H0YJW3_HUMAN/tr|F5GXS2|F5GXS2_HUMAN/sp|P12814|ACTN1_HUMAN/sp|O43707|ACTN4_HUMAN		4.53	0	15.994919 Oxidation (M)	0	2	MASCOT		T
	R20190400565_LNC2,4546	K.MEEIGR.I	734.35	-0.00054	2	1	29.1	0	0.0901	0|0	tr|A0A024R694|A0A024R694_HUMAN/tr|A0A0S2Z3X3|A0A0S2Z3X3_HUMAN/tr|Q96BG6|Q96BG6_HUMAN/tr|H9KV75|H9KV75_HUMAN/tr|B7Z2W3|B7Z2W3_HUMAN/tr|A0A0S2Z3G9|A0A0S2Z3G9_HUMAN/tr|H0YJ11|H0YJ11_HUMAN/tr|B4DFY0|B4DFY0_HUMAN/tr|B7Z565|B7Z565_HUMAN/tr|A1L0V1|A1L0V1_HUMAN/tr|H7C144|H7C144_HUMAN/tr|H0YJW3|H0YJW3_HUMAN/tr|F5GXS2|F5GXS2_HUMAN/sp|P12814|ACTN1_HUMAN/sp|O43707|ACTN4_HUMAN		4.53	0		0	2	MASCOT		T
	R20190400565_LNC2,9392	R.DLLLDPAWEK.Q ! -.DLLLDPAWEK.Q	1199.63	-0.00298	2	1	25.94	0	0.189	0|0	tr|A0A024R694|A0A024R694_HUMAN/tr|A0A0S2Z3X3|A0A0S2Z3X3_HUMAN/tr|B4DSX0|B4DSX0_HUMAN/tr|A0A0S2Z3G9|A0A0S2Z3G9_HUMAN/tr|B7Z4V1|B7Z4V1_HUMAN/tr|B4E337|B4E337_HUMAN/tr|B2R8Y4|B2R8Y4_HUMAN/tr|K7EP19|K7EP19_HUMAN/tr|D6RH00|D6RH00_HUMAN/tr|A0A0S2Z3C0|A0A0S2Z3C0_HUMAN/tr|F5GXS2|F5GXS2_HUMAN/sp|Q08043|ACTN3_HUMAN/sp|P12814|ACTN1_HUMAN/sp|O43707|ACTN4_HUMAN/sp|P35609|ACTN2_HUMAN ! tr|B3W6H3|B3W6H3_HUMAN		4.03	0		0	2	MASCOT		T
	R20190400565_LNC2,5904	R.IM*SIVDPNR.L	1060.55	-0.00172	2	1	22.22	0	0.724	0|0	tr|A0A024R694|A0A024R694_HUMAN/tr|H9KV75|H9KV75_HUMAN/tr|B3KUX9|B3KUX9_HUMAN/tr|B4DFY0|B4DFY0_HUMAN/tr|B7Z565|B7Z565_HUMAN/tr|A1L0V1|A1L0V1_HUMAN/tr|H0YJW3|H0YJW3_HUMAN/sp|P12814|ACTN1_HUMAN		5.84	0	15.994919 Oxidation (M)	0	2	MASCOT		T
	R20190400565_LNC2,2163	R.LAKPER.G	713.43	-0.00149	2	1	29.95	0	0.043	0|0	tr|A0A024R694|A0A024R694_HUMAN/tr|Q86TX4|Q86TX4_HUMAN/tr|H9KV75|H9KV75_HUMAN/tr|G3V2W4|G3V2W4_HUMAN/tr|B4DRP5|B4DRP5_HUMAN/tr|G3V2N5|G3V2N5_HUMAN/tr|G3V2E8|G3V2E8_HUMAN/tr|B7Z565|B7Z565_HUMAN/tr|G3V5M4|G3V5M4_HUMAN/tr|G3V2X9|G3V2X9_HUMAN/sp|P12814|ACTN1_HUMAN		8.75	0		0	2	MASCOT		T
	R20190400565_LNC2,3622	R.LDHLAEK.F	825.446	-0.00021	2	1	32.93	0	0.0246	0|0	tr|A0A024R694|A0A024R694_HUMAN/tr|Q96BG6|Q96BG6_HUMAN/tr|Q86TX4|Q86TX4_HUMAN/tr|H9KV75|H9KV75_HUMAN/tr|A0A0S2Z3G9|A0A0S2Z3G9_HUMAN/tr|B4E337|B4E337_HUMAN/tr|B4DFY0|B4DFY0_HUMAN/tr|B7Z565|B7Z565_HUMAN/sp|P12814|ACTN1_HUMAN/sp|O43707|ACTN4_HUMAN		5.32	0		0	2	MASCOT		T
$19-1	sp|Q9Y6M1|IF2B2_HUMAN Insulin-like growth factor 2 mRNA-binding protein 2 OS=Homo sapiens OX=9606 GN=IGF2BP2 PE=1 SV=2	8	7	0.0985	66120.6	8.48
$19-2	tr|F8W930|F8W930_HUMAN Insulin-like growth factor 2 mRNA-binding protein 2 OS=Homo sapiens OX=9606 GN=IGF2BP2 PE=1 SV=1	8	7	0.0975	66785.4	8.48
	R20190400565_LNC2,5662	K.EGLTIK.N	660.393	0.00013	2	1	33.76	0	0.036	0|0	tr|F8W930|F8W930_HUMAN/sp|Q9Y6M1|IF2B2_HUMAN		6.1	0		0	2	MASCOT		T
	R20190400565_LNC2,5093	K.IAPAEGPDVSER.M	1240.62	6e-05	2	1	20.28	0	0.641	0|0	tr|F8W930|F8W930_HUMAN/tr|B4DKT5|B4DKT5_HUMAN/sp|Q9Y6M1|IF2B2_HUMAN		4.14	0		0	2	MASCOT		T
	R20190400565_LNC2,5340	K.IAPAEGPDVSER.M	1240.62	-0.0013	2	1	44.99	0	0.00218	0|0	tr|F8W930|F8W930_HUMAN/tr|B4DKT5|B4DKT5_HUMAN/sp|Q9Y6M1|IF2B2_HUMAN		4.14	0		0	2	MASCOT		T
	R20190400565_LNC2,4293	K.YPQGVASQR.S	1005.51	-0.00113	2	1	42.59	0	0.00509	0|0	tr|F8W930|F8W930_HUMAN/tr|B4DKT5|B4DKT5_HUMAN/sp|Q9Y6M1|IF2B2_HUMAN		8.75	0		0	2	MASCOT		T
	R20190400565_LNC2,4514	R.EIVQQVK.Q	843.493	-0.00023	2	1	21.29	0	0.652	0|0	tr|F8W930|F8W930_HUMAN/tr|B4DKT5|B4DKT5_HUMAN/sp|Q9Y6M1|IF2B2_HUMAN		6.1	0		0	2	MASCOT		T
	R20190400565_LNC2,2076	R.EQGHAPGGTSQAR.Q	1295.61	0.00055	3	1	28.85	0	0.0631	0|0	tr|F8W930|F8W930_HUMAN/sp|Q9Y6M1|IF2B2_HUMAN		6.85	0		0	2	MASCOT		T
	R20190400565_LNC2,5163	R.FAGASIK.I	693.393	0.00104	2	1	30.16	0	0.0582	0|0	tr|F8W930|F8W930_HUMAN/tr|B4DKT5|B4DKT5_HUMAN/sp|Q9Y6M1|IF2B2_HUMAN/sp|O00425|IF2B3_HUMAN		8.75	0		0	2	MASCOT		T
	R20190400565_LNC2,3180	R.VDIHR.K	639.357	0.00036	2	1	42.83	0	0.00744	0|0	tr|F8W930|F8W930_HUMAN/sp|Q9Y6M1|IF2B2_HUMAN		6.71	0		0	2	MASCOT		T
$20-1	tr|E9PDI4|E9PDI4_HUMAN Ladinin-1 OS=Homo sapiens OX=9606 GN=LAD1 PE=1 SV=1	8	7	0.1073	58677.2	9.86
$20-2	sp|O00515|LAD1_HUMAN Ladinin-1 OS=Homo sapiens OX=9606 GN=LAD1 PE=1 SV=2	8	7	0.1103	57130.4	9.67
$20-3	tr|Q63HQ8|Q63HQ8_HUMAN Ladinin-1 OS=Homo sapiens OX=9606 GN=DKFZp686M21196 PE=2 SV=1	8	7	0.1075	58579	9.82
	R20190400565_LNC2,4126	K.ENSETTLTR.S	1050.51	-0.00055	2	1	34.7	0	0.025	0|0	tr|Q6IPJ9|Q6IPJ9_HUMAN/tr|E9PDI4|E9PDI4_HUMAN/tr|Q63HQ8|Q63HQ8_HUMAN/tr|H0Y901|H0Y901_HUMAN/sp|O00515|LAD1_HUMAN		4.53	0		0	2	MASCOT		T
	R20190400565_LNC2,3502	K.KENSETTLTR.S	1178.6	0.00081	2	1	21.99	0	0.639	0|0	tr|Q6IPJ9|Q6IPJ9_HUMAN/tr|E9PDI4|E9PDI4_HUMAN/tr|Q63HQ8|Q63HQ8_HUMAN/tr|H0Y901|H0Y901_HUMAN/sp|O00515|LAD1_HUMAN		6.14	1		0	2	MASCOT		T
	R20190400565_LNC2,3722	K.SLVSDK.T	648.356	-0.00033	2	1	38.44	0	0.0323	0|0	tr|Q6IPJ9|Q6IPJ9_HUMAN/tr|E9PDI4|E9PDI4_HUMAN/tr|Q63HQ8|Q63HQ8_HUMAN/sp|O00515|LAD1_HUMAN		5.55	0		0	2	MASCOT		T
	R20190400565_LNC2,2605	K.SPTADAKPAPK.R	1082.58	0.00022	2	1	43.67	0	0.00284	0|0	tr|E9PDI4|E9PDI4_HUMAN/tr|Q63HQ8|Q63HQ8_HUMAN/sp|O00515|LAD1_HUMAN		8.31	0		0	2	MASCOT		T
	R20190400565_LNC2,2609	K.SPTADAKPAPK.R	1082.58	0.00138	3	1	22.02	0	0.416	0|0	tr|E9PDI4|E9PDI4_HUMAN/tr|Q63HQ8|Q63HQ8_HUMAN/sp|O00515|LAD1_HUMAN		8.31	0		0	2	MASCOT		T
	R20190400565_LNC2,4694	R.LSGVVTSR.L	818.473	-0.00047	2	1	23.43	0	0.364	0|0	tr|Q6IPJ9|Q6IPJ9_HUMAN/tr|E9PDI4|E9PDI4_HUMAN/tr|Q63HQ8|Q63HQ8_HUMAN/tr|H0Y901|H0Y901_HUMAN/sp|O00515|LAD1_HUMAN		9.75	0		0	2	MASCOT		T
	R20190400565_LNC2,4493	R.NLSSTTDDEAPR.L	1305.59	0.00258	2	1	33.73	0	0.038	0|0	tr|A0A0J9YYF6|A0A0J9YYF6_HUMAN/tr|Q6IPJ9|Q6IPJ9_HUMAN/tr|E9PDI4|E9PDI4_HUMAN/tr|Q63HQ8|Q63HQ8_HUMAN/tr|A0A0J9YW63|A0A0J9YW63_HUMAN/tr|A0A0J9YVY2|A0A0J9YVY2_HUMAN/sp|O00515|LAD1_HUMAN		4.03	0		0	2	MASCOT		T
	R20190400565_LNC2,4477	R.TLEDEEEQER.E	1277.55	0.00048	2	1	25.13	0	0.0443	0|0	tr|A0A0J9YYF6|A0A0J9YYF6_HUMAN/tr|Q6IPJ9|Q6IPJ9_HUMAN/tr|E9PDI4|E9PDI4_HUMAN/tr|Q63HQ8|Q63HQ8_HUMAN/tr|A0A0J9YW63|A0A0J9YW63_HUMAN/tr|A0A0J9YVY2|A0A0J9YVY2_HUMAN/sp|O00515|LAD1_HUMAN		3.83	0		0	2	MASCOT		T
$21-1	tr|Q59ES8|Q59ES8_HUMAN Heterogeneous nuclear ribonucleoprotein M isoform a variant (Fragment) OS=Homo sapiens OX=9606 PE=2 SV=1	7	7	0.0927	65254.2	9.23
$21-2	sp|P52272|HNRPM_HUMAN Heterogeneous nuclear ribonucleoprotein M OS=Homo sapiens OX=9606 GN=HNRNPM PE=1 SV=3	7	7	0.0781	77514.9	8.84
$21-3	tr|A0A087X0X3|A0A087X0X3_HUMAN Heterogeneous nuclear ribonucleoprotein M OS=Homo sapiens OX=9606 GN=HNRNPM PE=1 SV=1	7	7	0.0781	77568.9	8.89
	R20190400565_LNC2,3845	K.AAEVLNK.H	744.425	-0.00022	2	1	42.88	0	0.0102	0|0	tr|A0A087X0X3|A0A087X0X3_HUMAN/tr|B4DEG4|B4DEG4_HUMAN/tr|M0R0N3|M0R0N3_HUMAN/tr|M0QYQ7|M0QYQ7_HUMAN/tr|Q59ES8|Q59ES8_HUMAN/tr|M0R2T0|M0R2T0_HUMAN/tr|M0R019|M0R019_HUMAN/sp|P52272|HNRPM_HUMAN		6.05	0		0	2	MASCOT		T
	R20190400565_LNC2,5367	K.QGGGGGGGSVPGIER.M	1284.63	0.00021	2	1	34.25	0	0.0218	0|0	tr|A0A087X0X3|A0A087X0X3_HUMAN/tr|B4DEG4|B4DEG4_HUMAN/tr|Q59ES8|Q59ES8_HUMAN/tr|M0R2T0|M0R2T0_HUMAN/tr|M0R019|M0R019_HUMAN/tr|Q7KYM9|Q7KYM9_HUMAN/sp|P52272|HNRPM_HUMAN		6	0		0	2	MASCOT		T
	R20190400565_LNC2,2676	R.AIEM*ER.G	764.361	0.00266	2	1	34.99	0	0.0174	0|0	tr|A0A087X0X3|A0A087X0X3_HUMAN/tr|Q6P2D7|Q6P2D7_HUMAN/tr|M0R2I7|M0R2I7_HUMAN/tr|Q59ES8|Q59ES8_HUMAN/tr|M0QY96|M0QY96_HUMAN/tr|Q7KYM9|Q7KYM9_HUMAN/sp|P52272|HNRPM_HUMAN		4.53	0	15.994919 Oxidation (M)	0	2	MASCOT		T
	R20190400565_LNC2,3376	R.IGSGVER.M	717.389	-0.00067	2	1	57.46	0	0.00114	0|0	tr|A0A087X0X3|A0A087X0X3_HUMAN/tr|M0QZM1|M0QZM1_HUMAN/tr|Q6P2D7|Q6P2D7_HUMAN/tr|Q59ES8|Q59ES8_HUMAN/tr|Q7KYM9|Q7KYM9_HUMAN/sp|P52272|HNRPM_HUMAN		6	0		0	2	MASCOT		T
	R20190400565_LNC2,3467	R.M*GANNLER.M	920.425	-0.00011	2	1	22.09	0	0.256	0|0	tr|A0A087X0X3|A0A087X0X3_HUMAN/tr|M0QZM1|M0QZM1_HUMAN/tr|Q6P2D7|Q6P2D7_HUMAN/tr|M0R2I7|M0R2I7_HUMAN/tr|Q59ES8|Q59ES8_HUMAN/tr|Q7KYM9|Q7KYM9_HUMAN/sp|P52272|HNRPM_HUMAN		5.75	0	15.994919 Oxidation (M)	0	2	MASCOT		T
	R20190400565_LNC2,2919	R.MGSGVER.M	735.345	7e-05	2	1	23.64	0	0.467	0|0	tr|A0A087X0X3|A0A087X0X3_HUMAN/tr|M0QZM1|M0QZM1_HUMAN/tr|Q6P2D7|Q6P2D7_HUMAN/tr|M0R2I7|M0R2I7_HUMAN/tr|Q59ES8|Q59ES8_HUMAN/tr|Q7KYM9|Q7KYM9_HUMAN/sp|P52272|HNRPM_HUMAN		5.75	0		0	2	MASCOT		T
	R20190400565_LNC2,3714	R.VGQTIER.M	802.442	0.00124	2	1	44.88	0	0.00414	0|0	tr|A0A087X0X3|A0A087X0X3_HUMAN/tr|M0QZM1|M0QZM1_HUMAN/tr|Q6P2D7|Q6P2D7_HUMAN/tr|M0R2I7|M0R2I7_HUMAN/tr|Q59ES8|Q59ES8_HUMAN/tr|Q7KYM9|Q7KYM9_HUMAN/sp|P52272|HNRPM_HUMAN		5.97	0		0	2	MASCOT		T
$22-1	tr|Q8IUB0|Q8IUB0_HUMAN CTCL tumor antigen HD-CL-08 OS=Homo sapiens OX=9606 PE=2 SV=1	7	7	0.1551	38668.2	8.98
$22-2	tr|Q6IPN6|Q6IPN6_HUMAN Elongation factor 1-alpha OS=Homo sapiens OX=9606 GN=EEF1A1 PE=2 SV=1	7	7	0.1212	50122.2	9.1
$22-3	tr|Q53GA1|Q53GA1_HUMAN Elongation factor 1-alpha (Fragment) OS=Homo sapiens OX=9606 PE=2 SV=1	7	7	0.1212	50110.3	9.1
$22-4	tr|Q6IPS9|Q6IPS9_HUMAN Elongation factor 1-alpha OS=Homo sapiens OX=9606 GN=EEF1A1 PE=2 SV=1	7	7	0.1212	50140.3	9.1
$22-5	tr|Q53HQ7|Q53HQ7_HUMAN Elongation factor 1-alpha (Fragment) OS=Homo sapiens OX=9606 PE=2 SV=1	7	7	0.1212	50198.3	9.04
$22-6	tr|A8K9C4|A8K9C4_HUMAN Elongation factor 1-alpha OS=Homo sapiens OX=9606 PE=2 SV=1	7	7	0.1212	50200.4	9.1
$22-7	tr|Q6IPT9|Q6IPT9_HUMAN Elongation factor 1-alpha OS=Homo sapiens OX=9606 GN=EEF1A1 PE=2 SV=1	7	7	0.1212	50184.3	9.14
$22-8	tr|Q53HM9|Q53HM9_HUMAN Elongation factor 1-alpha (Fragment) OS=Homo sapiens OX=9606 PE=2 SV=1	7	7	0.1212	50141.2	8.98
$22-9	sp|P68104|EF1A1_HUMAN Elongation factor 1-alpha 1 OS=Homo sapiens OX=9606 GN=EEF1A1 PE=1 SV=1	7	7	0.1212	50140.3	9.1
$22-10	sp|Q5VTE0|EF1A3_HUMAN Putative elongation factor 1-alpha-like 3 OS=Homo sapiens OX=9606 GN=EEF1A1P5 PE=5 SV=1	7	7	0.1212	50184.4	9.15
$22-11	tr|Q53HR1|Q53HR1_HUMAN Eukaryotic translation elongation factor 1 alpha 1 variant (Fragment) OS=Homo sapiens OX=9606 PE=2 SV=1	7	7	0.153	39255.8	8.97
$22-12	tr|Q96RE1|Q96RE1_HUMAN Translation elongation factor 1 alpha 1-like 14 OS=Homo sapiens OX=9606 GN=EEF1A1L14 PE=2 SV=1	7	7	0.1407	43024.1	8.94
	R20190400565_LNC2,5583	K.EVSTYIK.K ! -.EVSTYIK.K	839.451	-0.00081	2	1	39.23	0	0.00598	0|0	tr|Q8IUB0|Q8IUB0_HUMAN/tr|Q16577|Q16577_HUMAN/tr|Q6IPT9|Q6IPT9_HUMAN/tr|Q53HM9|Q53HM9_HUMAN/tr|Q9H2I7|Q9H2I7_HUMAN/tr|A0A087WV01|A0A087WV01_HUMAN/tr|Q96RE1|Q96RE1_HUMAN/tr|Q53GA1|Q53GA1_HUMAN/tr|B4DV42|B4DV42_HUMAN/tr|A8K9C4|A8K9C4_HUMAN/tr|Q53HQ7|Q53HQ7_HUMAN/tr|Q6IPN6|Q6IPN6_HUMAN/tr|A0A087WVQ9|A0A087WVQ9_HUMAN/tr|B4E2C5|B4E2C5_HUMAN/tr|A9X7H1|A9X7H1_HUMAN/tr|Q504Z0|Q504Z0_HUMAN/tr|Q53G85|Q53G8…		6.1	0		0	2	MASCOT		T
	R20190400565_LNC2,7232	K.IGGIGTVPVGR.V	1025.61	0.00184	2	1	56.19	0	7.18e-05	0|0	tr|Q8IUB0|Q8IUB0_HUMAN/tr|Q16577|Q16577_HUMAN/tr|Q6IPT9|Q6IPT9_HUMAN/tr|Q53GE9|Q53GE9_HUMAN/tr|Q53HM9|Q53HM9_HUMAN/tr|Q96RE1|Q96RE1_HUMAN/tr|Q53GA1|Q53GA1_HUMAN/tr|A8K9C4|A8K9C4_HUMAN/tr|Q53HQ7|Q53HQ7_HUMAN/tr|Q9NZS6|Q9NZS6_HUMAN/tr|Q6IPN6|Q6IPN6_HUMAN/tr|A0A087WVQ9|A0A087WVQ9_HUMAN/tr|Q96CD8|Q96CD8_HUMAN/tr|Q96C29|Q96C29_HUMAN/tr|Q6P082|Q6P082_HUMAN/tr|Q59GP5|Q59GP5_HUMAN/tr|Q14222|Q14222_HUMAN/…		9.75	0		0	2	MASCOT		T
	R20190400565_LNC2,4241	K.KLEDGPK.F	786.436	-0.01075	2	1	20.84	0	0.646	0|0	tr|Q8IUB0|Q8IUB0_HUMAN/tr|Q16577|Q16577_HUMAN/tr|Q6IPT9|Q6IPT9_HUMAN/tr|Q53GE9|Q53GE9_HUMAN/tr|Q53HM9|Q53HM9_HUMAN/tr|Q9H2I7|Q9H2I7_HUMAN/tr|A0A087WV01|A0A087WV01_HUMAN/tr|Q96RE1|Q96RE1_HUMAN/tr|Q53GA1|Q53GA1_HUMAN/tr|B4DV42|B4DV42_HUMAN/tr|A8K9C4|A8K9C4_HUMAN/tr|Q53HQ7|Q53HQ7_HUMAN/tr|Q9NZS6|Q9NZS6_HUMAN/tr|Q6IPN6|Q6IPN6_HUMAN/tr|A0A087WVQ9|A0A087WVQ9_HUMAN/tr|Q96CD8|Q96CD8_HUMAN/tr|Q96C29|Q96C2…		6.07	1		0	2	MASCOT		T
	R20190400565_LNC2,6324	K.QLIVGVNK.M ! K.QLIVGVNK.S	870.541	0.0005	2	1	25.82	0	0.0932	0|0	tr|Q8IUB0|Q8IUB0_HUMAN/tr|Q16577|Q16577_HUMAN/tr|Q6IPT9|Q6IPT9_HUMAN/tr|Q53GE9|Q53GE9_HUMAN/tr|Q53HM9|Q53HM9_HUMAN/tr|Q9H2I7|Q9H2I7_HUMAN/tr|A0A087WV01|A0A087WV01_HUMAN/tr|Q96RE1|Q96RE1_HUMAN/tr|Q53GA1|Q53GA1_HUMAN/tr|A0A2R8Y488|A0A2R8Y488_HUMAN/tr|B4DV42|B4DV42_HUMAN/tr|A8K9C4|A8K9C4_HUMAN/tr|Q53HQ7|Q53HQ7_HUMAN/tr|Q6IPN6|Q6IPN6_HUMAN/tr|Q59GP5|Q59GP5_HUMAN/tr|A9X7H1|A9X7H1_HUMAN/tr|Q53G85|Q53G8…		8.75	0		0	2	MASCOT		T
	R20190400565_LNC2,7726	R.LPLQDVYK.I ! R.LPLQDVYK.T	975.551	0.00138	2	1	40.57	0	0.00691	0|0	tr|Q8IUB0|Q8IUB0_HUMAN/tr|Q6IPT9|Q6IPT9_HUMAN/tr|Q53GE9|Q53GE9_HUMAN/tr|Q53HM9|Q53HM9_HUMAN/tr|Q9H2I7|Q9H2I7_HUMAN/tr|A0A087WV01|A0A087WV01_HUMAN/tr|Q96RE1|Q96RE1_HUMAN/tr|Q53GA1|Q53GA1_HUMAN/tr|A8K9C4|A8K9C4_HUMAN/tr|Q53HQ7|Q53HQ7_HUMAN/tr|Q9NZS6|Q9NZS6_HUMAN/tr|Q6IPN6|Q6IPN6_HUMAN/tr|A0A087WVQ9|A0A087WVQ9_HUMAN/tr|Q96CD8|Q96CD8_HUMAN/tr|Q96C29|Q96C29_HUMAN/tr|Q6P082|Q6P082_HUMAN/tr|Q59GP5|Q59GP…		5.84	0		0	2	MASCOT		T
	R20190400565_LNC2,6399	R.QTVAVGVIK.A ! R.QTVAVGVIK.N	914.567	-0.00015	2	1	47.52	0	0.0011	0|0	tr|Q8IUB0|Q8IUB0_HUMAN/tr|Q16577|Q16577_HUMAN/tr|Q6IPT9|Q6IPT9_HUMAN/tr|Q53GE9|Q53GE9_HUMAN/tr|Q53HM9|Q53HM9_HUMAN/tr|Q96RE1|Q96RE1_HUMAN/tr|Q53GA1|Q53GA1_HUMAN/tr|B4DV42|B4DV42_HUMAN/tr|A8K9C4|A8K9C4_HUMAN/tr|Q53HQ7|Q53HQ7_HUMAN/tr|Q9NZS6|Q9NZS6_HUMAN/tr|Q6IPN6|Q6IPN6_HUMAN/tr|A0A087WVQ9|A0A087WVQ9_HUMAN/tr|Q96CD8|Q96CD8_HUMAN/tr|Q96C29|Q96C29_HUMAN/tr|Q6P082|Q6P082_HUMAN/tr|Q14222|Q14222_HUMAN/…		8.75	0		0	2	MASCOT		T
	R20190400565_LNC2,5227	R.YEEIVK.E	780.414	-0.00025	2	1	22.33	0	0.34	0|0	tr|Q8IUB0|Q8IUB0_HUMAN/tr|Q16577|Q16577_HUMAN/tr|Q6IPT9|Q6IPT9_HUMAN/tr|Q53GE9|Q53GE9_HUMAN/tr|Q53HM9|Q53HM9_HUMAN/tr|Q9H2I7|Q9H2I7_HUMAN/tr|A0A087WV01|A0A087WV01_HUMAN/tr|Q96RE1|Q96RE1_HUMAN/tr|Q53GA1|Q53GA1_HUMAN/tr|B4DV42|B4DV42_HUMAN/tr|A8K9C4|A8K9C4_HUMAN/tr|Q53HQ7|Q53HQ7_HUMAN/tr|Q9NZS6|Q9NZS6_HUMAN/tr|Q6IPN6|Q6IPN6_HUMAN/tr|A0A087WVQ9|A0A087WVQ9_HUMAN/tr|B4E2C5|B4E2C5_HUMAN/tr|A9X7H1|A9X7H…		4.53	0		0	2	MASCOT		T
$23-1	sp|P42704|LPPRC_HUMAN Leucine-rich PPR motif-containing protein, mitochondrial OS=Homo sapiens OX=9606 GN=LRPPRC PE=1 SV=3	7	6	0.0337	157903	5.81
$23-2	tr|E5KNY5|E5KNY5_HUMAN Leucine-rich PPR-motif containing OS=Homo sapiens OX=9606 GN=LRPPRC PE=4 SV=1	7	6	0.0337	157903	5.81
	R20190400565_LNC2,5388	K.GETDLIQK.A	903.478	0.00175	2	1	20.28	0	0.964	0|0	tr|B4DSR0|B4DSR0_HUMAN/tr|E5KNY5|E5KNY5_HUMAN/sp|P42704|LPPRC_HUMAN		4.37	0		0	2	MASCOT		T
	R20190400565_LNC2,4231	K.M*EEANIQPNR.V	1217.56	0.00111	2	1	39.04	0	0.0034	0|0	tr|B4DSR0|B4DSR0_HUMAN/tr|C9JCA9|C9JCA9_HUMAN/tr|B8ZZ38|B8ZZ38_HUMAN/tr|A0A0C4DG06|A0A0C4DG06_HUMAN/tr|E5KNY5|E5KNY5_HUMAN/sp|P42704|LPPRC_HUMAN		4.53	0	15.994919 Oxidation (M)	0	2	MASCOT		T
	R20190400565_LNC2,3303	K.SYVSEK.D	712.351	0.00025	2	1	31.6	0	0.0291	0|0	tr|E5KNY5|E5KNY5_HUMAN/sp|P42704|LPPRC_HUMAN		5.72	0		0	2	MASCOT		T
	R20190400565_LNC2,3049	K.VTYQR.G ! R.VTYQR.L	666.357	-0.00038	2	1	26.19	0	0.205	0|0	tr|A0A087WTM1|A0A087WTM1_HUMAN/tr|Q1RMC8|Q1RMC8_HUMAN/tr|Q2M1J3|Q2M1J3_HUMAN/tr|A0A087WZ85|A0A087WZ85_HUMAN ! tr|B4DSR0|B4DSR0_HUMAN/tr|C9JCA9|C9JCA9_HUMAN/tr|B8ZZ38|B8ZZ38_HUMAN/tr|A0A0C4DG06|A0A0C4DG06_HUMAN/tr|E5KNY5|E5KNY5_HUMAN/sp|P42704|LPPRC_HUMAN		8.72	0		0	2	MASCOT		T
	R20190400565_LNC2,4277	R.GEIETVK.Q	775.42	0.00068	2	1	26.35	0	0.549	0|0	tr|B4DSR0|B4DSR0_HUMAN/tr|E5KNY5|E5KNY5_HUMAN/sp|P42704|LPPRC_HUMAN		4.53	0		0	2	MASCOT		T
	R20190400565_LNC2,6222	R.LDSSAVLDTGK.Y	1105.57	0.00064	2	1	59.59	0	0.00011	0|0	tr|B4DSR0|B4DSR0_HUMAN/tr|E5KNY5|E5KNY5_HUMAN/sp|P42704|LPPRC_HUMAN		4.21	0		0	2	MASCOT		T
	R20190400565_LNC2,6469	R.LDSSAVLDTGK.Y	1105.57	2e-05	2	1	53.4	0	0.00125	0|0	tr|B4DSR0|B4DSR0_HUMAN/tr|E5KNY5|E5KNY5_HUMAN/sp|P42704|LPPRC_HUMAN		4.21	0		0	2	MASCOT		T
$24-1	sp|Q96KR1|ZFR_HUMAN Zinc finger RNA-binding protein OS=Homo sapiens OX=9606 GN=ZFR PE=1 SV=2	6	6	0.0531	117011	9.17
$24-2	tr|B2RNR6|B2RNR6_HUMAN Zinc finger RNA binding protein OS=Homo sapiens OX=9606 GN=ZFR PE=2 SV=1	6	6	0.0531	117013	9.17
	R20190400565_LNC2,6151	K.INFVGGNK.L	848.462	0.00071	2	1	20.61	0	0.862	0|0	tr|A8K849|A8K849_HUMAN/tr|B2RNR6|B2RNR6_HUMAN/sp|Q96KR1|ZFR_HUMAN		8.75	0		0	2	MASCOT		T
	R20190400565_LNC2,4654	K.ISCAGPQTYK.E	1124.54	0.00102	2	1	33.74	0	0.0277	0|0	tr|A8K849|A8K849_HUMAN/tr|B2RNR6|B2RNR6_HUMAN/sp|Q96KR1|ZFR_HUMAN		8.2	0		0	2	MASCOT		T
	R20190400565_LNC2,5649	K.IVSITER.A	817.478	0.00026	2	1	33.76	0	0.0399	0|0	tr|H0Y8W1|H0Y8W1_HUMAN/tr|B2RNR6|B2RNR6_HUMAN/sp|Q96KR1|ZFR_HUMAN		6	0		0	2	MASCOT		T
	R20190400565_LNC2,4156	K.VSAVPTNM*AAK.K	1104.57	-0.00044	2	1	29	0	0.131	0|0	tr|A8K849|A8K849_HUMAN/tr|B2RNR6|B2RNR6_HUMAN/sp|Q96KR1|ZFR_HUMAN		8.72	0	15.994919 Oxidation (M)	0	2	MASCOT		T
	R20190400565_LNC2,3564	R.EGDVTSGM*VK.D	1038.48	0.00089	2	1	27.33	0	0.0625	0|0	tr|B2RNR6|B2RNR6_HUMAN/sp|Q96KR1|ZFR_HUMAN		4.37	0	15.994919 Oxidation (M)	0	2	MASCOT		T
	R20190400565_LNC2,4890	R.STAPAVAYDSK.Q	1109.55	-0.00701	2	1	44.33	0	0.0066	0|0	tr|Q05D65|Q05D65_HUMAN/tr|A8K849|A8K849_HUMAN/tr|B2RNR6|B2RNR6_HUMAN/sp|Q96KR1|ZFR_HUMAN		5.55	0		0	2	MASCOT		T
$25-1	tr|A0A024R5C5|A0A024R5C5_HUMAN Pyruvate carboxylase OS=Homo sapiens OX=9606 GN=PC PE=4 SV=1	6	6	0.039	129632	6.37
$25-2	sp|P11498|PYC_HUMAN Pyruvate carboxylase, mitochondrial OS=Homo sapiens OX=9606 GN=PC PE=1 SV=2	6	6	0.039	129632	6.37
	R20190400565_LNC2,4486	K.GQIGAPM*PGK.V	971.498	0.00035	2	1	22.55	0	0.767	0|0	tr|A0A024R5C5|A0A024R5C5_HUMAN/tr|E9PS68|E9PS68_HUMAN/sp|P11498|PYC_HUMAN		8.75	0	15.994919 Oxidation (M)	0	2	MASCOT		T
	R20190400565_LNC2,6030	R.ACTELGIR.T	919.467	0.0005	2	1	21.47	0	0.685	0|0	tr|A0A024R5C5|A0A024R5C5_HUMAN/tr|E9PRE7|E9PRE7_HUMAN/sp|P11498|PYC_HUMAN		6.04	0		0	2	MASCOT		T
	R20190400565_LNC2,6271	R.ALAEFR.V	706.388	-0.0011	2	1	24.22	0	0.299	0|0	tr|A0A024R5C5|A0A024R5C5_HUMAN/tr|E9PRE7|E9PRE7_HUMAN/sp|P11498|PYC_HUMAN		6.05	0		0	2	MASCOT		T
	R20190400565_LNC2,5304	R.EGPEGFAR.A	862.405	0.00122	2	1	38.89	0	0.00673	0|0	tr|A0A024R5C5|A0A024R5C5_HUMAN/sp|P11498|PYC_HUMAN		4.53	0		0	2	MASCOT		T
	R20190400565_LNC2,7233	R.LFLQGPK.I	802.482	0.00032	2	1	20.59	0	1.05	0|0	tr|A0A024R5C5|A0A024R5C5_HUMAN/tr|E9PS68|E9PS68_HUMAN/sp|P11498|PYC_HUMAN		8.75	0		0	2	MASCOT		T
	R20190400565_LNC2,3084	R.LTSDSVK.L	749.404	0.00044	2	1	29.38	0	0.41	0|0	tr|A0A024R5C5|A0A024R5C5_HUMAN/tr|E9PRE7|E9PRE7_HUMAN/sp|P11498|PYC_HUMAN		5.84	0		0	2	MASCOT		T
$26-1	tr|A8K6U7|A8K6U7_HUMAN cDNA FLJ78252, highly similar to Homo sapiens heterogeneous nuclear ribonucleoprotein U-like 1 (HNRPUL1), transcript variant 1, mRNA OS=Homo sapiens OX=9606 PE=2 SV=1	6	6	0.0456	95677.3	6.49
$26-2	sp|Q9BUJ2|HNRL1_HUMAN Heterogeneous nuclear ribonucleoprotein U-like protein 1 OS=Homo sapiens OX=9606 GN=HNRNPUL1 PE=1 SV=2	6	6	0.0456	95737.4	6.49
$26-3	tr|A8K5K0|A8K5K0_HUMAN cDNA FLJ78309, highly similar to Homo sapiens heterogeneous nuclear ribonucleoprotein U-like 1 (HNRPUL1), transcript variant 1, mRNA OS=Homo sapiens OX=9606 PE=2 SV=1	6	6	0.0456	95647.4	7.52
	R20190400565_LNC2,3249	K.QENESGYER.R	1111.47	0.00092	2	1	47.63	0	0.000251	0|0	tr|B7Z4B8|B7Z4B8_HUMAN/tr|A0A024R0J9|A0A024R0J9_HUMAN/tr|A8K5K0|A8K5K0_HUMAN/tr|A8K6U7|A8K6U7_HUMAN/tr|A8K3W4|A8K3W4_HUMAN/tr|M0R203|M0R203_HUMAN/tr|M0R0K8|M0R0K8_HUMAN/tr|M0QYZ0|M0QYZ0_HUMAN/tr|A0A0A0MRA5|A0A0A0MRA5_HUMAN/tr|M0QZV6|M0QZV6_HUMAN/sp|Q9BUJ2|HNRL1_HUMAN		4.25	0		0	2	MASCOT		T
	R20190400565_LNC2,6768	K.TTWAIK.H	719.409	2e-05	2	1	25.28	0	0.567	0|0	tr|B7Z4B8|B7Z4B8_HUMAN/tr|A0A024R0J9|A0A024R0J9_HUMAN/tr|A8K5K0|A8K5K0_HUMAN/tr|A8K6U7|A8K6U7_HUMAN/tr|A8K3W4|A8K3W4_HUMAN/tr|M0R3F1|M0R3F1_HUMAN/tr|M0QYZ0|M0QYZ0_HUMAN/tr|A0A0A0MRA5|A0A0A0MRA5_HUMAN/sp|Q9BUJ2|HNRL1_HUMAN		8.41	0		0	2	MASCOT		T
	R20190400565_LNC2,3204	K.VNELR.A ! K.VNELR.E ! R.VNELR.D	630.357	1e-05	2	1	28.39	0	0.189	0|0	tr|Q3KNR6|Q3KNR6_HUMAN/tr|B4E0U6|B4E0U6_HUMAN/tr|F8WAQ7|F8WAQ7_HUMAN/tr|A0A140VKA6|A0A140VKA6_HUMAN/tr|Q1XBU7|Q1XBU7_HUMAN/tr|Q0IJ56|Q0IJ56_HUMAN/sp|P50502|F10A1_HUMAN/sp|Q8NFI4|F10A5_HUMAN/sp|Q8IZP2|ST134_HUMAN ! tr|A8K5K0|A8K5K0_HUMAN/tr|A8K6U7|A8K6U7_HUMAN/tr|M0R247|M0R247_HUMAN/tr|A0A087X1I2|A0A087X1I2_HUMAN/tr|Q9BTB7|Q9BTB7_HUMAN/sp|Q9BUJ2|HNRL1_HUMAN ! tr|Q05BL1|Q05BL1_HUMAN/sp|Q13625|ASPP2…		5.97	0		0	2	MASCOT		T
	R20190400565_LNC2,3824	R.ASYGVR.R	652.341	1e-05	2	1	22.25	0	0.51	0|0	tr|B7Z4B8|B7Z4B8_HUMAN/tr|A0A024R0J9|A0A024R0J9_HUMAN/tr|A8K5K0|A8K5K0_HUMAN/tr|A8K6U7|A8K6U7_HUMAN/tr|A8K3W4|A8K3W4_HUMAN/tr|M0R0K8|M0R0K8_HUMAN/tr|M0R3F1|M0R3F1_HUMAN/tr|M0QYZ0|M0QYZ0_HUMAN/tr|A0A0A0MRA5|A0A0A0MRA5_HUMAN/tr|M0QYM5|M0QYM5_HUMAN/tr|M0QYI8|M0QYI8_HUMAN/sp|Q9BUJ2|HNRL1_HUMAN		8.79	0		0	2	MASCOT		T
	R20190400565_LNC2,4389	R.FENYGDK.F	872.378	-0.00044	2	1	32.8	0	0.00462	0|0	tr|B7Z4B8|B7Z4B8_HUMAN/tr|A0A024R0J9|A0A024R0J9_HUMAN/tr|A8K5K0|A8K5K0_HUMAN/tr|A8K6U7|A8K6U7_HUMAN/tr|A8K3W4|A8K3W4_HUMAN/tr|M0R3F1|M0R3F1_HUMAN/tr|M0QYZ0|M0QYZ0_HUMAN/tr|A0A0A0MRA5|A0A0A0MRA5_HUMAN/sp|Q9BUJ2|HNRL1_HUMAN		4.37	0		0	2	MASCOT		T
	R20190400565_LNC2,2734	R.QQFQSR.K	793.395	0	2	1	35.06	0	0.0215	0|0	tr|B7Z4B8|B7Z4B8_HUMAN/tr|A0A024R0J9|A0A024R0J9_HUMAN/tr|A8K5K0|A8K5K0_HUMAN/tr|A8K6U7|A8K6U7_HUMAN/tr|M0R203|M0R203_HUMAN/tr|M0R0K8|M0R0K8_HUMAN/tr|M0R3F1|M0R3F1_HUMAN/tr|M0QYZ0|M0QYZ0_HUMAN/tr|A0A0A0MRA5|A0A0A0MRA5_HUMAN/tr|M0QYI8|M0QYI8_HUMAN/tr|M0QZV6|M0QZV6_HUMAN/sp|Q9BUJ2|HNRL1_HUMAN		9.75	0		0	2	MASCOT		T
$27-1	tr|B2RAH5|B2RAH5_HUMAN cDNA, FLJ94919, highly similar to Homo sapiens protein phosphatase 1, regulatory (inhibitor) subunit 12A (PPP1R12A), mRNA OS=Homo sapiens OX=9606 PE=2 SV=1	6	6	0.0563	115327	5.33
$27-2	sp|O14974|MYPT1_HUMAN Protein phosphatase 1 regulatory subunit 12A OS=Homo sapiens OX=9606 GN=PPP1R12A PE=1 SV=1	6	6	0.0563	115279	5.31
	R20190400565_LNC2,5827	K.SLLSSTSTTTK.I	1125.6	-0.00036	2	1	45.02	0	0.0123	0|0	tr|F8VZN8|F8VZN8_HUMAN/tr|B2RAH5|B2RAH5_HUMAN/tr|A0A3B3ISH4|A0A3B3ISH4_HUMAN/tr|H0YHI8|H0YHI8_HUMAN/tr|A0A024RBF1|A0A024RBF1_HUMAN/sp|O14974|MYPT1_HUMAN		8.47	0		0	2	MASCOT		T
	R20190400565_LNC2,4774	R.LASTSDIEEK.E	1092.54	-0.0001	2	1	66.64	0	1.71e-05	0|0	tr|F8VZN8|F8VZN8_HUMAN/tr|H0YIS4|H0YIS4_HUMAN/tr|B2RAH5|B2RAH5_HUMAN/tr|A0A3B3ISH4|A0A3B3ISH4_HUMAN/tr|H0YHI8|H0YHI8_HUMAN/tr|A0A024RBF1|A0A024RBF1_HUMAN/sp|O14974|MYPT1_HUMAN		4.14	0		0	2	MASCOT		T
	R20190400565_LNC2,5910	R.LWAEDSTEK.E	1078.51	8e-05	2	1	26.96	0	0.113	0|0	tr|B2RAH5|B2RAH5_HUMAN/tr|A0A3B3ISH4|A0A3B3ISH4_HUMAN/tr|H0YHI8|H0YHI8_HUMAN/tr|A0A024RBF1|A0A024RBF1_HUMAN/sp|O14974|MYPT1_HUMAN		4.14	0		0	2	MASCOT		T
	R20190400565_LNC2,5579	R.QGVDIEAAR.K	958.495	0.00048	2	1	49.83	0	0.000702	0|0	tr|F8VZN8|F8VZN8_HUMAN/tr|B2RAH5|B2RAH5_HUMAN/tr|F8VW28|F8VW28_HUMAN/tr|H0YHL8|H0YHL8_HUMAN/tr|A0A024RBF1|A0A024RBF1_HUMAN/sp|O14974|MYPT1_HUMAN		4.37	0		0	2	MASCOT		T
	R20190400565_LNC2,4382	R.TYDETYQR.Y	1075.47	-0.00232	2	1	33.25	0	0.0101	0|0	tr|B2RAH5|B2RAH5_HUMAN/tr|H0YIS3|H0YIS3_HUMAN/tr|H0YIL7|H0YIL7_HUMAN/tr|H0YHI8|H0YHI8_HUMAN/tr|A0A024RBF1|A0A024RBF1_HUMAN/sp|O14974|MYPT1_HUMAN		4.37	0		0	2	MASCOT		T
	R20190400565_LNC2,3103	R.YETSSTSAGDR.Y	1173.5	0.00011	2	1	35.64	0	0.0083	0|0	tr|H0YIM2|H0YIM2_HUMAN/tr|B2RAH5|B2RAH5_HUMAN/tr|H0YIS3|H0YIS3_HUMAN/sp|O14974|MYPT1_HUMAN		4.37	0		0	2	MASCOT		T
$28-1	sp|P07900|HS90A_HUMAN Heat shock protein HSP 90-alpha OS=Homo sapiens OX=9606 GN=HSP90AA1 PE=1 SV=5	6	5	0.0587	84658.7	4.94
$28-2	tr|Q2VPJ6|Q2VPJ6_HUMAN HSP90AA1 protein (Fragment) OS=Homo sapiens OX=9606 GN=HSP90AA1 PE=2 SV=1	6	5	0.0735	68370.6	5.11
$28-3	tr|K9JA46|K9JA46_HUMAN Epididymis luminal secretory protein 52 OS=Homo sapiens OX=9606 GN=EL52 PE=2 SV=1	6	5	0.0587	84658.7	4.94
	R20190400565_LNC2,5903	K.EDQTEYLEER.R ! K.EDQTEYLEER.W	1311.57	0.00216	2	1	43.48	0	0.0023	0|0	tr|K9JA46|K9JA46_HUMAN/tr|A0A024RD80|A0A024RD80_HUMAN/tr|Q8TBA7|Q8TBA7_HUMAN/tr|G3V2J8|G3V2J8_HUMAN/tr|Q2VPJ6|Q2VPJ6_HUMAN/tr|B4DGL0|B4DGL0_HUMAN/tr|Q6PK50|Q6PK50_HUMAN/tr|Q86U12|Q86U12_HUMAN/tr|B4DMA2|B4DMA2_HUMAN/sp|P07900|HS90A_HUMAN/sp|P08238|HS90B_HUMAN/sp|Q58FF7|H90B3_HUMAN ! sp|Q58FF6|H90B4_HUMAN		3.91	0		0	2	MASCOT		T
	R20190400565_LNC2,6152	K.EDQTEYLEER.R ! K.EDQTEYLEER.W	1311.57	0.00068	2	1	45.55	0	0.000652	0|0	tr|K9JA46|K9JA46_HUMAN/tr|A0A024RD80|A0A024RD80_HUMAN/tr|Q8TBA7|Q8TBA7_HUMAN/tr|G3V2J8|G3V2J8_HUMAN/tr|Q2VPJ6|Q2VPJ6_HUMAN/tr|B4DGL0|B4DGL0_HUMAN/tr|Q6PK50|Q6PK50_HUMAN/tr|Q86U12|Q86U12_HUMAN/tr|B4DMA2|B4DMA2_HUMAN/sp|P07900|HS90A_HUMAN/sp|P08238|HS90B_HUMAN/sp|Q58FF7|H90B3_HUMAN ! sp|Q58FF6|H90B4_HUMAN		3.91	0		0	2	MASCOT		T
	R20190400565_LNC2,5166	K.FENLCK.I ! K.FENLCK.L ! K.FENLCK.F	810.381	-0.00019	2	1	23.71	0	0.165	0|0	tr|K9JA46|K9JA46_HUMAN/tr|Q8TBA7|Q8TBA7_HUMAN/tr|Q96HX7|Q96HX7_HUMAN/tr|O75322|O75322_HUMAN/tr|Q2VPJ6|Q2VPJ6_HUMAN/tr|Q86U12|Q86U12_HUMAN/sp|P07900|HS90A_HUMAN/sp|Q58FG0|HS905_HUMAN ! tr|A0A024RD80|A0A024RD80_HUMAN/tr|B4DGL0|B4DGL0_HUMAN/tr|A8K3W9|A8K3W9_HUMAN/tr|Q9H6X9|Q9H6X9_HUMAN/tr|B4DMA2|B4DMA2_HUMAN/sp|P08238|HS90B_HUMAN/sp|Q58FF7|H90B3_HUMAN ! sp|Q58FF8|H90B2_HUMAN		5.99	0		0	2	MASCOT		T
	R20190400565_LNC2,4433	K.VTVITK.H	660.429	0.00033	2	1	32.95	0	0.016	0|0	tr|K9JA46|K9JA46_HUMAN/tr|Q8TBA7|Q8TBA7_HUMAN/tr|Q2VPJ6|Q2VPJ6_HUMAN/tr|B4DTA5|B4DTA5_HUMAN/sp|P07900|HS90A_HUMAN/sp|Q14568|HS902_HUMAN/sp|Q58FG1|HS904_HUMAN		8.72	0		0	2	MASCOT		T
	R20190400565_LNC2,6603	R.ELISNSSDALDK.I	1291.64	0.00115	2	1	22.6	0	0.417	0|0	tr|K9JA46|K9JA46_HUMAN/tr|G3V2J8|G3V2J8_HUMAN/tr|Q2VPJ6|Q2VPJ6_HUMAN/tr|B4DTA5|B4DTA5_HUMAN/tr|Q86SX1|Q86SX1_HUMAN/sp|P07900|HS90A_HUMAN/sp|Q14568|HS902_HUMAN		4.03	0		0	2	MASCOT		T
	R20190400565_LNC2,5238	R.YESLTDPSK.L	1039.49	0.00133	2	1	37.75	0	0.014	0|0	tr|K9JA46|K9JA46_HUMAN/tr|A0A024RD80|A0A024RD80_HUMAN/tr|O14942|O14942_HUMAN/tr|G3V2J8|G3V2J8_HUMAN/tr|Q2VPJ6|Q2VPJ6_HUMAN/tr|B4DTA5|B4DTA5_HUMAN/tr|Q86SX1|Q86SX1_HUMAN/tr|Q6PK50|Q6PK50_HUMAN/tr|B4DMA2|B4DMA2_HUMAN/sp|P07900|HS90A_HUMAN/sp|P08238|HS90B_HUMAN/sp|Q58FF8|H90B2_HUMAN/sp|Q58FF7|H90B3_HUMAN/sp|Q58FF6|H90B4_HUMAN		4.37	0		0	2	MASCOT		T
$29-1	sp|Q16643|DREB_HUMAN Drebrin OS=Homo sapiens OX=9606 GN=DBN1 PE=1 SV=4	6	5	0.0663	71428.4	4.41
$29-2	tr|A0A2Z6ATB6|A0A2Z6ATB6_HUMAN Drebrin A OS=Homo sapiens OX=9606 GN=DBN1 PE=2 SV=1	6	5	0.0619	76308.9	4.46
	R20190400565_LNC2,4432	K.DSQAALPK.Y	829.441	-0.00023	2	1	26.38	0	0.143	0|0	tr|A0A2Z6ATB6|A0A2Z6ATB6_HUMAN/tr|D6R9W4|D6R9W4_HUMAN/tr|D6RCR4|D6RCR4_HUMAN/tr|D6RFI1|D6RFI1_HUMAN/sp|Q16643|DREB_HUMAN		5.84	0		0	2	MASCOT		T
	R20190400565_LNC2,4413	K.QQTLEAEEAK.R	1146.56	0.00065	2	1	58.87	0	8.02e-05	0|0	tr|A0A2Z6ATB6|A0A2Z6ATB6_HUMAN/tr|D6R9W4|D6R9W4_HUMAN/tr|B3KSQ7|B3KSQ7_HUMAN/sp|Q16643|DREB_HUMAN		4.25	0		0	2	MASCOT		T
	R20190400565_LNC2,7473	R.EQFWEQAK.K	1065.5	-0.00232	2	1	27.82	0	0.0966	0|0	tr|A0A2Z6ATB6|A0A2Z6ATB6_HUMAN/tr|D6R9W4|D6R9W4_HUMAN/tr|B3KSQ7|B3KSQ7_HUMAN/sp|Q16643|DREB_HUMAN		4.53	0		0	2	MASCOT		T
	R20190400565_LNC2,2966	R.EQQIEEHR.R	1068.51	-0.00069	2	1	53.47	0	0.000214	0|0	tr|A0A2Z6ATB6|A0A2Z6ATB6_HUMAN/tr|D6R9W4|D6R9W4_HUMAN/tr|B3KSQ7|B3KSQ7_HUMAN/sp|Q16643|DREB_HUMAN		4.75	0		0	2	MASCOT		T
	R20190400565_LNC2,2972	R.EQQIEEHR.R	1068.51	0.00031	3	1	29.99	0	0.0477	0|0	tr|A0A2Z6ATB6|A0A2Z6ATB6_HUMAN/tr|D6R9W4|D6R9W4_HUMAN/tr|B3KSQ7|B3KSQ7_HUMAN/sp|Q16643|DREB_HUMAN		4.75	0		0	2	MASCOT		T
	R20190400565_LNC2,5301	R.M*APTPIPTR.S	999.529	0.00583	2	1	24.86	0	0.198	0|0	tr|D6R9Q9|D6R9Q9_HUMAN/tr|A0A2Z6ATB6|A0A2Z6ATB6_HUMAN/tr|B7Z2Z0|B7Z2Z0_HUMAN/tr|B3KSQ7|B3KSQ7_HUMAN/sp|Q16643|DREB_HUMAN		9.5	0	15.994919 Oxidation (M)	0	2	MASCOT		T
$30-1	tr|B4E335|B4E335_HUMAN cDNA FLJ52842, highly similar to Actin, cytoplasmic 1 OS=Homo sapiens OX=9606 PE=2 SV=1	5	5	0.1054	39225.5	5.39
$30-2	tr|Q53GK6|Q53GK6_HUMAN Beta actin variant (Fragment) OS=Homo sapiens OX=9606 PE=2 SV=1	5	5	0.0987	41722.3	5.29
$30-3	tr|Q53G76|Q53G76_HUMAN Beta actin variant (Fragment) OS=Homo sapiens OX=9606 PE=2 SV=1	5	5	0.0987	41720.2	5.29
$30-4	tr|Q8WVW5|Q8WVW5_HUMAN Uncharacterized protein (Fragment) OS=Homo sapiens OX=9606 PE=2 SV=1	5	5	0.1019	40502.9	5.78
$30-5	tr|B4DW52|B4DW52_HUMAN cDNA FLJ55253, highly similar to Actin, cytoplasmic 1 OS=Homo sapiens OX=9606 PE=2 SV=1	5	5	0.1066	38632.8	5.19
$30-6	sp|P63261|ACTG_HUMAN Actin, cytoplasmic 2 OS=Homo sapiens OX=9606 GN=ACTG1 PE=1 SV=1	5	5	0.0987	41792.4	5.31
$30-7	tr|Q1KLZ0|Q1KLZ0_HUMAN HCG15971, isoform CRA_a OS=Homo sapiens OX=9606 GN=PS1TP5BP1 PE=2 SV=1	5	5	0.0987	41736.3	5.29
$30-8	tr|B4E3A4|B4E3A4_HUMAN cDNA FLJ57283, highly similar to Actin, cytoplasmic 2 OS=Homo sapiens OX=9606 PE=2 SV=1	5	5	0.1039	39799.1	5.23
$30-9	sp|P60709|ACTB_HUMAN Actin, cytoplasmic 1 OS=Homo sapiens OX=9606 GN=ACTB PE=1 SV=1	5	5	0.0987	41736.3	5.29
$30-10	tr|Q53G99|Q53G99_HUMAN Beta actin variant (Fragment) OS=Homo sapiens OX=9606 PE=2 SV=1	5	5	0.0987	41764.3	5.38
	R20190400565_LNC2,5031	K.AGFAGDDAPR.A	976.448	0.00046	2	1	52.94	0	0.000197	0|0	tr|G5E9R0|G5E9R0_HUMAN/tr|Q1KLZ0|Q1KLZ0_HUMAN/tr|D2JYH4|D2JYH4_HUMAN/tr|Q8WVW5|Q8WVW5_HUMAN/tr|B7Z6I1|B7Z6I1_HUMAN/tr|I3L4N8|I3L4N8_HUMAN/tr|C9JZR7|C9JZR7_HUMAN/tr|B4DW52|B4DW52_HUMAN/tr|A0A2R8YGF8|A0A2R8YGF8_HUMAN/tr|B3KUD3|B3KUD3_HUMAN/tr|C9JUM1|C9JUM1_HUMAN/tr|F8WCH0|F8WCH0_HUMAN/tr|K7EM38|K7EM38_HUMAN/tr|Q53G76|Q53G76_HUMAN/tr|Q53GK6|Q53GK6_HUMAN/tr|F8WB63|F8WB63_HUMAN/tr|I3L3R2|I3L3R2_HUMAN/…		4.21	0		0	2	MASCOT		T
	R20190400565_LNC2,4821	K.CDVDIR.K	777.356	-0.00015	2	1	47.74	0	0.00148	0|0	tr|Q1KLZ0|Q1KLZ0_HUMAN/tr|Q8WVW5|Q8WVW5_HUMAN/tr|B4DW52|B4DW52_HUMAN/tr|Q53G76|Q53G76_HUMAN/tr|Q53GK6|Q53GK6_HUMAN/tr|Q6PJ43|Q6PJ43_HUMAN/tr|B4E3A4|B4E3A4_HUMAN/tr|Q53G99|Q53G99_HUMAN/tr|B7ZAP6|B7ZAP6_HUMAN/tr|V9HVZ7|V9HVZ7_HUMAN/tr|F1BXA6|F1BXA6_HUMAN/tr|A4UCT3|A4UCT3_HUMAN/tr|B4DVQ0|B4DVQ0_HUMAN/tr|A5GZ75|A5GZ75_HUMAN/tr|Q9UE89|Q9UE89_HUMAN/tr|B3KWQ3|B3KWQ3_HUMAN/tr|B4E335|B4E335_HUMAN/tr|Q96FU…		4.21	0		0	2	MASCOT		T
	R20190400565_LNC2,5220	K.IIAPPER.K ! K.IIAPPER.R	795.472	-0.00024	2	1	35.93	0	0.0149	0|0	tr|Q1KLZ0|Q1KLZ0_HUMAN/tr|D2JYH4|D2JYH4_HUMAN/tr|Q8WVW5|Q8WVW5_HUMAN/tr|A0A2R8YFE2|A0A2R8YFE2_HUMAN/tr|B4DW52|B4DW52_HUMAN/tr|B3KUD3|B3KUD3_HUMAN/tr|Q53G76|Q53G76_HUMAN/tr|Q53GK6|Q53GK6_HUMAN/tr|Q6PJ43|Q6PJ43_HUMAN/tr|B4E3A4|B4E3A4_HUMAN/tr|Q53G99|Q53G99_HUMAN/tr|B7ZAP6|B7ZAP6_HUMAN/tr|V9HVZ7|V9HVZ7_HUMAN/tr|F1BXA6|F1BXA6_HUMAN/tr|A4UCT3|A4UCT3_HUMAN/tr|B4DVQ0|B4DVQ0_HUMAN/tr|B3KW67|B3KW67_HUMAN/…		6	0		0	2	MASCOT		T
	R20190400565_LNC2,7919	R.DLTDYLM*K.I	1014.48	0.00229	2	1	25.3	0	0.0967	0|0	tr|Q1KLZ0|Q1KLZ0_HUMAN/tr|D2JYH4|D2JYH4_HUMAN/tr|Q8WVW5|Q8WVW5_HUMAN/tr|I3L4N8|I3L4N8_HUMAN/tr|B4DW52|B4DW52_HUMAN/tr|B3KUD3|B3KUD3_HUMAN/tr|Q53G76|Q53G76_HUMAN/tr|Q53GK6|Q53GK6_HUMAN/tr|K4EQ44|K4EQ44_HUMAN/tr|Q6PJ43|Q6PJ43_HUMAN/tr|K4EP00|K4EP00_HUMAN/tr|B4E3A4|B4E3A4_HUMAN/tr|I3L1U9|I3L1U9_HUMAN/tr|I3L3I0|I3L3I0_HUMAN/tr|Q53G99|Q53G99_HUMAN/tr|B7ZAP6|B7ZAP6_HUMAN/tr|V9HVZ7|V9HVZ7_HUMAN/tr|B3KW6…		4.21	0	15.994919 Oxidation (M)	0	2	MASCOT		T
	R20190400565_LNC2,3756	R.IDIAGR.D ! R.LDIAGR.D ! R.LDLAGR.D ! R.LDLAGR.E ! R.LDLAGR.G	644.373	-0.00194	2	1	25.25	0	0.354	0|0	tr|A0A384NQ21|A0A384NQ21_HUMAN/tr|R4GMT0|R4GMT0_HUMAN/tr|B4DM97|B4DM97_HUMAN/tr|A0A1B0GVS3|A0A1B0GVS3_HUMAN/tr|B4DXP9|B4DXP9_HUMAN/sp|P61163|ACTZ_HUMAN ! tr|F5H6T1|F5H6T1_HUMAN/tr|B4DWQ5|B4DWQ5_HUMAN/tr|Q8IY98|Q8IY98_HUMAN/tr|B4DHK9|B4DHK9_HUMAN/sp|P61160|ARP2_HUMAN ! tr|Q1KLZ0|Q1KLZ0_HUMAN/tr|D2JYH4|D2JYH4_HUMAN/tr|Q562U2|Q562U2_HUMAN/tr|Q8WVW5|Q8WVW5_HUMAN/tr|Q562X7|Q562X7_HUMAN/tr|I3L4N8|I3L4N…		5.84	0		0	2	MASCOT		T
$31-1	tr|E9PPJ0|E9PPJ0_HUMAN Splicing factor 3B subunit 2 OS=Homo sapiens OX=9606 GN=SF3B2 PE=1 SV=1	5	5	0.0524	98169.1	5.49
$31-2	sp|Q13435|SF3B2_HUMAN Splicing factor 3B subunit 2 OS=Homo sapiens OX=9606 GN=SF3B2 PE=1 SV=2	5	5	0.0514	100226	5.52
	R20190400565_LNC2,2796	K.LENSAAPK.K	829.441	0.00021	2	1	37.15	0	0.012	0|0	tr|Q7Z3K9|Q7Z3K9_HUMAN/tr|E9PPJ0|E9PPJ0_HUMAN/sp|Q13435|SF3B2_HUMAN		6	0		0	2	MASCOT		T
	R20190400565_LNC2,4125	K.TEEEEIDR.T	1020.45	-0.00094	2	1	25.55	0	0.0532	0|0	tr|Q7Z3K9|Q7Z3K9_HUMAN/tr|E9PPJ0|E9PPJ0_HUMAN/tr|H0YEX5|H0YEX5_HUMAN/sp|Q13435|SF3B2_HUMAN		3.91	0		0	2	MASCOT		T
	R20190400565_LNC2,3701	R.GPPPPPGDENR.E	1132.54	-0.00396	2	1	28.22	0	0.0889	0|0	tr|H0YCG1|H0YCG1_HUMAN/tr|E9PJT3|E9PJT3_HUMAN/tr|E9PPJ0|E9PPJ0_HUMAN/tr|E9PJ04|E9PJ04_HUMAN/sp|Q13435|SF3B2_HUMAN		4.37	0		0	2	MASCOT		T
	R20190400565_LNC2,3345	R.TGIQEM*R.E	850.409	0.00022	2	1	27.42	0	0.117	0|0	tr|Q7Z3K9|Q7Z3K9_HUMAN/tr|E9PPJ0|E9PPJ0_HUMAN/sp|Q13435|SF3B2_HUMAN		5.66	0	15.994919 Oxidation (M)	0	2	MASCOT		T
	R20190400565_LNC2,6633	R.VGEPVALSEEER.L	1314.65	0.00124	2	1	26.55	0	0.128	0|0	tr|E9PIL8|E9PIL8_HUMAN/tr|Q7Z3K9|Q7Z3K9_HUMAN/tr|H0YCG1|H0YCG1_HUMAN/tr|E9PJT3|E9PJT3_HUMAN/tr|E9PPJ0|E9PPJ0_HUMAN/tr|E9PJ04|E9PJ04_HUMAN/sp|Q13435|SF3B2_HUMAN		4.09	0		0	2	MASCOT		T
$32-1	tr|H3BQZ7|H3BQZ7_HUMAN HCG2044799 OS=Homo sapiens OX=9606 GN=HNRNPUL2-BSCL2 PE=4 SV=1	5	5	0.0523	84690.5	4.87
$32-2	sp|Q1KMD3|HNRL2_HUMAN Heterogeneous nuclear ribonucleoprotein U-like protein 2 OS=Homo sapiens OX=9606 GN=HNRNPUL2 PE=1 SV=1	5	5	0.0522	85103.7	4.85
	R20190400565_LNC2,6747	K.TQWALK.Y	746.42	-0.00059	2	1	32.33	0	0.065	0|0	tr|H3BQZ7|H3BQZ7_HUMAN/sp|Q1KMD3|HNRL2_HUMAN		8.41	0		0	2	MASCOT		T
	R20190400565_LNC2,2935	R.EEDEPEER.S	1032.41	0.00048	2	1	36.07	0	0.000939	0|0	tr|H3BQZ7|H3BQZ7_HUMAN/sp|Q1KMD3|HNRL2_HUMAN		3.83	0		0	2	MASCOT		T
	R20190400565_LNC2,5192	R.NFYDR.Y	714.321	0.00221	2	1	29.62	0	0.0194	0|0	tr|H3BQZ7|H3BQZ7_HUMAN/sp|Q1KMD3|HNRL2_HUMAN		5.84	0		0	2	MASCOT		T
	R20190400565_LNC2,4530	R.SGDETPGSEVPGDK.A	1374.6	0.00027	2	1	38.56	0	0.00489	0|0	tr|H3BQZ7|H3BQZ7_HUMAN/sp|Q1KMD3|HNRL2_HUMAN		3.92	0		0	2	MASCOT		T
	R20190400565_LNC2,2352	R.TAVPPK.T	612.372	0.00041	2	1	25.55	0	0.0914	0|0	tr|H3BQZ7|H3BQZ7_HUMAN/sp|Q1KMD3|HNRL2_HUMAN		8.41	0		0	2	MASCOT		T
$33-1	tr|Q4LE79|Q4LE79_HUMAN DSP variant protein (Fragment) OS=Homo sapiens OX=9606 GN=DSP variant protein PE=2 SV=1	5	5	0.0198	265192	7.19
$33-2	sp|P15924|DESP_HUMAN Desmoplakin OS=Homo sapiens OX=9606 GN=DSP PE=1 SV=3	5	5	0.016	331770	6.44
	R20190400565_LNC2,4378	R.AESGPDLR.Y	844.416	-2e-05	2	1	24.7	0	0.123	0|0	tr|G1UI31|G1UI31_HUMAN/tr|Q4LE79|Q4LE79_HUMAN/tr|B4E2A0|B4E2A0_HUMAN/sp|P15924|DESP_HUMAN		4.37	0		0	2	MASCOT		T
	R20190400565_LNC2,4266	R.ETQSQLETER.S	1220.58	0.00339	2	1	53.33	0	0.000259	0|0	tr|Q4LE79|Q4LE79_HUMAN/sp|P15924|DESP_HUMAN		4.25	0		0	2	MASCOT		T
	R20190400565_LNC2,5045	R.EYENELAK.A ! R.EYENELAK.V	995.468	0.00391	2	1	33.88	0	0.0187	0|0	tr|Q4LE79|Q4LE79_HUMAN ! sp|P15924|DESP_HUMAN		4.25	0		0	2	MASCOT		T
	R20190400565_LNC2,4793	R.QVQNLVNK.S	942.537	0.00097	2	1	22.72	0	0.336	0|0	tr|B4DKX6|B4DKX6_HUMAN/tr|Q4LE79|Q4LE79_HUMAN/tr|B4E2A0|B4E2A0_HUMAN/tr|B4DWT7|B4DWT7_HUMAN/sp|P15924|DESP_HUMAN		8.75	0		0	2	MASCOT		T
	R20190400565_LNC2,4032	R.YEVTSGGGGTSR.M	1170.54	0.00077	2	1	31.26	0	0.0245	0|0	tr|G1UI31|G1UI31_HUMAN/tr|Q4LE79|Q4LE79_HUMAN/tr|B4E2A0|B4E2A0_HUMAN/sp|P15924|DESP_HUMAN		6	0		0	2	MASCOT		T
$34-1	sp|O95758|PTBP3_HUMAN Polypyrimidine tract-binding protein 3 OS=Homo sapiens OX=9606 GN=PTBP3 PE=1 SV=2	5	4	0.058	59688.8	9.13
$34-2	tr|A0A024R163|A0A024R163_HUMAN ROD1 regulator of differentiation 1 (S. pombe), isoform CRA_b OS=Homo sapiens OX=9606 GN=ROD1 PE=4 SV=1	5	4	0.058	59688.8	9.13
	R20190400565_LNC2,6197	K.FGTVLK.I	664.403	0.00012	2	1	26.77	0	0.0849	0|0	tr|K7EK45|K7EK45_HUMAN/tr|A0A0U1RRM4|A0A0U1RRM4_HUMAN/tr|A0A087WU68|A0A087WU68_HUMAN/tr|K7EKJ7|K7EKJ7_HUMAN/tr|A0A024R163|A0A024R163_HUMAN/tr|Q59H49|Q59H49_HUMAN/tr|A6NLN1|A6NLN1_HUMAN/sp|P26599|PTBP1_HUMAN/sp|O95758|PTBP3_HUMAN		8.75	0		0	2	MASCOT		T
	R20190400565_LNC2,5637	K.LTSLNVK.Y	774.472	0.00014	2	1	36.39	0	0.0338	0|0	tr|K7EK45|K7EK45_HUMAN/tr|A0A0U1RRM4|A0A0U1RRM4_HUMAN/tr|A0A087WU68|A0A087WU68_HUMAN/tr|A0A024R163|A0A024R163_HUMAN/tr|Q59H49|Q59H49_HUMAN/tr|A6NLN1|A6NLN1_HUMAN/sp|P26599|PTBP1_HUMAN/sp|O95758|PTBP3_HUMAN		8.75	0		0	2	MASCOT		T
	R20190400565_LNC2,4151	K.TDNLPNQAR.A	1028.51	-0.00059	2	1	25.14	0	0.164	0|0	tr|X6R242|X6R242_HUMAN/tr|A0A024R163|A0A024R163_HUMAN/sp|O95758|PTBP3_HUMAN		5.5	0		0	2	MASCOT		T
	R20190400565_LNC2,3244	R.EGQEDQGLTK.D	1104.52	0.00123	2	1	38.82	0	0.00571	0|0	tr|A0A0U1RRM4|A0A0U1RRM4_HUMAN/tr|A0A024R163|A0A024R163_HUMAN/tr|A0A087WUW5|A0A087WUW5_HUMAN/tr|A0A0D9SF20|A0A0D9SF20_HUMAN/tr|A6NLN1|A6NLN1_HUMAN/sp|P26599|PTBP1_HUMAN/sp|O95758|PTBP3_HUMAN		4.14	0		0	2	MASCOT		T
	R20190400565_LNC2,3619	R.EGQEDQGLTK.D	1104.52	-0.00015	2	1	59.03	0	5.44e-05	0|0	tr|A0A0U1RRM4|A0A0U1RRM4_HUMAN/tr|A0A024R163|A0A024R163_HUMAN/tr|A0A087WUW5|A0A087WUW5_HUMAN/tr|A0A0D9SF20|A0A0D9SF20_HUMAN/tr|A6NLN1|A6NLN1_HUMAN/sp|P26599|PTBP1_HUMAN/sp|O95758|PTBP3_HUMAN		4.14	0		0	2	MASCOT		T
$35-1	sp|P11142|HSP7C_HUMAN Heat shock cognate 71 kDa protein OS=Homo sapiens OX=9606 GN=HSPA8 PE=1 SV=1	5	4	0.0495	70897.2	5.37
$35-2	tr|V9HW22|V9HW22_HUMAN Epididymis luminal protein 33 OS=Homo sapiens OX=9606 GN=HEL-S-72p PE=2 SV=1	5	4	0.0495	70897.2	5.37
$35-3	tr|Q53GZ6|Q53GZ6_HUMAN Heat shock 70kDa protein 8 isoform 1 variant (Fragment) OS=Homo sapiens OX=9606 PE=2 SV=1	5	4	0.0495	70898.2	5.28
$35-4	tr|B3KTV0|B3KTV0_HUMAN cDNA FLJ38781 fis, clone LIVER2000216, highly similar to HEAT SHOCK COGNATE 71 kDa PROTEIN OS=Homo sapiens OX=9606 PE=2 SV=1	5	4	0.0515	67978.9	5.32
$35-5	tr|E9PKE3|E9PKE3_HUMAN Heat shock cognate 71 kDa protein OS=Homo sapiens OX=9606 GN=HSPA8 PE=1 SV=1	5	4	0.051	68805	5.37
	R20190400565_LNC2,4576	K.ITITNDK.G	804.446	-0.00046	2	1	29.38	0	0.129	0|0	tr|V9GZ37|V9GZ37_HUMAN/tr|B4DNT8|B4DNT8_HUMAN/tr|A8K5I0|A8K5I0_HUMAN/tr|A0A1U9X7W4|A0A1U9X7W4_HUMAN/tr|A0A0G2JIW1|A0A0G2JIW1_HUMAN/tr|A0A1U9X7W7|A0A1U9X7W7_HUMAN/tr|B4DVU9|B4DVU9_HUMAN/tr|V9HW22|V9HW22_HUMAN/tr|A8K7Q2|A8K7Q2_HUMAN/tr|A0A024R6B5|A0A024R6B5_HUMAN/tr|E9PKE3|E9PKE3_HUMAN/tr|E9PNE6|E9PNE6_HUMAN/tr|A0A384NKX5|A0A384NKX5_HUMAN/tr|B4DHP5|B4DHP5_HUMAN/tr|B4E1T6|B4E1T6_HUMAN/tr|Q96IS6|Q96I…		5.84	0		0	2	MASCOT		T
	R20190400565_LNC2,5533	K.VEIIANDQGNR.T ! R.VEIIANDQGNR.I ! R.VEILANDQGNR.T	1228.63	0.00061	2	1	43.88	0	0.00346	0|0	tr|A8K5I0|A8K5I0_HUMAN/tr|A0A1U9X7W4|A0A1U9X7W4_HUMAN/tr|A0A0G2JIW1|A0A0G2JIW1_HUMAN/tr|A0A1U9X7W7|A0A1U9X7W7_HUMAN/tr|B4DVU9|B4DVU9_HUMAN/tr|V9HW22|V9HW22_HUMAN/tr|A0A024R6B5|A0A024R6B5_HUMAN/tr|E9PN25|E9PN25_HUMAN/tr|E9PKE3|E9PKE3_HUMAN/tr|E9PNE6|E9PNE6_HUMAN/tr|E9PQQ4|E9PQQ4_HUMAN/tr|E9PI65|E9PI65_HUMAN/tr|E9PLF4|E9PLF4_HUMAN/tr|B4DTX2|B4DTX2_HUMAN/tr|B4E1T6|B4E1T6_HUMAN/tr|A0A1U9X7X4|A0A1U9X7…		4.37	0		0	2	MASCOT		T
	R20190400565_LNC2,5785	K.VEIIANDQGNR.T ! R.VEIIANDQGNR.I ! R.VEILANDQGNR.T	1228.63	-0.00391	2	1	37.81	0	0.0144	0|0	tr|A8K5I0|A8K5I0_HUMAN/tr|A0A1U9X7W4|A0A1U9X7W4_HUMAN/tr|A0A0G2JIW1|A0A0G2JIW1_HUMAN/tr|A0A1U9X7W7|A0A1U9X7W7_HUMAN/tr|B4DVU9|B4DVU9_HUMAN/tr|V9HW22|V9HW22_HUMAN/tr|A0A024R6B5|A0A024R6B5_HUMAN/tr|E9PN25|E9PN25_HUMAN/tr|E9PKE3|E9PKE3_HUMAN/tr|E9PNE6|E9PNE6_HUMAN/tr|E9PQQ4|E9PQQ4_HUMAN/tr|E9PI65|E9PI65_HUMAN/tr|E9PLF4|E9PLF4_HUMAN/tr|B4DTX2|B4DTX2_HUMAN/tr|B4E1T6|B4E1T6_HUMAN/tr|A0A1U9X7X4|A0A1U9X7…		4.37	0		0	2	MASCOT		T
	R20190400565_LNC2,4623	K.VQVEYK.G	765.414	0.0004	2	1	24.04	0	0.922	0|0	tr|V9HW22|V9HW22_HUMAN/tr|A0A024R6B5|A0A024R6B5_HUMAN/tr|E9PN25|E9PN25_HUMAN/tr|E9PKE3|E9PKE3_HUMAN/tr|E9PQQ4|E9PQQ4_HUMAN/tr|E9PLF4|E9PLF4_HUMAN/tr|B4DTX2|B4DTX2_HUMAN/tr|Q96IS6|Q96IS6_HUMAN/tr|E9PN89|E9PN89_HUMAN/tr|B3KTV0|B3KTV0_HUMAN/tr|Q53HF2|Q53HF2_HUMAN/tr|E9PPY6|E9PPY6_HUMAN/tr|E9PK54|E9PK54_HUMAN/tr|E9PQK7|E9PQK7_HUMAN/tr|Q53GZ6|Q53GZ6_HUMAN/tr|A0A384MDT7|A0A384MDT7_HUMAN/sp|P54652|HSP72…		5.97	0		0	2	MASCOT		T
	R20190400565_LNC2,5237	R.GTLDPVEK.A	858.457	2e-05	2	1	28.85	0	0.0919	0|0	tr|V9HW22|V9HW22_HUMAN/tr|A8K7Q2|A8K7Q2_HUMAN/tr|E9PKE3|E9PKE3_HUMAN/tr|E9PNE6|E9PNE6_HUMAN/tr|Q96IS6|Q96IS6_HUMAN/tr|B4E1Q1|B4E1Q1_HUMAN/tr|E9PN89|E9PN89_HUMAN/tr|B3KTV0|B3KTV0_HUMAN/tr|Q53HF2|Q53HF2_HUMAN/tr|Q53GZ6|Q53GZ6_HUMAN/sp|P11142|HSP7C_HUMAN		4.37	0		0	2	MASCOT		T
$36-1	tr|Q59EJ3|Q59EJ3_HUMAN Heat shock 70kDa protein 1A variant (Fragment) OS=Homo sapiens OX=9606 PE=2 SV=1	5	4	0.0451	77494.7	5.97
$36-2	tr|A0A0G2JIW1|A0A0G2JIW1_HUMAN Heat shock 70 kDa protein 1B OS=Homo sapiens OX=9606 GN=HSPA1B PE=1 SV=1	5	4	0.0498	70108.4	5.48
$36-3	tr|B4DI39|B4DI39_HUMAN cDNA FLJ54328, highly similar to Heat shock 70 kDa protein 1 OS=Homo sapiens OX=9606 PE=2 SV=1	5	4	0.0518	67530.5	5.36
$36-4	tr|B4DWK5|B4DWK5_HUMAN cDNA FLJ54392, highly similar to Heat shock 70 kDa protein 1 OS=Homo sapiens OX=9606 PE=2 SV=1	5	4	0.0514	67993	5.35
$36-5	tr|A8K5I0|A8K5I0_HUMAN Epididymis secretory protein Li 103 OS=Homo sapiens OX=9606 GN=HSPA1A PE=2 SV=1	5	4	0.0499	70051.4	5.48
$36-6	tr|A0A1U9X7W4|A0A1U9X7W4_HUMAN HSPA1A OS=Homo sapiens OX=9606 PE=3 SV=1	5	4	0.0499	70037.4	5.48
$36-7	sp|P0DMV9|HS71B_HUMAN Heat shock 70 kDa protein 1B OS=Homo sapiens OX=9606 GN=HSPA1B PE=1 SV=1	5	4	0.0499	70051.4	5.48
$36-8	sp|P0DMV8|HS71A_HUMAN Heat shock 70 kDa protein 1A OS=Homo sapiens OX=9606 GN=HSPA1A PE=1 SV=1	5	4	0.0499	70051.4	5.48
	R20190400565_LNC2,4576	K.ITITNDK.G	804.446	-0.00046	2	1	29.38	0	0.129	0|0	tr|V9GZ37|V9GZ37_HUMAN/tr|B4DNT8|B4DNT8_HUMAN/tr|A8K5I0|A8K5I0_HUMAN/tr|A0A1U9X7W4|A0A1U9X7W4_HUMAN/tr|A0A0G2JIW1|A0A0G2JIW1_HUMAN/tr|A0A1U9X7W7|A0A1U9X7W7_HUMAN/tr|B4DVU9|B4DVU9_HUMAN/tr|V9HW22|V9HW22_HUMAN/tr|A8K7Q2|A8K7Q2_HUMAN/tr|A0A024R6B5|A0A024R6B5_HUMAN/tr|E9PKE3|E9PKE3_HUMAN/tr|E9PNE6|E9PNE6_HUMAN/tr|A0A384NKX5|A0A384NKX5_HUMAN/tr|B4DHP5|B4DHP5_HUMAN/tr|B4E1T6|B4E1T6_HUMAN/tr|Q96IS6|Q96I…		5.84	0		0	2	MASCOT		T
	R20190400565_LNC2,5533	K.VEIIANDQGNR.T ! R.VEIIANDQGNR.I ! R.VEILANDQGNR.T	1228.63	0.00061	2	1	43.88	0	0.00346	0|0	tr|A8K5I0|A8K5I0_HUMAN/tr|A0A1U9X7W4|A0A1U9X7W4_HUMAN/tr|A0A0G2JIW1|A0A0G2JIW1_HUMAN/tr|A0A1U9X7W7|A0A1U9X7W7_HUMAN/tr|B4DVU9|B4DVU9_HUMAN/tr|V9HW22|V9HW22_HUMAN/tr|A0A024R6B5|A0A024R6B5_HUMAN/tr|E9PN25|E9PN25_HUMAN/tr|E9PKE3|E9PKE3_HUMAN/tr|E9PNE6|E9PNE6_HUMAN/tr|E9PQQ4|E9PQQ4_HUMAN/tr|E9PI65|E9PI65_HUMAN/tr|E9PLF4|E9PLF4_HUMAN/tr|B4DTX2|B4DTX2_HUMAN/tr|B4E1T6|B4E1T6_HUMAN/tr|A0A1U9X7X4|A0A1U9X7…		4.37	0		0	2	MASCOT		T
	R20190400565_LNC2,5785	K.VEIIANDQGNR.T ! R.VEIIANDQGNR.I ! R.VEILANDQGNR.T	1228.63	-0.00391	2	1	37.81	0	0.0144	0|0	tr|A8K5I0|A8K5I0_HUMAN/tr|A0A1U9X7W4|A0A1U9X7W4_HUMAN/tr|A0A0G2JIW1|A0A0G2JIW1_HUMAN/tr|A0A1U9X7W7|A0A1U9X7W7_HUMAN/tr|B4DVU9|B4DVU9_HUMAN/tr|V9HW22|V9HW22_HUMAN/tr|A0A024R6B5|A0A024R6B5_HUMAN/tr|E9PN25|E9PN25_HUMAN/tr|E9PKE3|E9PKE3_HUMAN/tr|E9PNE6|E9PNE6_HUMAN/tr|E9PQQ4|E9PQQ4_HUMAN/tr|E9PI65|E9PI65_HUMAN/tr|E9PLF4|E9PLF4_HUMAN/tr|B4DTX2|B4DTX2_HUMAN/tr|B4E1T6|B4E1T6_HUMAN/tr|A0A1U9X7X4|A0A1U9X7…		4.37	0		0	2	MASCOT		T
	R20190400565_LNC2,4554	K.VQVSYK.G	723.404	-0.00058	2	1	29.59	0	0.0477	0|0	tr|B4DNT8|B4DNT8_HUMAN/tr|A8K5I0|A8K5I0_HUMAN/tr|A0A1U9X7W4|A0A1U9X7W4_HUMAN/tr|A0A0G2JIW1|A0A0G2JIW1_HUMAN/tr|Q9UQC1|Q9UQC1_HUMAN/tr|Q59EJ3|Q59EJ3_HUMAN/tr|B4DWK5|B4DWK5_HUMAN/tr|B4DI39|B4DI39_HUMAN/sp|P0DMV9|HS71B_HUMAN/sp|P0DMV8|HS71A_HUMAN		8.56	0		0	2	MASCOT		T
	R20190400565_LNC2,4886	R.STLEPVEK.A	902.483	-0.00072	2	1	20.82	0	1.45	0|0	tr|V9GZ37|V9GZ37_HUMAN/tr|B4DNT8|B4DNT8_HUMAN/tr|A8K5I0|A8K5I0_HUMAN/tr|A0A1U9X7W4|A0A1U9X7W4_HUMAN/tr|A0A0G2JIW1|A0A0G2JIW1_HUMAN/tr|B4DVU9|B4DVU9_HUMAN/tr|A0A384NKX5|A0A384NKX5_HUMAN/tr|B4DHP5|B4DHP5_HUMAN/tr|B3KTT5|B3KTT5_HUMAN/tr|B4E1S9|B4E1S9_HUMAN/tr|Q59EJ3|Q59EJ3_HUMAN/tr|Q53FC7|Q53FC7_HUMAN/tr|B4E388|B4E388_HUMAN/tr|B4DWK5|B4DWK5_HUMAN/tr|B4DI39|B4DI39_HUMAN/tr|B3KSM6|B3KSM6_HUMAN/tr|B2R6…		4.53	0		0	2	MASCOT		T
$37-1	sp|P13797|PLST_HUMAN Plastin-3 OS=Homo sapiens OX=9606 GN=PLS3 PE=1 SV=4	4	4	0.0571	70810.2	5.41
$37-2	tr|B4DPW9|B4DPW9_HUMAN cDNA FLJ51929, highly similar to Plastin-3 OS=Homo sapiens OX=9606 PE=2 SV=1	4	4	0.0597	67598.6	5.45
$37-3	tr|A0A0A0MSQ0|A0A0A0MSQ0_HUMAN Plastin-3 OS=Homo sapiens OX=9606 GN=PLS3 PE=1 SV=1	4	4	0.0583	69333.6	5.65
$37-4	tr|Q53GY0|Q53GY0_HUMAN Plastin 3 variant (Fragment) OS=Homo sapiens OX=9606 PE=2 SV=1	4	4	0.0571	70766.2	5.46
	R20190400565_LNC2,3913	K.ALENDPDCR.H	1089.46	-0.00059	2	1	47.28	0	0.000542	0|0	tr|V9HWJ7|V9HWJ7_HUMAN/tr|Q5TBN3|Q5TBN3_HUMAN/tr|U3KQI3|U3KQI3_HUMAN/tr|Q53GY0|Q53GY0_HUMAN/tr|Q53FI1|Q53FI1_HUMAN/tr|A0A024RDT4|A0A024RDT4_HUMAN/tr|A0A0A0MSQ0|A0A0A0MSQ0_HUMAN/tr|Q59GX5|Q59GX5_HUMAN/tr|B4DPW9|B4DPW9_HUMAN/sp|P13797|PLST_HUMAN/sp|P13796|PLSL_HUMAN		4.03	0		0	2	MASCOT		T
	R20190400565_LNC2,6674	K.INNFSADIK.D ! K.INNFSADIK.L	1021.53	0.00048	2	1	20.95	0	0.744	0|0	tr|Q53GY0|Q53GY0_HUMAN/tr|Q96HI1|Q96HI1_HUMAN/tr|B4DPW9|B4DPW9_HUMAN/sp|P13797|PLST_HUMAN ! tr|A0A0A0MSQ0|A0A0A0MSQ0_HUMAN		5.84	0		0	2	MASCOT		T
	R20190400565_LNC2,5705	K.STSIQSFK.D	897.468	-0.00023	2	1	41.19	0	0.00803	0|0	tr|Q53GY0|Q53GY0_HUMAN/tr|A0A0A0MSQ0|A0A0A0MSQ0_HUMAN/tr|B4DI60|B4DI60_HUMAN/tr|A7E2S2|A7E2S2_HUMAN/tr|Q96HI1|Q96HI1_HUMAN/tr|B4DG31|B4DG31_HUMAN/tr|B4DPW9|B4DPW9_HUMAN/sp|P13797|PLST_HUMAN		8.47	0		0	2	MASCOT		T
	R20190400565_LNC2,3686	R.AESM*LQQADK.L	1136.53	-0.00133	2	1	33.06	0	0.0359	0|0	tr|Q53GY0|Q53GY0_HUMAN/tr|A0A0A0MSQ0|A0A0A0MSQ0_HUMAN/tr|H7C4N2|H7C4N2_HUMAN/tr|Q96HI1|Q96HI1_HUMAN/tr|B4DG31|B4DG31_HUMAN/tr|B4DPW9|B4DPW9_HUMAN/sp|P13797|PLST_HUMAN		4.37	0	15.994919 Oxidation (M)	0	2	MASCOT		T
$38-1	sp|P17844|DDX5_HUMAN Probable ATP-dependent RNA helicase DDX5 OS=Homo sapiens OX=9606 GN=DDX5 PE=1 SV=1	4	4	0.0603	69147.3	9.06
$38-2	tr|B4DN41|B4DN41_HUMAN cDNA FLJ53366, highly similar to Probable ATP-dependent RNA helicase DDX5 OS=Homo sapiens OX=9606 PE=2 SV=1	4	4	0.0614	67761.7	9.02
$38-3	tr|J3KTA4|J3KTA4_HUMAN Probable ATP-dependent RNA helicase DDX5 OS=Homo sapiens OX=9606 GN=DDX5 PE=1 SV=1	4	4	0.0603	69086.3	9.01
	R20190400565_LNC2,8126	K.APILIATDVASR.G	1226.71	-0.00083	2	1	39.81	0	0.00447	0|0	tr|A0A1X7SBZ2|A0A1X7SBZ2_HUMAN/tr|J3KTA4|J3KTA4_HUMAN/tr|B5BUE6|B5BUE6_HUMAN/tr|A0A1W2PQ51|A0A1W2PQ51_HUMAN/tr|B4DNG2|B4DNG2_HUMAN/tr|A0A0U1RQJ0|A0A0U1RQJ0_HUMAN/tr|B4DZQ7|B4DZQ7_HUMAN/tr|Q7Z2V5|Q7Z2V5_HUMAN/tr|Q59F66|Q59F66_HUMAN/tr|B4DN41|B4DN41_HUMAN/tr|Q59E92|Q59E92_HUMAN/sp|P17844|DDX5_HUMAN/sp|Q92841|DDX17_HUMAN		5.88	0		0	2	MASCOT		T
	R20190400565_LNC2,3529	R.AGPLSGK.K	629.362	0.00085	2	1	42.94	0	0.00213	0|0	tr|J3QR02|J3QR02_HUMAN/tr|J3KTA4|J3KTA4_HUMAN/tr|B5BUE6|B5BUE6_HUMAN/tr|J3QRQ7|J3QRQ7_HUMAN/tr|B4DNG2|B4DNG2_HUMAN/tr|J3KRX8|J3KRX8_HUMAN/tr|X6RLV5|X6RLV5_HUMAN/tr|J3KTQ4|J3KTQ4_HUMAN/tr|Q7Z2V5|Q7Z2V5_HUMAN/tr|J3QKN9|J3QKN9_HUMAN/tr|C1IK54|C1IK54_HUMAN/tr|B4DN41|B4DN41_HUMAN/tr|Q59E92|Q59E92_HUMAN/sp|P17844|DDX5_HUMAN		8.8	0		0	2	MASCOT		T
	R20190400565_LNC2,3466	R.EANQAINPK.L	984.511	-8e-05	2	1	31.64	0	0.0409	0|0	tr|J3KTA4|J3KTA4_HUMAN/tr|B4DNG2|B4DNG2_HUMAN/tr|B4DN41|B4DN41_HUMAN/sp|P17844|DDX5_HUMAN		6.1	0		0	2	MASCOT		T
	R20190400565_LNC2,4644	R.TAQEVETYR.R	1096.53	-0.00129	2	1	30.83	0	0.048	0|0	tr|J3QR02|J3QR02_HUMAN/tr|J3KTA4|J3KTA4_HUMAN/tr|B5BUE6|B5BUE6_HUMAN/tr|J3QRQ7|J3QRQ7_HUMAN/tr|J3KRX8|J3KRX8_HUMAN/tr|J3KTQ4|J3KTQ4_HUMAN/tr|Q7Z2V5|Q7Z2V5_HUMAN/tr|C1IK54|C1IK54_HUMAN/tr|B4DN41|B4DN41_HUMAN/tr|Q59E92|Q59E92_HUMAN/sp|P17844|DDX5_HUMAN		4.53	0		0	2	MASCOT		T
$39-1	sp|Q8IVT2|MISP_HUMAN Mitotic interactor and substrate of PLK1 OS=Homo sapiens OX=9606 GN=MISP PE=1 SV=1	4	4	0.056	75355.6	6.36
	R20190400565_LNC2,3721	M.ETPIER.E ! K.ETPIER.E	744.389	0.00308	2	1	34.56	0	0.0198	0|0	sp|Q96FF7|MISP3_HUMAN ! sp|Q8IVT2|MISP_HUMAN		4.53	0		0	2	MASCOT		T
	R20190400565_LNC2,3243	R.EQEVAEER.R	989.453	0.00067	2	1	37.39	0	0.0145	0|0	sp|Q8IVT2|MISP_HUMAN		4.09	0		0	2	MASCOT		T
	R20190400565_LNC2,3984	R.GTPAGTTPGASQAPK.A	1340.68	4e-05	2	1	46.9	0	0.00157	0|0	sp|Q8IVT2|MISP_HUMAN		8.75	0		0	2	MASCOT		T
	R20190400565_LNC2,4287	R.LDAGDADPR.R	929.432	0.00019	2	1	22.4	0	0.118	0|0	sp|Q8IVT2|MISP_HUMAN		3.93	0		0	2	MASCOT		T
$40-1	tr|A0A024R1N1|A0A024R1N1_HUMAN Myosin, heavy polypeptide 9, non-muscle, isoform CRA_a OS=Homo sapiens OX=9606 GN=MYH9 PE=3 SV=1	4	4	0.0168	226530	5.5
$40-2	tr|A0A0U4BW16|A0A0U4BW16_HUMAN Non-muscle myosin heavy chain 9 OS=Homo sapiens OX=9606 GN=MYH9 PE=2 SV=1	4	4	0.0168	226515	5.43
$40-3	sp|P35579|MYH9_HUMAN Myosin-9 OS=Homo sapiens OX=9606 GN=MYH9 PE=1 SV=4	4	4	0.0168	226530	5.5
	R20190400565_LNC2,5912	K.GALALEEK.R	830.462	-0.00175	2	1	24.05	0	0.731	0|0	tr|Q6ZNL4|Q6ZNL4_HUMAN/tr|A0A024R1N1|A0A024R1N1_HUMAN/tr|A0A0U4BW16|A0A0U4BW16_HUMAN/sp|P35579|MYH9_HUMAN		4.53	0		0	2	MASCOT		T
	R20190400565_LNC2,2903	K.QLAAENR.L	801.421	-0.00026	2	1	41.61	0	0.00399	0|0	tr|B4E3S1|B4E3S1_HUMAN/tr|Q86XU5|Q86XU5_HUMAN/tr|A0A024R1N1|A0A024R1N1_HUMAN/tr|A0A0U4BW16|A0A0U4BW16_HUMAN/sp|P35579|MYH9_HUMAN		6	0		0	2	MASCOT		T
	R20190400565_LNC2,3589	K.TLEEEAK.T	819.409	0.0028	2	1	39.28	0	0.0107	0|0	tr|Q86XU5|Q86XU5_HUMAN/tr|A0A024R1N1|A0A024R1N1_HUMAN/tr|A0A0U4BW16|A0A0U4BW16_HUMAN/sp|P35579|MYH9_HUMAN		4.25	0		0	2	MASCOT		T
	R20190400565_LNC2,4744	R.QLEEAEEEAQR.A	1331.61	-0.00167	2	1	41.07	0	0.00311	0|0	tr|Q6ZNL4|Q6ZNL4_HUMAN/tr|A0A024R1N1|A0A024R1N1_HUMAN/tr|A0A0U4BW16|A0A0U4BW16_HUMAN/sp|P35579|MYH9_HUMAN		3.98	0		0	2	MASCOT		T
$41-1	tr|A0A087WTP3|A0A087WTP3_HUMAN Far upstream element-binding protein 2 OS=Homo sapiens OX=9606 GN=KHSRP PE=1 SV=1	4	4	0.0436	73026.9	7.6
$41-2	sp|Q92945|FUBP2_HUMAN Far upstream element-binding protein 2 OS=Homo sapiens OX=9606 GN=KHSRP PE=1 SV=4	4	4	0.0436	73114.4	6.85
$41-3	tr|A0A384P5V3|A0A384P5V3_HUMAN Epididymis secretory sperm binding protein OS=Homo sapiens OX=9606 PE=2 SV=1	4	4	0.0437	72895.9	8
	R20190400565_LNC2,6103	K.AGLVIGK.G	657.429	6e-05	2	1	24.77	0	0.268	0|0	tr|Q6PJY1|Q6PJY1_HUMAN/tr|B4DV73|B4DV73_HUMAN/tr|B4DT31|B4DT31_HUMAN/tr|C9JSZ1|C9JSZ1_HUMAN/tr|A0A384MDX9|A0A384MDX9_HUMAN/tr|E9PEB5|E9PEB5_HUMAN/tr|B4DWL1|B4DWL1_HUMAN/tr|M0QXW7|M0QXW7_HUMAN/tr|A0A1Z1G4M2|A0A1Z1G4M2_HUMAN/tr|Q59FU3|Q59FU3_HUMAN/tr|M0R0I5|M0R0I5_HUMAN/tr|B4E0X8|B4E0X8_HUMAN/tr|A0A087WTP3|A0A087WTP3_HUMAN/tr|M0QYH3|M0QYH3_HUMAN/tr|A0A384P5V3|A0A384P5V3_HUMAN/sp|Q96AE4|FUBP1_HUMAN/…		8.8	0		0	2	MASCOT		T
	R20190400565_LNC2,3358	K.IQNDAGVR.I	872.458	0.00072	2	1	45.92	0	0.00145	0|0	tr|B4DV73|B4DV73_HUMAN/tr|B4DT31|B4DT31_HUMAN/tr|A0A384MDX9|A0A384MDX9_HUMAN/tr|E9PEB5|E9PEB5_HUMAN/tr|B4DWL1|B4DWL1_HUMAN/tr|A0A1Z1G4M2|A0A1Z1G4M2_HUMAN/tr|Q59FU3|Q59FU3_HUMAN/tr|A0A024R8A7|A0A024R8A7_HUMAN/tr|M0R0I5|M0R0I5_HUMAN/tr|B4E0X8|B4E0X8_HUMAN/tr|A0A087WTP3|A0A087WTP3_HUMAN/tr|A0A384P5V3|A0A384P5V3_HUMAN/sp|Q96I24|FUBP3_HUMAN/sp|Q96AE4|FUBP1_HUMAN/sp|Q92945|FUBP2_HUMAN		5.84	0		0	2	MASCOT		T
	R20190400565_LNC2,2976	R.GSPQQIDHAK.Q	1080.54	-0.0002	2	1	31.02	0	0.0531	0|0	tr|M0R3J3|M0R3J3_HUMAN/tr|A0A087WTP3|A0A087WTP3_HUMAN/tr|A0A384P5V3|A0A384P5V3_HUMAN/sp|Q92945|FUBP2_HUMAN		6.74	0		0	2	MASCOT		T
	R20190400565_LNC2,4686	R.QLIEEK.I ! K.QLIEEK.I ! R.QLLEEK.L ! K.QLLEEK.A	759.425	-0.0006	2	1	34.42	0	0.0557	0|0	tr|B4DT31|B4DT31_HUMAN/tr|A0A384MDX9|A0A384MDX9_HUMAN/tr|E9PEB5|E9PEB5_HUMAN/tr|B4DWL1|B4DWL1_HUMAN/tr|A0A1Z1G4M2|A0A1Z1G4M2_HUMAN/tr|Q59FU3|Q59FU3_HUMAN/tr|B4E0X8|B4E0X8_HUMAN/sp|Q96AE4|FUBP1_HUMAN ! tr|M0R3J3|M0R3J3_HUMAN/tr|A0A087WTP3|A0A087WTP3_HUMAN/tr|A0A384P5V3|A0A384P5V3_HUMAN/sp|Q92945|FUBP2_HUMAN ! tr|E7ENN3|E7ENN3_HUMAN/tr|Q7RTM4|Q7RTM4_HUMAN/tr|A0A0C4DG40|A0A0C4DG40_HUMAN/sp|Q8NF91|SY…		4.53	0		0	2	MASCOT		T
$42-1	tr|A0A2R8YFS5|A0A2R8YFS5_HUMAN ATP-dependent RNA helicase DDX3X OS=Homo sapiens OX=9606 GN=DDX3X PE=1 SV=1	4	4	0.0666	73155.5	6.73
$42-2	tr|A0A2R8Y4A4|A0A2R8Y4A4_HUMAN ATP-dependent RNA helicase DDX3X OS=Homo sapiens OX=9606 GN=DDX3X PE=1 SV=1	4	4	0.0665	73242.6	6.73
$42-3	sp|O00571|DDX3X_HUMAN ATP-dependent RNA helicase DDX3X OS=Homo sapiens OX=9606 GN=DDX3X PE=1 SV=3	4	4	0.0665	73242.6	6.73
$42-4	tr|B5BTY4|B5BTY4_HUMAN ATP-dependent RNA helicase DDX3X OS=Homo sapiens OX=9606 GN=DDX3X PE=2 SV=1	4	4	0.0665	73170.5	6.94
$42-5	tr|A0A2U3TZJ9|A0A2U3TZJ9_HUMAN ATP-dependent RNA helicase DDX3X OS=Homo sapiens OX=9606 GN=DDX3X PE=1 SV=1	4	4	0.0666	73213.5	6.73
$42-6	tr|A0A0D9SF53|A0A0D9SF53_HUMAN ATP-dependent RNA helicase DDX3X OS=Homo sapiens OX=9606 GN=DDX3X PE=1 SV=1	4	4	0.06	81476.1	8.29
$42-7	tr|Q59GX6|Q59GX6_HUMAN DEAD/H (Asp-Glu-Ala-Asp/His) box polypeptide 3 variant (Fragment) OS=Homo sapiens OX=9606 PE=2 SV=1	4	4	0.0653	74578	7.72
$42-8	tr|A0A0D9SG12|A0A0D9SG12_HUMAN ATP-dependent RNA helicase DDX3X OS=Homo sapiens OX=9606 GN=DDX3X PE=1 SV=1	4	4	0.068	71540	6.94
$42-9	tr|A0A2R8Y5G6|A0A2R8Y5G6_HUMAN ATP-dependent RNA helicase DDX3X OS=Homo sapiens OX=9606 GN=DDX3X PE=1 SV=1	4	4	0.0707	69047.1	7.21
$42-10	tr|A0A2R8Y645|A0A2R8Y645_HUMAN ATP-dependent RNA helicase DDX3X OS=Homo sapiens OX=9606 GN=DDX3X PE=1 SV=1	4	4	0.0615	79474	7.89
$42-11	tr|A0A2R8YFR4|A0A2R8YFR4_HUMAN ATP-dependent RNA helicase DDX3X OS=Homo sapiens OX=9606 GN=DDX3X PE=1 SV=1	4	4	0.0667	73126.4	6.73
$42-12	tr|A0A2R8YCW1|A0A2R8YCW1_HUMAN ATP-dependent RNA helicase DDX3X OS=Homo sapiens OX=9606 GN=DDX3X PE=1 SV=1	4	4	0.068	71692.9	7.21
$42-13	tr|A0A0D9SFB3|A0A0D9SFB3_HUMAN ATP-dependent RNA helicase DDX3X OS=Homo sapiens OX=9606 GN=DDX3X PE=1 SV=1	4	4	0.0688	70839.2	6.94
$42-14	tr|A0A2R8YF78|A0A2R8YF78_HUMAN ATP-dependent RNA helicase DDX3X OS=Homo sapiens OX=9606 GN=DDX3X PE=1 SV=1	4	4	0.0686	70939.3	7.23
$42-15	tr|F6S8Q4|F6S8Q4_HUMAN ATP-dependent RNA helicase DDX3X OS=Homo sapiens OX=9606 GN=DDX3X PE=1 SV=1	4	4	0.07	69355.2	6.31
	R20190400565_LNC2,4244	R.IVEQDTM*PPK.G	1173.58	0.00283	2	1	32.97	0	0.032	0|0	tr|A0A024R9A4|A0A024R9A4_HUMAN/tr|A0A2R8Y5G6|A0A2R8Y5G6_HUMAN/tr|A0A0D9SG12|A0A0D9SG12_HUMAN/tr|A0A2R8YFR4|A0A2R8YFR4_HUMAN/tr|F6S8Q4|F6S8Q4_HUMAN/tr|A0A2R8YDH3|A0A2R8YDH3_HUMAN/tr|A0A2R8YF78|A0A2R8YF78_HUMAN/tr|A0A0D9SFB3|A0A0D9SFB3_HUMAN/tr|A0A2R8YCW1|A0A2R8YCW1_HUMAN/tr|B4DLU5|B4DLU5_HUMAN/tr|Q59GX6|Q59GX6_HUMAN/tr|A0A0D9SF53|A0A0D9SF53_HUMAN/tr|B4E132|B4E132_HUMAN/tr|B4E010|B4E010_HUMAN/tr|Q5…		4.37	0	15.994919 Oxidation (M)	0	2	MASCOT		T
	R20190400565_LNC2,3903	R.QSSGASSSSFSSSR.A	1361.59	0.00505	2	1	33.46	0	0.0262	0|0	tr|A0A2R8Y5G6|A0A2R8Y5G6_HUMAN/tr|A0A0D9SG12|A0A0D9SG12_HUMAN/tr|A0A2R8YFR4|A0A2R8YFR4_HUMAN/tr|F6S8Q4|F6S8Q4_HUMAN/tr|A0A2R8YF78|A0A2R8YF78_HUMAN/tr|A0A0D9SFB3|A0A0D9SFB3_HUMAN/tr|A0A2R8YCW1|A0A2R8YCW1_HUMAN/tr|A0A087WVZ1|A0A087WVZ1_HUMAN/tr|A0A0J9YVQ7|A0A0J9YVQ7_HUMAN/tr|B4DLU5|B4DLU5_HUMAN/tr|Q59GX6|Q59GX6_HUMAN/tr|A0A0D9SF53|A0A0D9SF53_HUMAN/tr|Q5S4N1|Q5S4N1_HUMAN/tr|A0A2R8Y7T2|A0A2R8Y7T2_HUM…		9.75	0		0	2	MASCOT		T
	R20190400565_LNC2,5096	R.SDYDGIGSR.G ! R.SDYDGIGSR.-	969.427	-0.00063	2	1	37.47	0	0.00569	0|0	tr|A0A2R8Y5G6|A0A2R8Y5G6_HUMAN/tr|A0A0D9SG12|A0A0D9SG12_HUMAN/tr|A0A2R8YFR4|A0A2R8YFR4_HUMAN/tr|A0A2R8Y650|A0A2R8Y650_HUMAN/tr|B4DLA0|B4DLA0_HUMAN/tr|F6S8Q4|F6S8Q4_HUMAN/tr|A0A2R8YCU0|A0A2R8YCU0_HUMAN/tr|A0A2R8YDH3|A0A2R8YDH3_HUMAN/tr|A0A2R8YF78|A0A2R8YF78_HUMAN/tr|A0A0D9SFB3|A0A0D9SFB3_HUMAN/tr|B4E3C4|B4E3C4_HUMAN/tr|A0A2R8YCW1|A0A2R8YCW1_HUMAN/tr|B4DLU5|B4DLU5_HUMAN/tr|Q59GX6|Q59GX6_HUMAN/tr|A0…		4.21	0		0	2	MASCOT		T
	R20190400565_LNC2,3994	R.VGSTSENITQK.V	1163.59	-0.00153	2	1	58.82	0	0.000113	0|0	tr|A0A024R9A4|A0A024R9A4_HUMAN/tr|A0A2R8Y5G6|A0A2R8Y5G6_HUMAN/tr|A0A0D9SG12|A0A0D9SG12_HUMAN/tr|A0A2R8YFR4|A0A2R8YFR4_HUMAN/tr|F6S8Q4|F6S8Q4_HUMAN/tr|A0A2R8YDH3|A0A2R8YDH3_HUMAN/tr|A0A2R8YF78|A0A2R8YF78_HUMAN/tr|A0A0D9SFB3|A0A0D9SFB3_HUMAN/tr|A0A2R8YCW1|A0A2R8YCW1_HUMAN/tr|Q59GX6|Q59GX6_HUMAN/tr|A0A0D9SF53|A0A0D9SF53_HUMAN/tr|B4E132|B4E132_HUMAN/tr|Q5S4N1|Q5S4N1_HUMAN/tr|A0A2R8Y7T2|A0A2R8Y7T2_HUM…		5.97	0		0	2	MASCOT		T
$43-1	tr|B2R4C5|B2R4C5_HUMAN Lysozyme OS=Homo sapiens OX=9606 GN=LYZ PE=2 SV=1	4	4	0.1824	16536.9	9.38
$43-2	sp|P61626|LYSC_HUMAN Lysozyme C OS=Homo sapiens OX=9606 GN=LYZ PE=1 SV=1	4	4	0.1824	16536.9	9.38
	R20190400565_LNC2,2881	K.CEIAR.F ! R.CELAR.V ! R.CELAR.T	648.313	0.00013	2	1	36.77	0	0.0132	0|0	tr|A0A024R611|A0A024R611_HUMAN/tr|H3BRY3|H3BRY3_HUMAN/tr|H0YHL7|H0YHL7_HUMAN/tr|B3KN06|B3KN06_HUMAN/tr|Q59EA2|Q59EA2_HUMAN/tr|B7Z9V0|B7Z9V0_HUMAN/tr|Q9NSK3|Q9NSK3_HUMAN/tr|B3KSZ9|B3KSZ9_HUMAN/tr|Q53G58|Q53G58_HUMAN/tr|A0A024R5K1|A0A024R5K1_HUMAN/tr|J3KSS5|J3KSS5_HUMAN/tr|B3KRY9|B3KRY9_HUMAN/tr|B4DMH3|B4DMH3_HUMAN/tr|J3QLV6|J3QLV6_HUMAN/tr|A0A024RBI5|A0A024RBI5_HUMAN/tr|B4E3S0|B4E3S0_HUMAN/sp|Q9BR…		6	0		0	2	MASCOT		T
	R20190400565_LNC2,3073	R.ATNYNAGDR.S	981.438	-0.0021	2	1	54.44	0	0.000268	0|0	tr|A0A0B4J259|A0A0B4J259_HUMAN/tr|F8VV32|F8VV32_HUMAN/tr|B2R4C5|B2R4C5_HUMAN/sp|P61626|LYSC_HUMAN		5.88	0		0	2	MASCOT		T
	R20190400565_LNC2,3277	R.DPQGIR.A	685.363	-0.0004	2	1	30.86	0	0.0314	0|0	tr|B2R4C5|B2R4C5_HUMAN/sp|P61626|LYSC_HUMAN		5.84	0		0	2	MASCOT		T
	R20190400565_LNC2,4223	R.LGM*DGYR.G	827.372	0.00113	2	1	27.02	0	0.0746	0|0	tr|A0A0B4J259|A0A0B4J259_HUMAN/tr|F8VV32|F8VV32_HUMAN/tr|B2R4C5|B2R4C5_HUMAN/sp|P61626|LYSC_HUMAN		5.84	0	15.994919 Oxidation (M)	0	2	MASCOT		T
$44-1	tr|E9PMP7|E9PMP7_HUMAN LIM domain only protein 7 (Fragment) OS=Homo sapiens OX=9606 GN=LMO7 PE=1 SV=8	4	4	0.0325	119423	5.29
$44-2	tr|J3KP06|J3KP06_HUMAN LIM domain only protein 7 OS=Homo sapiens OX=9606 GN=LMO7 PE=1 SV=2	4	4	0.0204	190676	8.15
$44-3	tr|A0A0A0MTE2|A0A0A0MTE2_HUMAN LIM domain only protein 7 OS=Homo sapiens OX=9606 GN=LMO7 PE=1 SV=1	4	4	0.0245	158201	6.02
$44-4	tr|E9PMS6|E9PMS6_HUMAN LIM domain only protein 7 OS=Homo sapiens OX=9606 GN=LMO7 PE=1 SV=1	4	4	0.0267	145422	6.98
$44-5	tr|A0A1P7ZIM8|A0A1P7ZIM8_HUMAN LMO7b OS=Homo sapiens OX=9606 PE=2 SV=1	4	4	0.0262	147213	6.16
$44-6	tr|F8J2B5|F8J2B5_HUMAN LIM domain only 7 protein OS=Homo sapiens OX=9606 GN=LMO7 PE=2 SV=1	4	4	0.0208	186238	6.86
$44-7	sp|Q8WWI1|LMO7_HUMAN LIM domain only protein 7 OS=Homo sapiens OX=9606 GN=LMO7 PE=1 SV=3	4	4	0.0202	192693	8.34
$44-8	tr|H0Y424|H0Y424_HUMAN LIM domain only protein 7 (Fragment) OS=Homo sapiens OX=9606 GN=LMO7 PE=1 SV=8	4	4	0.0322	121325	5.49
$44-9	tr|E9PMT2|E9PMT2_HUMAN LIM domain only protein 7 OS=Homo sapiens OX=9606 GN=LMO7 PE=1 SV=1	4	4	0.0243	160020	7.91
$44-10	tr|F8WD26|F8WD26_HUMAN LIM domain only protein 7 OS=Homo sapiens OX=9606 GN=LMO7 PE=1 SV=2	4	4	0.0208	186176	6.86
$44-11	tr|B7Z8W3|B7Z8W3_HUMAN cDNA FLJ53272, highly similar to Homo sapiens LIM domain 7 (LMO7), mRNA OS=Homo sapiens OX=9606 PE=2 SV=1	4	4	0.0267	145450	7.22
	R20190400565_LNC2,4189	K.EDSTTFAK.R	898.415	0.00073	2	1	63.36	0	1.36e-05	0|0	tr|F8WD26|F8WD26_HUMAN/tr|B7Z8W3|B7Z8W3_HUMAN/tr|A0A0A0MTE2|A0A0A0MTE2_HUMAN/tr|J3KP06|J3KP06_HUMAN/tr|E9PMP7|E9PMP7_HUMAN/tr|E9PMS6|E9PMS6_HUMAN/tr|A0A1P7ZIM8|A0A1P7ZIM8_HUMAN/tr|H0Y424|H0Y424_HUMAN/tr|E9PMT2|E9PMT2_HUMAN/tr|F8J2B5|F8J2B5_HUMAN/sp|Q8WWI1|LMO7_HUMAN		4.37	0		0	2	MASCOT		T
	R20190400565_LNC2,2909	K.EM*LQDR.E	807.367	0.00041	2	1	27.56	0	0.0695	0|0	tr|F8WD26|F8WD26_HUMAN/tr|B7Z8W3|B7Z8W3_HUMAN/tr|E9PJ10|E9PJ10_HUMAN/tr|A0A0A0MTE2|A0A0A0MTE2_HUMAN/tr|J3KP06|J3KP06_HUMAN/tr|E9PMP7|E9PMP7_HUMAN/tr|E9PMS6|E9PMS6_HUMAN/tr|A0A1P7ZIM8|A0A1P7ZIM8_HUMAN/tr|H0Y424|H0Y424_HUMAN/tr|E9PMT2|E9PMT2_HUMAN/tr|F8J2B5|F8J2B5_HUMAN/sp|Q8WWI1|LMO7_HUMAN		4.37	0	15.994919 Oxidation (M)	0	2	MASCOT		T
	R20190400565_LNC2,4769	K.EVAATEEDVTR.L	1219.58	5e-05	2	1	40.33	0	0.00441	0|0	tr|F8WD26|F8WD26_HUMAN/tr|B7Z8W3|B7Z8W3_HUMAN/tr|A0A0A0MTE2|A0A0A0MTE2_HUMAN/tr|J3KP06|J3KP06_HUMAN/tr|E9PMP7|E9PMP7_HUMAN/tr|E9PMS6|E9PMS6_HUMAN/tr|A0A1P7ZIM8|A0A1P7ZIM8_HUMAN/tr|H0Y424|H0Y424_HUMAN/tr|E9PMT2|E9PMT2_HUMAN/tr|F8J2B5|F8J2B5_HUMAN/sp|Q8WWI1|LMO7_HUMAN		4	0		0	2	MASCOT		T
	R20190400565_LNC2,3458	R.LQAEAEEQK.R	1045.52	0.00162	2	1	34.49	0	0.0237	0|0	tr|F8WD26|F8WD26_HUMAN/tr|B7Z8W3|B7Z8W3_HUMAN/tr|A0A0A0MTE2|A0A0A0MTE2_HUMAN/tr|J3KP06|J3KP06_HUMAN/tr|E9PMP7|E9PMP7_HUMAN/tr|E9PMS6|E9PMS6_HUMAN/tr|A0A1P7ZIM8|A0A1P7ZIM8_HUMAN/tr|H0Y424|H0Y424_HUMAN/tr|H0YDQ3|H0YDQ3_HUMAN/tr|E9PMT2|E9PMT2_HUMAN/tr|F8J2B5|F8J2B5_HUMAN/sp|Q8WWI1|LMO7_HUMAN		4.25	0		0	2	MASCOT		T
$45-1	tr|A0A0S2Z693|A0A0S2Z693_HUMAN Methylcrotonoyl-CoA carboxylase 1 isoform 1 (Fragment) OS=Homo sapiens OX=9606 GN=MCCC1 PE=2 SV=1	4	3	0.0317	80472.1	7.66
$45-2	sp|Q96RQ3|MCCA_HUMAN Methylcrotonoyl-CoA carboxylase subunit alpha, mitochondrial OS=Homo sapiens OX=9606 GN=MCCC1 PE=1 SV=3	4	3	0.0317	80472.1	7.66
	R20190400565_LNC2,6385	K.IIEEAPAPGIK.S	1137.65	-0.00026	2	1	24.79	0	0.397	0|0	tr|F5GYT8|F5GYT8_HUMAN/tr|E9PG35|E9PG35_HUMAN/tr|Q68D27|Q68D27_HUMAN/tr|B7ZAW3|B7ZAW3_HUMAN/tr|B4DH16|B4DH16_HUMAN/tr|B4DHW5|B4DHW5_HUMAN/tr|A0A0S2Z693|A0A0S2Z693_HUMAN/tr|E9PHF7|E9PHF7_HUMAN/tr|G5E9X5|G5E9X5_HUMAN/sp|Q96RQ3|MCCA_HUMAN		4.53	0		0	2	MASCOT		T
	R20190400565_LNC2,6611	K.IIEEAPAPGIK.S	1137.65	-0.00026	2	1	58.94	0	0.000153	0|0	tr|F5GYT8|F5GYT8_HUMAN/tr|E9PG35|E9PG35_HUMAN/tr|Q68D27|Q68D27_HUMAN/tr|B7ZAW3|B7ZAW3_HUMAN/tr|B4DH16|B4DH16_HUMAN/tr|B4DHW5|B4DHW5_HUMAN/tr|A0A0S2Z693|A0A0S2Z693_HUMAN/tr|E9PHF7|E9PHF7_HUMAN/tr|G5E9X5|G5E9X5_HUMAN/sp|Q96RQ3|MCCA_HUMAN		4.53	0		0	2	MASCOT		T
	R20190400565_LNC2,6698	K.QLLLSR.K	729.462	-0.0008	2	1	26.44	0	0.271	0|0	tr|F5GYT8|F5GYT8_HUMAN/tr|E9PG35|E9PG35_HUMAN/tr|Q68D27|Q68D27_HUMAN/tr|B4DH16|B4DH16_HUMAN/tr|A0A0S2Z693|A0A0S2Z693_HUMAN/tr|E9PHF7|E9PHF7_HUMAN/sp|Q96RQ3|MCCA_HUMAN		9.75	0		0	2	MASCOT		T
	R20190400565_LNC2,2699	R.GEIACR.V	705.335	0.00016	2	1	22.4	0	0.313	0|0	tr|A0A1B0GUX9|A0A1B0GUX9_HUMAN/tr|F8WDI3|F8WDI3_HUMAN/tr|A0A1B0GWA1|A0A1B0GWA1_HUMAN/tr|B2RDE0|B2RDE0_HUMAN/tr|A0A1B0GTR1|A0A1B0GTR1_HUMAN/tr|A0A1B0GU58|A0A1B0GU58_HUMAN/tr|A0A0S2Z693|A0A0S2Z693_HUMAN/tr|A0A1B0GWI4|A0A1B0GWI4_HUMAN/tr|G5E9X5|G5E9X5_HUMAN/sp|P05165|PCCA_HUMAN/sp|Q96RQ3|MCCA_HUMAN		6	0		0	2	MASCOT		T
$46-1	tr|F4ZW66|F4ZW66_HUMAN NF110b OS=Homo sapiens OX=9606 PE=2 SV=1	4	3	0.0234	95776.7	8.9
$46-2	tr|F4ZW65|F4ZW65_HUMAN NF90b OS=Homo sapiens OX=9606 PE=2 SV=1	4	3	0.0297	76471.5	8.47
	R20190400565_LNC2,4303	K.LHVAVK.V	666.43	-0.00021	2	1	33.07	0	0.00895	0|0	tr|A0A024R7C7|A0A024R7C7_HUMAN/tr|V9HWK4|V9HWK4_HUMAN/tr|F4ZW65|F4ZW65_HUMAN/tr|B4DFG4|B4DFG4_HUMAN/tr|A8K590|A8K590_HUMAN/tr|B4DDF3|B4DDF3_HUMAN/tr|F4ZW64|F4ZW64_HUMAN/tr|F4ZW66|F4ZW66_HUMAN/tr|A0A0S2Z5K8|A0A0S2Z5K8_HUMAN/sp|Q12906|ILF3_HUMAN/sp|Q96SI9|STRBP_HUMAN		8.76	0		0	2	MASCOT		T
	R20190400565_LNC2,5024	K.QQGPILTK.H	884.52	0.00016	2	1	32.17	0	0.023	0|0	tr|F4ZW65|F4ZW65_HUMAN/tr|F4ZW66|F4ZW66_HUMAN		8.75	0		0	2	MASCOT		T
	R20190400565_LNC2,5491	R.IFVNDDR.H	878.437	-7e-05	2	1	23.53	0	0.348	0|0	tr|A0A024R7C7|A0A024R7C7_HUMAN/tr|F4ZW65|F4ZW65_HUMAN/tr|K7EKJ9|K7EKJ9_HUMAN/tr|B4DFG4|B4DFG4_HUMAN/tr|Q59GP7|Q59GP7_HUMAN/tr|A8K590|A8K590_HUMAN/tr|K7ERM6|K7ERM6_HUMAN/tr|K7ER69|K7ER69_HUMAN/tr|K7EM82|K7EM82_HUMAN/tr|F4ZW64|F4ZW64_HUMAN/tr|F4ZW66|F4ZW66_HUMAN/tr|K7EJ09|K7EJ09_HUMAN/tr|K7ENK6|K7ENK6_HUMAN/sp|Q12906|ILF3_HUMAN		4.21	0		0	2	MASCOT		T
	R20190400565_LNC2,6039	R.IFVNDDR.H	878.437	0.00113	2	1	21.77	0	0.552	0|0	tr|A0A024R7C7|A0A024R7C7_HUMAN/tr|F4ZW65|F4ZW65_HUMAN/tr|K7EKJ9|K7EKJ9_HUMAN/tr|B4DFG4|B4DFG4_HUMAN/tr|Q59GP7|Q59GP7_HUMAN/tr|A8K590|A8K590_HUMAN/tr|K7ERM6|K7ERM6_HUMAN/tr|K7ER69|K7ER69_HUMAN/tr|K7EM82|K7EM82_HUMAN/tr|F4ZW64|F4ZW64_HUMAN/tr|F4ZW66|F4ZW66_HUMAN/tr|K7EJ09|K7EJ09_HUMAN/tr|K7ENK6|K7ENK6_HUMAN/sp|Q12906|ILF3_HUMAN		4.21	0		0	2	MASCOT		T
$47-1	sp|Q9BQE3|TBA1C_HUMAN Tubulin alpha-1C chain OS=Homo sapiens OX=9606 GN=TUBA1C PE=1 SV=1	3	3	0.0557	49894.8	4.96
$47-2	sp|Q71U36|TBA1A_HUMAN Tubulin alpha-1A chain OS=Homo sapiens OX=9606 GN=TUBA1A PE=1 SV=1	3	3	0.0554	50135.1	4.94
$47-3	tr|F5H5D3|F5H5D3_HUMAN Tubulin alpha chain OS=Homo sapiens OX=9606 GN=TUBA1C PE=1 SV=1	3	3	0.0482	57729.5	4.94
$47-4	tr|A8JZY9|A8JZY9_HUMAN Tubulin alpha chain OS=Homo sapiens OX=9606 PE=2 SV=1	3	3	0.0554	50135	4.94
$47-5	tr|B3KT06|B3KT06_HUMAN Tubulin alpha chain OS=Homo sapiens OX=9606 PE=2 SV=1	3	3	0.0601	46340.8	5
$47-6	tr|Q1ZYQ1|Q1ZYQ1_HUMAN Tubulin alpha chain OS=Homo sapiens OX=9606 GN=TUBA2 PE=2 SV=1	3	3	0.0556	49959	4.98
$47-7	tr|B3KPS3|B3KPS3_HUMAN Tubulin alpha chain OS=Homo sapiens OX=9606 PE=2 SV=1	3	3	0.0601	46240.7	4.99
$47-8	sp|P0DPH7|TBA3C_HUMAN Tubulin alpha-3C chain OS=Homo sapiens OX=9606 GN=TUBA3C PE=1 SV=1	3	3	0.0556	49959	4.98
$47-9	sp|P68363|TBA1B_HUMAN Tubulin alpha-1B chain OS=Homo sapiens OX=9606 GN=TUBA1B PE=1 SV=1	3	3	0.0554	50151.1	4.94
$47-10	sp|P0DPH8|TBA3D_HUMAN Tubulin alpha-3D chain OS=Homo sapiens OX=9606 GN=TUBA3D PE=1 SV=1	3	3	0.0556	49959	4.98
$47-11	tr|Q53GA7|Q53GA7_HUMAN Tubulin alpha chain (Fragment) OS=Homo sapiens OX=9606 PE=2 SV=1	3	3	0.0557	49822.7	5
$47-12	tr|Q8N532|Q8N532_HUMAN TUBA1C protein OS=Homo sapiens OX=9606 GN=TUBA1C PE=2 SV=1	3	3	0.0769	36648.2	8.2
$47-13	tr|A0A1W2PQM2|A0A1W2PQM2_HUMAN Tubulin alpha-1C chain OS=Homo sapiens OX=9606 GN=TUBA1C PE=1 SV=1	3	3	0.0769	36651.2	8.53
	R20190400565_LNC2,7250	K.DVNAAIATIK.T	1015.58	0.00095	2	1	37.59	0	0.0214	0|0	tr|B3KPS3|B3KPS3_HUMAN/tr|Q1ZYQ1|Q1ZYQ1_HUMAN/tr|B3KT06|B3KT06_HUMAN/tr|A8JZY9|A8JZY9_HUMAN/tr|F5H5D3|F5H5D3_HUMAN/tr|B4DQK4|B4DQK4_HUMAN/tr|A0A1W2PQM2|A0A1W2PQM2_HUMAN/tr|Q9UQM3|Q9UQM3_HUMAN/tr|B4DDU2|B4DDU2_HUMAN/tr|Q8N532|Q8N532_HUMAN/tr|Q53GA7|Q53GA7_HUMAN/sp|P68363|TBA1B_HUMAN/sp|P0DPH7|TBA3C_HUMAN/sp|P0DPH8|TBA3D_HUMAN/sp|Q6PEY2|TBA3E_HUMAN/sp|Q71U36|TBA1A_HUMAN/sp|Q9BQE3|TBA1C_HUMAN		5.84	0		0	2	MASCOT		T
	R20190400565_LNC2,3567	K.EDAANNYAR.G	1023.45	0.00025	2	1	44.53	0	0.00213	0|0	tr|Q7Z3M3|Q7Z3M3_HUMAN/tr|B3KPS3|B3KPS3_HUMAN/tr|Q1ZYQ1|Q1ZYQ1_HUMAN/tr|C9J2C0|C9J2C0_HUMAN/tr|C9JQ00|C9JQ00_HUMAN/tr|C9JJQ8|C9JJQ8_HUMAN/tr|C9JDL2|C9JDL2_HUMAN/tr|C9JEV8|C9JEV8_HUMAN/tr|B3KT06|B3KT06_HUMAN/tr|A8JZY9|A8JZY9_HUMAN/tr|F8VVB9|F8VVB9_HUMAN/tr|F8VRZ4|F8VRZ4_HUMAN/tr|C9K0S6|C9K0S6_HUMAN/tr|B7Z1K5|B7Z1K5_HUMAN/tr|F5H5D3|F5H5D3_HUMAN/tr|Q6QMJ5|Q6QMJ5_HUMAN/tr|F8VWV9|F8VWV9_HUMAN/tr|F8VQQ…		4.37	0		0	2	MASCOT		T
	R20190400565_LNC2,3475	R.GDVVPK.D ! R.GDVVPK.E	614.351	0.00101	2	1	37.29	0	0.00619	0|0	tr|Q7Z3M3|Q7Z3M3_HUMAN/tr|B3KPS3|B3KPS3_HUMAN/tr|Q1ZYQ1|Q1ZYQ1_HUMAN/tr|C9J2C0|C9J2C0_HUMAN/tr|B3KT06|B3KT06_HUMAN/tr|A8JZY9|A8JZY9_HUMAN/tr|B7Z1K5|B7Z1K5_HUMAN/tr|F5H5D3|F5H5D3_HUMAN/tr|B4DQK4|B4DQK4_HUMAN/tr|A0A1W2PQM2|A0A1W2PQM2_HUMAN/tr|Q9UQM3|Q9UQM3_HUMAN/tr|B4DDU2|B4DDU2_HUMAN/tr|Q8N532|Q8N532_HUMAN/tr|Q53GA7|Q53GA7_HUMAN/tr|V9GZ17|V9GZ17_HUMAN/sp|P68363|TBA1B_HUMAN/sp|Q9NY65|TBA8_HUMAN/sp|…		5.84	0		0	2	MASCOT		T
$48-1	sp|Q9NR30|DDX21_HUMAN Nucleolar RNA helicase 2 OS=Homo sapiens OX=9606 GN=DDX21 PE=1 SV=5	3	3	0.0345	87343.4	9.32
	R20190400565_LNC2,4014	K.AEPSEVDM*NSPK.S	1319.58	0.00341	2	1	42.72	0	0.00102	0|0	tr|Q3SWU7|Q3SWU7_HUMAN/sp|Q9NR30|DDX21_HUMAN		4.14	0	15.994919 Oxidation (M)	0	2	MASCOT		T
	R20190400565_LNC2,6267	K.DFSDITK.K	825.399	-0.00147	2	1	25.07	0	0.138	0|0	sp|Q9NR30|DDX21_HUMAN		4.21	0		0	2	MASCOT		T
	R20190400565_LNC2,3791	R.ELANQVSK.D	888.479	0.00017	2	1	31.03	0	0.0965	0|0	sp|Q9NR30|DDX21_HUMAN		6.1	0		0	2	MASCOT		T
$49-1	sp|Q9P0K7|RAI14_HUMAN Ankycorbin OS=Homo sapiens OX=9606 GN=RAI14 PE=1 SV=2	3	3	0.0214	110040	5.87
$49-2	tr|B4DNL3|B4DNL3_HUMAN cDNA FLJ53145, highly similar to Ankycorbin (Fragment) OS=Homo sapiens OX=9606 PE=2 SV=1	3	3	0.0319	74542	5.06
	R20190400565_LNC2,2905	R.LESSEAER.K	920.432	-0.00022	2	1	40.62	0	0.00393	0|0	tr|B4DNL3|B4DNL3_HUMAN/sp|Q9P0K7|RAI14_HUMAN		4.25	0		0	2	MASCOT		T
	R20190400565_LNC2,4686	R.QLIEEK.I ! K.QLIEEK.I ! R.QLLEEK.L ! K.QLLEEK.A	759.425	-0.0006	2	1	34.42	0	0.0557	0|0	tr|B4DT31|B4DT31_HUMAN/tr|A0A384MDX9|A0A384MDX9_HUMAN/tr|E9PEB5|E9PEB5_HUMAN/tr|B4DWL1|B4DWL1_HUMAN/tr|A0A1Z1G4M2|A0A1Z1G4M2_HUMAN/tr|Q59FU3|Q59FU3_HUMAN/tr|B4E0X8|B4E0X8_HUMAN/sp|Q96AE4|FUBP1_HUMAN ! tr|M0R3J3|M0R3J3_HUMAN/tr|A0A087WTP3|A0A087WTP3_HUMAN/tr|A0A384P5V3|A0A384P5V3_HUMAN/sp|Q92945|FUBP2_HUMAN ! tr|E7ENN3|E7ENN3_HUMAN/tr|Q7RTM4|Q7RTM4_HUMAN/tr|A0A0C4DG40|A0A0C4DG40_HUMAN/sp|Q8NF91|SY…		4.53	0		0	2	MASCOT		T
	R20190400565_LNC2,2954	R.SEVSQVK.R	776.415	-0.00095	2	1	25.19	0	0.355	0|0	tr|B3KMZ9|B3KMZ9_HUMAN/tr|B4DNL3|B4DNL3_HUMAN/sp|Q9P0K7|RAI14_HUMAN		5.72	0		0	2	MASCOT		T
$50-1	tr|A0A024R5K1|A0A024R5K1_HUMAN Coronin OS=Homo sapiens OX=9606 GN=CORO1B PE=3 SV=1	3	3	0.0429	54234.1	5.6
$50-2	sp|Q9BR76|COR1B_HUMAN Coronin-1B OS=Homo sapiens OX=9606 GN=CORO1B PE=1 SV=1	3	3	0.0429	54234.1	5.6
	R20190400565_LNC2,2881	K.CEIAR.F ! R.CELAR.V ! R.CELAR.T	648.313	0.00013	2	1	36.77	0	0.0132	0|0	tr|A0A024R611|A0A024R611_HUMAN/tr|H3BRY3|H3BRY3_HUMAN/tr|H0YHL7|H0YHL7_HUMAN/tr|B3KN06|B3KN06_HUMAN/tr|Q59EA2|Q59EA2_HUMAN/tr|B7Z9V0|B7Z9V0_HUMAN/tr|Q9NSK3|Q9NSK3_HUMAN/tr|B3KSZ9|B3KSZ9_HUMAN/tr|Q53G58|Q53G58_HUMAN/tr|A0A024R5K1|A0A024R5K1_HUMAN/tr|J3KSS5|J3KSS5_HUMAN/tr|B3KRY9|B3KRY9_HUMAN/tr|B4DMH3|B4DMH3_HUMAN/tr|J3QLV6|J3QLV6_HUMAN/tr|A0A024RBI5|A0A024RBI5_HUMAN/tr|B4E3S0|B4E3S0_HUMAN/sp|Q9BR…		6	0		0	2	MASCOT		T
	R20190400565_LNC2,5440	K.NDQCYEDIR.V	1212.49	0.00124	2	1	23.53	0	0.0299	0|0	tr|A0A087WW53|A0A087WW53_HUMAN/tr|B4DIU2|B4DIU2_HUMAN/tr|F5H0D2|F5H0D2_HUMAN/tr|Q59F81|Q59F81_HUMAN/tr|A0A024R5K1|A0A024R5K1_HUMAN/tr|F5H390|F5H390_HUMAN/sp|Q9BR76|COR1B_HUMAN		4.03	0		0	2	MASCOT		T
	R20190400565_LNC2,4952	R.LEEQLGR.M ! R.LEEQLGR.G	844.452	-0.00092	2	1	27.85	0	0.523	0|0	tr|Q9NSK3|Q9NSK3_HUMAN/tr|A0A024R5K1|A0A024R5K1_HUMAN/sp|Q9BR76|COR1B_HUMAN ! tr|Q2NNQ8|Q2NNQ8_HUMAN/sp|A9Z1Z3|FR1L4_HUMAN		4.53	0		0	2	MASCOT		T
$51-1	tr|A0A0C4DGB6|A0A0C4DGB6_HUMAN Serum albumin OS=Homo sapiens OX=9606 GN=ALB PE=1 SV=1	3	3	0.0397	69225.8	5.99
$51-2	tr|B2RBS8|B2RBS8_HUMAN cDNA, FLJ95666, highly similar to Homo sapiens albumin (ALB), mRNA OS=Homo sapiens OX=9606 PE=2 SV=1	3	3	0.0394	69392.1	5.92
$51-3	tr|B4DPR2|B4DPR2_HUMAN cDNA FLJ50830, highly similar to Serum albumin OS=Homo sapiens OX=9606 PE=2 SV=1	3	3	0.0459	59573.1	6.88
$51-4	tr|A8K9P0|A8K9P0_HUMAN cDNA FLJ78413, highly similar to Homo sapiens albumin, mRNA OS=Homo sapiens OX=9606 PE=2 SV=1	3	3	0.0395	69266.9	5.91
$51-5	tr|H0YA55|H0YA55_HUMAN Serum albumin (Fragment) OS=Homo sapiens OX=9606 GN=ALB PE=1 SV=1	3	3	0.0529	51458.8	6.62
$51-6	tr|F6KPG5|F6KPG5_HUMAN Albumin (Fragment) OS=Homo sapiens OX=9606 PE=2 SV=1	3	3	0.041	66530.6	5.73
$51-7	sp|P02768|ALBU_HUMAN Serum albumin OS=Homo sapiens OX=9606 GN=ALB PE=1 SV=2	3	3	0.0394	69366	5.92
	R20190400565_LNC2,5399	K.AEFAEVSK.L	880.441	0.00063	2	1	26.03	0	0.195	0|0	tr|A0A0C4DGB6|A0A0C4DGB6_HUMAN/tr|D6RHD5|D6RHD5_HUMAN/tr|B2RBS8|B2RBS8_HUMAN/tr|B4DPR2|B4DPR2_HUMAN/tr|B7WNR0|B7WNR0_HUMAN/tr|A8K9P0|A8K9P0_HUMAN/tr|H0YA55|H0YA55_HUMAN/tr|Q56G89|Q56G89_HUMAN/tr|F6KPG5|F6KPG5_HUMAN/tr|C9JKR2|C9JKR2_HUMAN/sp|P02768|ALBU_HUMAN		4.53	0		0	2	MASCOT		T
	R20190400565_LNC2,5140	K.CCTESLVNR.R	1138.5	-0.00059	2	1	20.26	0	0.218	0|0	tr|A0A0C4DGB6|A0A0C4DGB6_HUMAN/tr|D6RHD5|D6RHD5_HUMAN/tr|B2RBS8|B2RBS8_HUMAN/tr|B4DPR2|B4DPR2_HUMAN/tr|B7WNR0|B7WNR0_HUMAN/tr|A8K9P0|A8K9P0_HUMAN/tr|H0YA55|H0YA55_HUMAN/tr|A0A087WWT3|A0A087WWT3_HUMAN/tr|B4DPP6|B4DPP6_HUMAN/tr|F6KPG5|F6KPG5_HUMAN/tr|C9JKR2|C9JKR2_HUMAN/sp|P02768|ALBU_HUMAN		5.99	0		0	2	MASCOT		T
	R20190400565_LNC2,7860	K.YLYEIAR.R ! R.YLYEIAR.R	927.493	0.00128	2	1	20.61	0	2.6	0|0	tr|A0A0C4DGB6|A0A0C4DGB6_HUMAN/tr|H7C013|H7C013_HUMAN/tr|B2RBS8|B2RBS8_HUMAN/tr|B4DPR2|B4DPR2_HUMAN/tr|A8K9P0|A8K9P0_HUMAN/tr|Q56G89|Q56G89_HUMAN/tr|B4DPP6|B4DPP6_HUMAN/tr|F6KPG5|F6KPG5_HUMAN/sp|P02768|ALBU_HUMAN ! tr|H0YA55|H0YA55_HUMAN		6	0		0	2	MASCOT		T
$52-1	tr|B2RMV2|B2RMV2_HUMAN CYTSA protein OS=Homo sapiens OX=9606 GN=CYTSA PE=2 SV=1	3	3	0.0242	124575	5.55
$52-2	tr|F8WAN1|F8WAN1_HUMAN SPECC1L-ADORA2A readthrough (NMD candidate) OS=Homo sapiens OX=9606 GN=SPECC1L-ADORA2A PE=4 SV=2	3	3	0.0296	101513	5.26
$52-3	sp|Q69YQ0|CYTSA_HUMAN Cytospin-A OS=Homo sapiens OX=9606 GN=SPECC1L PE=1 SV=2	3	3	0.0242	124601	5.52
	R20190400565_LNC2,2995	K.SDNQISDR.A	934.422	-0.00083	2	1	26.14	0	0.122	0|0	tr|F8WAN1|F8WAN1_HUMAN/tr|C9J8U1|C9J8U1_HUMAN/tr|C9JLY8|C9JLY8_HUMAN/tr|Q59GT7|Q59GT7_HUMAN/tr|B2RMV2|B2RMV2_HUMAN/sp|Q69YQ0|CYTSA_HUMAN		4.21	0		0	2	MASCOT		T
	R20190400565_LNC2,2594	R.AQLENEK.K ! K.AQLENEK.Q	831.421	-0.00207	2	1	24.94	0	0.254	0|0	tr|B0YJ88|B0YJ88_HUMAN/tr|A0A2R8Y7M3|A0A2R8Y7M3_HUMAN/tr|B7Z2S7|B7Z2S7_HUMAN/tr|Q05CU6|Q05CU6_HUMAN/tr|A0A2R8Y5S7|A0A2R8Y5S7_HUMAN/sp|P35241|RADI_HUMAN ! tr|F8WAN1|F8WAN1_HUMAN/tr|C9J8U1|C9J8U1_HUMAN/tr|Q59GT7|Q59GT7_HUMAN/tr|B2RMV2|B2RMV2_HUMAN/sp|Q69YQ0|CYTSA_HUMAN		4.53	0		0	2	MASCOT		T
	R20190400565_LNC2,4207	R.SSTSSEPTPTVK.T	1220.6	-0.00157	2	1	36.31	0	0.0295	0|0	tr|F8WAN1|F8WAN1_HUMAN/tr|B2RMV2|B2RMV2_HUMAN/sp|Q69YQ0|CYTSA_HUMAN		5.72	0		0	2	MASCOT		T
$53-1	tr|B3KS36|B3KS36_HUMAN cDNA FLJ35376 fis, clone SKMUS2004044, highly similar to Homo sapiens ribosomal protein L3 (RPL3), transcript variant 2, mRNA OS=Homo sapiens OX=9606 PE=2 SV=1	3	3	0.0734	40144.3	10.3
$53-2	sp|P39023|RL3_HUMAN 60S ribosomal protein L3 OS=Homo sapiens OX=9606 GN=RPL3 PE=1 SV=2	3	3	0.0645	46108.3	10.19
$53-3	tr|Q9NY85|Q9NY85_HUMAN Ribosomal protein L3 (Fragment) OS=Homo sapiens OX=9606 GN=rpl3 PE=3 SV=1	3	3	0.0758	39382.7	10.06
$53-4	tr|Q8TBW1|Q8TBW1_HUMAN Uncharacterized protein (Fragment) OS=Homo sapiens OX=9606 PE=2 SV=1	3	3	0.0695	42752.5	10.01
$53-5	tr|Q9BT63|Q9BT63_HUMAN RPL3 protein (Fragment) OS=Homo sapiens OX=9606 GN=RPL3 PE=2 SV=2	3	3	0.089	33737	10.07
$53-6	tr|G5E9G0|G5E9G0_HUMAN 60S ribosomal protein L3 OS=Homo sapiens OX=9606 GN=RPL3 PE=1 SV=1	3	3	0.0741	40266.6	10.02
$53-7	tr|Q49AJ9|Q49AJ9_HUMAN RPL3 protein OS=Homo sapiens OX=9606 GN=RPL3 PE=2 SV=1	3	3	0.1036	28581.2	10.17
	R20190400565_LNC2,5309	K.NNASTDYDLSDK.S	1342.58	-0.00493	2	1	68.23	0	2.25e-06	0|0	tr|G5E9G0|G5E9G0_HUMAN/tr|Q49AJ9|Q49AJ9_HUMAN/tr|B5MCW2|B5MCW2_HUMAN/tr|Q9NY85|Q9NY85_HUMAN/tr|Q8TBW1|Q8TBW1_HUMAN/tr|Q9BT63|Q9BT63_HUMAN/tr|B3KS36|B3KS36_HUMAN/sp|P39023|RL3_HUMAN		3.93	0		0	2	MASCOT		T
	R20190400565_LNC2,5922	K.SLLVQTK.R	788.488	-0.0025	2	1	22.87	0	0.213	0|0	tr|G5E9G0|G5E9G0_HUMAN/tr|Q49AJ9|Q49AJ9_HUMAN/tr|Q96QL0|Q96QL0_HUMAN/tr|Q9NY85|Q9NY85_HUMAN/tr|Q8TBW1|Q8TBW1_HUMAN/tr|Q9BT63|Q9BT63_HUMAN/tr|B3KS36|B3KS36_HUMAN/sp|P39023|RL3_HUMAN		8.47	0		0	2	MASCOT		T
	R20190400565_LNC2,6343	R.VAFSVAR.A	749.43	-0.00168	2	1	27.19	0	0.918	0|0	tr|G5E9G0|G5E9G0_HUMAN/tr|Q49AJ9|Q49AJ9_HUMAN/tr|H7C422|H7C422_HUMAN/tr|B5MCW2|B5MCW2_HUMAN/tr|Q96QL0|Q96QL0_HUMAN/tr|Q9NY85|Q9NY85_HUMAN/tr|Q8TBW1|Q8TBW1_HUMAN/tr|Q9BT63|Q9BT63_HUMAN/tr|B3KS36|B3KS36_HUMAN/sp|P39023|RL3_HUMAN		9.72	0		0	2	MASCOT		T
$54-1	tr|B3KTJ9|B3KTJ9_HUMAN cDNA FLJ38393 fis, clone FEBRA2007212 OS=Homo sapiens OX=9606 PE=2 SV=1	3	3	0.0293	102928	5.14
$54-2	tr|H0YB24|H0YB24_HUMAN Cell cycle and apoptosis regulator protein 2 (Fragment) OS=Homo sapiens OX=9606 GN=CCAR2 PE=1 SV=1	3	3	0.0439	68811.8	4.6
$54-3	tr|E2PSM9|E2PSM9_HUMAN cDNA FLJ12599 fis, clone NT2RM4001410 OS=Homo sapiens OX=9606 PE=1 SV=1	3	3	0.074	40834.4	4.66
$54-4	sp|Q8N163|CCAR2_HUMAN Cell cycle and apoptosis regulator protein 2 OS=Homo sapiens OX=9606 GN=CCAR2 PE=1 SV=2	3	3	0.0293	102900	5.14
$54-5	tr|G3V119|G3V119_HUMAN Cell cycle and apoptosis regulator protein 2 OS=Homo sapiens OX=9606 GN=CCAR2 PE=1 SV=1	3	3	0.0452	67276.1	4.71
	R20190400565_LNC2,5390	R.DDGEEEFAGAK.L	1167.48	0.0027	2	1	25.42	0	0.1	0|0	tr|G3V119|G3V119_HUMAN/tr|A0A087X2B6|A0A087X2B6_HUMAN/tr|E2PSM9|E2PSM9_HUMAN/tr|H0YB24|H0YB24_HUMAN/tr|B3KTJ9|B3KTJ9_HUMAN/sp|Q8N163|CCAR2_HUMAN		3.83	0		0	2	MASCOT		T
	R20190400565_LNC2,3785	R.LAEAEETAR.T	989.49	-0.00069	2	1	49.43	0	0.00084	0|0	tr|G3V119|G3V119_HUMAN/tr|E2PSM9|E2PSM9_HUMAN/tr|H0YB24|H0YB24_HUMAN/tr|B3KTJ9|B3KTJ9_HUMAN/sp|Q8N163|CCAR2_HUMAN		4.25	0		0	2	MASCOT		T
	R20190400565_LNC2,2809	R.LSAEQAK.Q	746.404	-0.00018	2	1	21.08	0	1.62	0|0	tr|G3V119|G3V119_HUMAN/tr|A0A087X2B6|A0A087X2B6_HUMAN/tr|E2PSM9|E2PSM9_HUMAN/tr|H0YB24|H0YB24_HUMAN/tr|B3KTJ9|B3KTJ9_HUMAN/sp|Q8N163|CCAR2_HUMAN		6	0		0	2	MASCOT		T
$55-1	tr|B4E043|B4E043_HUMAN KH domain containing, RNA binding, signal transduction associated 1, isoform CRA_b OS=Homo sapiens OX=9606 GN=KHDRBS1 PE=2 SV=1	3	3	0.0576	38682.2	6.06
$55-2	sp|Q07666|KHDR1_HUMAN KH domain-containing, RNA-binding, signal transduction-associated protein 1 OS=Homo sapiens OX=9606 GN=KHDRBS1 PE=1 SV=1	3	3	0.0451	48226.8	8.73
$55-3	tr|B2R7B5|B2R7B5_HUMAN cDNA, FLJ93365, highly similar to Homo sapiens KH domain containing, RNA binding, signal transduction associated 1 (KHDRBS1), mRNA OS=Homo sapiens OX=9606 PE=2 SV=1	3	3	0.0451	48224.8	8.73
$55-4	tr|B4DDX2|B4DDX2_HUMAN cDNA FLJ54590, highly similar to KH domain-containing, RNA-binding, signaltransduction-associated protein 1 OS=Homo sapiens OX=9606 PE=2 SV=1	3	3	0.0473	46458.8	8.87
	R20190400565_LNC2,6046	K.ISVLGK.G ! K.LSVLGK.D	616.403	-0.00089	2	1	33.49	0	0.0484	0|0	tr|B2R7B5|B2R7B5_HUMAN/tr|B4DDX2|B4DDX2_HUMAN/tr|B4E043|B4E043_HUMAN/sp|Q07666|KHDR1_HUMAN ! sp|Q8NFC6|BD1L1_HUMAN		8.75	0		0	2	MASCOT		T
	R20190400565_LNC2,2447	R.LQEETGAK.I ! R.LQEETGAK.M	875.447	0.00012	2	1	40.47	0	0.011	0|0	tr|B2R7B5|B2R7B5_HUMAN/tr|B4DDX2|B4DDX2_HUMAN/tr|B4E043|B4E043_HUMAN/sp|Q07666|KHDR1_HUMAN ! tr|B3KTS3|B3KTS3_HUMAN/sp|Q5VWX1|KHDR2_HUMAN		4.53	0		0	2	MASCOT		T
	R20190400565_LNC2,7453	R.VIIPVK.R ! K.VLIPVK.Q ! R.VLIPVK.Q	668.471	-0.00041	2	1	24.02	0	0.00793	0|0	tr|B7Z4F4|B7Z4F4_HUMAN/tr|A0A1S5UZ22|A0A1S5UZ22_HUMAN/tr|B7Z2A4|B7Z2A4_HUMAN/tr|B7Z4Q5|B7Z4Q5_HUMAN/tr|Q59EV9|Q59EV9_HUMAN/sp|P18433|PTPRA_HUMAN ! tr|E5RJZ9|E5RJZ9_HUMAN/tr|E5RHD3|E5RHD3_HUMAN/tr|E5RG12|E5RG12_HUMAN/sp|O75525|KHDR3_HUMAN ! tr|B2R7B5|B2R7B5_HUMAN/tr|B3KTS3|B3KTS3_HUMAN/tr|B4DDX2|B4DDX2_HUMAN/tr|B4E043|B4E043_HUMAN/sp|Q07666|KHDR1_HUMAN/sp|Q5VWX1|KHDR2_HUMAN		8.72	0		0	2	MASCOT		T
$56-1	tr|B4E0S6|B4E0S6_HUMAN cDNA FLJ55635, highly similar to pre-mRNA-splicing factorATP-dependent RNA helicase DHX15 OS=Homo sapiens OX=9606 PE=2 SV=1	3	3	0.0306	89546.5	7.12
$56-2	sp|O43143|DHX15_HUMAN Pre-mRNA-splicing factor ATP-dependent RNA helicase DHX15 OS=Homo sapiens OX=9606 GN=DHX15 PE=1 SV=2	3	3	0.0302	90931.8	7.12
	R20190400565_LNC2,5935	R.IFEPPPPK.K	924.519	-0.00205	2	1	28.47	0	0.0629	0|0	tr|B4E0S6|B4E0S6_HUMAN/sp|O43143|DHX15_HUMAN		6	0		0	2	MASCOT		T
	R20190400565_LNC2,4167	R.STDFTSR.D	813.374	-0.00051	2	1	22.75	0	0.123	0|0	tr|B4E0S6|B4E0S6_HUMAN/sp|O43143|DHX15_HUMAN		5.55	0		0	2	MASCOT		T
	R20190400565_LNC2,3543	R.VAAM*SVAQR.V	948.493	0.00075	2	1	37.15	0	0.0186	0|0	tr|B4E0S6|B4E0S6_HUMAN/sp|O43143|DHX15_HUMAN		9.72	0	15.994919 Oxidation (M)	0	2	MASCOT		T
$57-1	tr|B7Z3R7|B7Z3R7_HUMAN cDNA FLJ55466, highly similar to G-rich sequence factor 1 OS=Homo sapiens OX=9606 PE=2 SV=1	3	3	0.0647	50698.9	5.89
$57-2	tr|H0YAK1|H0YAK1_HUMAN G-rich sequence factor 1 (Fragment) OS=Homo sapiens OX=9606 GN=GRSF1 PE=1 SV=1	3	3	0.064	51029.2	5.9
$57-3	tr|A0A024RD99|A0A024RD99_HUMAN G-rich RNA sequence binding factor 1, isoform CRA_a OS=Homo sapiens OX=9606 GN=GRSF1 PE=4 SV=1	3	3	0.0912	36613	5.47
$57-4	sp|Q12849|GRSF1_HUMAN G-rich sequence factor 1 OS=Homo sapiens OX=9606 GN=GRSF1 PE=1 SV=3	3	3	0.0604	53125.7	5.83
$57-5	tr|B7Z5F9|B7Z5F9_HUMAN cDNA FLJ55240, highly similar to G-rich sequence factor 1 OS=Homo sapiens OX=9606 PE=2 SV=1	3	3	0.0738	44872.4	5.17
$57-6	tr|B7Z2D8|B7Z2D8_HUMAN cDNA FLJ55473, highly similar to G-rich sequence factor 1 OS=Homo sapiens OX=9606 PE=2 SV=1	3	3	0.0801	41573.5	5.11
$57-7	tr|F5H5I6|F5H5I6_HUMAN G-rich sequence factor 1 OS=Homo sapiens OX=9606 GN=GRSF1 PE=1 SV=2	3	3	0.0684	47970.8	5.45
$57-8	tr|B3KP14|B3KP14_HUMAN cDNA FLJ30937 fis, clone FEBRA2007247, highly similar to G-rich sequence factor 1 OS=Homo sapiens OX=9606 PE=2 SV=1	3	3	0.0704	46695.4	5.38
$57-9	tr|H0Y8R1|H0Y8R1_HUMAN G-rich sequence factor 1 (Fragment) OS=Homo sapiens OX=9606 GN=GRSF1 PE=1 SV=1	3	3	0.0695	47270.1	5.17
$57-10	tr|B3KW50|B3KW50_HUMAN cDNA FLJ42130 fis, clone TESTI2014716, highly similar to G-rich sequence factor 1 OS=Homo sapiens OX=9606 PE=2 SV=1	3	3	0.0632	51089.4	5.59
	R20190400565_LNC2,6035	K.IASFPTAK.Y	834.472	0.00122	2	1	27.05	0	0.178	0|0	tr|B7Z2D8|B7Z2D8_HUMAN/tr|F5H5I6|F5H5I6_HUMAN/tr|B3KP14|B3KP14_HUMAN/tr|B7Z5F9|B7Z5F9_HUMAN/tr|B3KW50|B3KW50_HUMAN/tr|H0Y8R1|H0Y8R1_HUMAN/tr|B7Z3R7|B7Z3R7_HUMAN/tr|H0YAK1|H0YAK1_HUMAN/tr|A0A024RD99|A0A024RD99_HUMAN/sp|Q12849|GRSF1_HUMAN		8.75	0		0	2	MASCOT		T
	R20190400565_LNC2,5578	K.SSPVVNDGVVR.L	1128.6	0.00272	2	1	37.14	0	0.0171	0|0	tr|B7Z2D8|B7Z2D8_HUMAN/tr|F5H5I6|F5H5I6_HUMAN/tr|B3KP14|B3KP14_HUMAN/tr|B7Z5F9|B7Z5F9_HUMAN/tr|B3KW50|B3KW50_HUMAN/tr|H0Y8R1|H0Y8R1_HUMAN/tr|B7Z3R7|B7Z3R7_HUMAN/tr|H0YAM1|H0YAM1_HUMAN/tr|H0YAK1|H0YAK1_HUMAN/tr|A0A024RD99|A0A024RD99_HUMAN/sp|Q12849|GRSF1_HUMAN		5.55	0		0	2	MASCOT		T
	R20190400565_LNC2,3782	R.ITM*EYSSSGK.A	1118.5	-0.00084	2	1	34.21	0	0.00965	0|0	tr|B7Z2D8|B7Z2D8_HUMAN/tr|F5H5I6|F5H5I6_HUMAN/tr|B3KP14|B3KP14_HUMAN/tr|B7Z5F9|B7Z5F9_HUMAN/tr|B3KW50|B3KW50_HUMAN/tr|H0Y8R1|H0Y8R1_HUMAN/tr|B7Z3R7|B7Z3R7_HUMAN/tr|H0YAK1|H0YAK1_HUMAN/tr|A0A024RD99|A0A024RD99_HUMAN/sp|Q12849|GRSF1_HUMAN		6	0	15.994919 Oxidation (M)	0	2	MASCOT		T
$58-1	tr|B9EK46|B9EK46_HUMAN Cingulin OS=Homo sapiens OX=9606 GN=CGN PE=2 SV=1	3	3	0.0208	137101	5.44
$58-2	sp|Q9P2M7|CING_HUMAN Cingulin OS=Homo sapiens OX=9606 GN=CGN PE=1 SV=2	3	3	0.0209	136384	5.46
	R20190400565_LNC2,2731	R.ALEEEGK.Q	775.383	-0.00113	2	1	35.01	0	0.0705	0|0	tr|B9EK46|B9EK46_HUMAN/sp|Q9P2M7|CING_HUMAN		4.25	0		0	2	MASCOT		T
	R20190400565_LNC2,3492	R.DQEVEHVR.Q	1011.49	-0.00041	2	1	23.13	0	0.212	0|0	tr|B9EK46|B9EK46_HUMAN/sp|Q9P2M7|CING_HUMAN		4.65	0		0	2	MASCOT		T
	R20190400565_LNC2,3970	R.QALQASQAER.D	1101.56	0.00076	2	1	39.46	0	0.0273	0|0	tr|B9EK46|B9EK46_HUMAN/sp|Q9P2M7|CING_HUMAN		6	0		0	2	MASCOT		T
$59-1	tr|D6W539|D6W539_HUMAN Hydroxyacyl-Coenzyme A dehydrogenase/3-ketoacyl-Coenzyme A thiolase/enoyl-Coenzyme A hydratase (Trifunctional protein), beta subunit, isoform CRA_b OS=Homo sapiens OX=9606 GN=HADHB PE=4 SV=1	3	3	0.0753	40413.5	9.81
$59-2	sp|P55084|ECHB_HUMAN Trifunctional enzyme subunit beta, mitochondrial OS=Homo sapiens OX=9606 GN=HADHB PE=1 SV=3	3	3	0.0591	51293.9	9.45
$59-3	tr|B4DY96|B4DY96_HUMAN cDNA FLJ55769, highly similar to Trifunctional enzyme subunit beta, mitochondrial OS=Homo sapiens OX=9606 PE=2 SV=1	3	3	0.0597	50679.2	9.34
$59-4	tr|C9JEY0|C9JEY0_HUMAN Trifunctional enzyme subunit beta, mitochondrial (Fragment) OS=Homo sapiens OX=9606 GN=HADHB PE=1 SV=8	3	3	0.1879	16071.6	10.08
$59-5	tr|F5GZQ3|F5GZQ3_HUMAN Trifunctional enzyme subunit beta, mitochondrial OS=Homo sapiens OX=9606 GN=HADHB PE=1 SV=1	3	3	0.061	49596.9	9.47
$59-6	tr|B5MD38|B5MD38_HUMAN Trifunctional enzyme subunit beta, mitochondrial OS=Homo sapiens OX=9606 GN=HADHB PE=1 SV=1	3	3	0.0798	37923.5	9.49
$59-7	tr|C9JE81|C9JE81_HUMAN Trifunctional enzyme subunit beta, mitochondrial (Fragment) OS=Homo sapiens OX=9606 GN=HADHB PE=1 SV=8	3	3	0.16	18690.6	9.72
	R20190400565_LNC2,2941	R.AAPAVQTK.T	785.452	0.0003	2	1	20.48	0	0.411	0|0	tr|C9JE81|C9JE81_HUMAN/tr|C9K0M0|C9K0M0_HUMAN/tr|B5MD38|B5MD38_HUMAN/tr|B4DY96|B4DY96_HUMAN/tr|B4DDC9|B4DDC9_HUMAN/tr|C9JEY0|C9JEY0_HUMAN/tr|F5GZQ3|F5GZQ3_HUMAN/tr|D6W539|D6W539_HUMAN/sp|P55084|ECHB_HUMAN		8.8	0		0	2	MASCOT		T
	R20190400565_LNC2,6483	R.EAALGAGFSDK.T	1065.52	-0.00442	2	1	34.15	0	0.0941	0|0	tr|C9JE81|C9JE81_HUMAN/tr|B5MD38|B5MD38_HUMAN/tr|B4DY96|B4DY96_HUMAN/tr|B4DDC9|B4DDC9_HUMAN/tr|Q92799|Q92799_HUMAN/tr|C9JEY0|C9JEY0_HUMAN/tr|F5GZQ3|F5GZQ3_HUMAN/tr|D6W539|D6W539_HUMAN/sp|P55084|ECHB_HUMAN		4.37	0		0	2	MASCOT		T
	R20190400565_LNC2,6294	R.NVVVVDGVR.T	956.552	0.00126	2	1	22.63	0	0.338	0|0	tr|C9JE81|C9JE81_HUMAN/tr|C9K0M0|C9K0M0_HUMAN/tr|B5MD38|B5MD38_HUMAN/tr|B4DY96|B4DY96_HUMAN/tr|C9JEY0|C9JEY0_HUMAN/tr|F5GZQ3|F5GZQ3_HUMAN/tr|D6W539|D6W539_HUMAN/sp|P55084|ECHB_HUMAN		5.84	0		0	2	MASCOT		T
$60-1	tr|Q3ZCS4|Q3ZCS4_HUMAN Polyadenylate-binding protein OS=Homo sapiens OX=9606 GN=PABPC3 PE=2 SV=1	3	3	0.0365	70034.1	9.68
$60-2	tr|B4DZW4|B4DZW4_HUMAN Polyadenylate-binding protein OS=Homo sapiens OX=9606 PE=2 SV=1	3	3	0.0389	65625.3	9.69
$60-3	tr|B4DQX0|B4DQX0_HUMAN Polyadenylate-binding protein OS=Homo sapiens OX=9606 PE=2 SV=1	3	3	0.0381	67110	9.52
$60-4	tr|E7ERJ7|E7ERJ7_HUMAN Polyadenylate-binding protein OS=Homo sapiens OX=9606 GN=PABPC1 PE=1 SV=1	3	3	0.0381	67138	9.55
$60-5	sp|P11940|PABP1_HUMAN Polyadenylate-binding protein 1 OS=Homo sapiens OX=9606 GN=PABPC1 PE=1 SV=2	3	3	0.0362	70670.1	9.52
$60-6	sp|Q9H361|PABP3_HUMAN Polyadenylate-binding protein 3 OS=Homo sapiens OX=9606 GN=PABPC3 PE=1 SV=2	3	3	0.0365	70030.1	9.68
$60-7	tr|A0A024R9C1|A0A024R9C1_HUMAN Polyadenylate-binding protein OS=Homo sapiens OX=9606 GN=PABPC1 PE=3 SV=1	3	3	0.0362	70670.1	9.52
$60-8	tr|Q2VIP3|Q2VIP3_HUMAN Polyadenylate-binding protein (Fragment) OS=Homo sapiens OX=9606 PE=3 SV=1	3	3	0.0365	69931	9.68
$60-9	tr|E7EQV3|E7EQV3_HUMAN Polyadenylate-binding protein OS=Homo sapiens OX=9606 GN=PABPC1 PE=1 SV=1	3	3	0.0389	65747.4	9.65
$60-10	tr|Q5VX58|Q5VX58_HUMAN Polyadenylate-binding protein OS=Homo sapiens OX=9606 GN=PABPC3 PE=2 SV=1	3	3	0.0365	70030.1	9.68
	R20190400565_LNC2,5692	K.NLDDGIDDER.L	1161.5	0.0026	2	1	46.28	0	0.000336	0|0	tr|A0A024R9C1|A0A024R9C1_HUMAN/tr|Q5VX58|Q5VX58_HUMAN/tr|E7EQV3|E7EQV3_HUMAN/tr|H0YAR2|H0YAR2_HUMAN/tr|Q2VIP3|Q2VIP3_HUMAN/tr|B4DZW4|B4DZW4_HUMAN/tr|A0A087WTT1|A0A087WTT1_HUMAN/tr|Q3ZCS4|Q3ZCS4_HUMAN/tr|H0YAP2|H0YAP2_HUMAN/tr|B4DQX0|B4DQX0_HUMAN/tr|A0A024R9E2|A0A024R9E2_HUMAN/tr|E7ERJ7|E7ERJ7_HUMAN/sp|P11940|PABP1_HUMAN/sp|Q9H361|PABP3_HUMAN		3.71	0		0	2	MASCOT		T
	R20190400565_LNC2,3485	K.YAAGVR.N	636.346	-0.00025	2	1	20.07	0	0.76	0|0	tr|A0A024R9C1|A0A024R9C1_HUMAN/tr|Q5VX58|Q5VX58_HUMAN/tr|E7EQV3|E7EQV3_HUMAN/tr|B3KT93|B3KT93_HUMAN/tr|H0YAW6|H0YAW6_HUMAN/tr|Q2VIP3|Q2VIP3_HUMAN/tr|B4DZW4|B4DZW4_HUMAN/tr|Q3ZCS4|Q3ZCS4_HUMAN/tr|H0YAS6|H0YAS6_HUMAN/tr|H0YB75|H0YB75_HUMAN/tr|H0YAS7|H0YAS7_HUMAN/tr|B4DQX0|B4DQX0_HUMAN/tr|E7ERJ7|E7ERJ7_HUMAN/sp|P11940|PABP1_HUMAN/sp|Q9H361|PABP3_HUMAN		8.75	0		0	2	MASCOT		T
	R20190400565_LNC2,3662	R.EAELGAR.A	745.384	-0.00112	2	1	32.86	0	0.129	0|0	tr|A0A024R9C1|A0A024R9C1_HUMAN/tr|Q5VX58|Q5VX58_HUMAN/tr|E7EQV3|E7EQV3_HUMAN/tr|B3KT93|B3KT93_HUMAN/tr|H0YAR2|H0YAR2_HUMAN/tr|Q2VIP3|Q2VIP3_HUMAN/tr|B4DZW4|B4DZW4_HUMAN/tr|A0A087WTT1|A0A087WTT1_HUMAN/tr|Q3ZCS4|Q3ZCS4_HUMAN/tr|H0YBN4|H0YBN4_HUMAN/tr|B4DQX0|B4DQX0_HUMAN/tr|A0A024R9E2|A0A024R9E2_HUMAN/tr|E7ERJ7|E7ERJ7_HUMAN/sp|Q4VXU2|PAP1L_HUMAN/sp|P11940|PABP1_HUMAN/sp|Q9H361|PABP3_HUMAN		4.53	0		0	2	MASCOT		T
$61-1	tr|Q59GV0|Q59GV0_HUMAN Propionyl Coenzyme A carboxylase, beta polypeptide variant (Fragment) OS=Homo sapiens OX=9606 PE=2 SV=1	3	3	0.045	59987.9	8
$61-2	tr|E7EX59|E7EX59_HUMAN Propionyl-CoA carboxylase beta chain, mitochondrial OS=Homo sapiens OX=9606 GN=PCCB PE=1 SV=1	3	3	0.0439	61653	8.21
$61-3	tr|E7EUY3|E7EUY3_HUMAN Propionyl-CoA carboxylase beta chain, mitochondrial OS=Homo sapiens OX=9606 GN=PCCB PE=1 SV=1	3	3	0.0484	55708.2	6.83
$61-4	tr|E7ETT1|E7ETT1_HUMAN Propionyl-CoA carboxylase beta chain, mitochondrial OS=Homo sapiens OX=9606 GN=PCCB PE=1 SV=1	3	3	0.0481	56266.8	7.12
$61-5	tr|E7ETT4|E7ETT4_HUMAN Propionyl-CoA carboxylase beta chain, mitochondrial OS=Homo sapiens OX=9606 GN=PCCB PE=1 SV=1	3	3	0.0519	52422.5	8.44
$61-6	tr|A0A1B2JLU8|A0A1B2JLU8_HUMAN PCCB OS=Homo sapiens OX=9606 GN=PCCB PE=4 SV=1	3	3	0.0447	60536.7	6.84
$61-7	sp|P05166|PCCB_HUMAN Propionyl-CoA carboxylase beta chain, mitochondrial OS=Homo sapiens OX=9606 GN=PCCB PE=1 SV=3	3	3	0.0464	58215	7.56
$61-8	tr|B7Z8A8|B7Z8A8_HUMAN cDNA FLJ53115, highly similar to Propionyl-CoA carboxylase beta chain, mitochondrial OS=Homo sapiens OX=9606 PE=2 SV=1	3	3	0.0559	48737.2	7.13
$61-9	tr|E9PDR0|E9PDR0_HUMAN Propionyl-CoA carboxylase beta chain, mitochondrial OS=Homo sapiens OX=9606 GN=PCCB PE=1 SV=1	3	3	0.0455	59403.2	7.17
$61-10	tr|C9JQS9|C9JQS9_HUMAN Propionyl-CoA carboxylase beta chain, mitochondrial OS=Homo sapiens OX=9606 GN=PCCB PE=1 SV=1	3	3	0.0447	60735.8	8.2
	R20190400565_LNC2,4791	K.VTVITR.K	688.435	0.00019	2	1	30.97	0	0.0505	0|0	tr|E9PEC3|E9PEC3_HUMAN/tr|E7ETT1|E7ETT1_HUMAN/tr|Q59GV0|Q59GV0_HUMAN/tr|E7EX59|E7EX59_HUMAN/tr|Q8WVH4|Q8WVH4_HUMAN/tr|E7EUY3|E7EUY3_HUMAN/tr|E7ETT4|E7ETT4_HUMAN/tr|B7Z8A8|B7Z8A8_HUMAN/tr|E9PDR0|E9PDR0_HUMAN/tr|C9JQS9|C9JQS9_HUMAN/tr|A0A1B2JLU8|A0A1B2JLU8_HUMAN/sp|P05166|PCCB_HUMAN		9.72	0		0	2	MASCOT		T
	R20190400565_LNC2,5492	R.TALLGGGQR.R	872.495	-0.0005	2	1	20	0	1.03	0|0	tr|E7ENC1|E7ENC1_HUMAN/tr|F8WBI9|F8WBI9_HUMAN/tr|Q86TD7|Q86TD7_HUMAN/tr|E7ETT1|E7ETT1_HUMAN/tr|C9JVY9|C9JVY9_HUMAN/tr|Q59GV0|Q59GV0_HUMAN/tr|E7EX59|E7EX59_HUMAN/tr|E7EUY3|E7EUY3_HUMAN/tr|E7ETT4|E7ETT4_HUMAN/tr|B7Z8A8|B7Z8A8_HUMAN/tr|E9PDR0|E9PDR0_HUMAN/tr|C9JQS9|C9JQS9_HUMAN/tr|A0A1B2JLU8|A0A1B2JLU8_HUMAN/sp|P05166|PCCB_HUMAN		9.41	0		0	2	MASCOT		T
	R20190400565_LNC2,5273	R.TVGIVGNQPK.V	1012.58	-0.0007	2	1	21.11	0	0.351	0|0	tr|B7Z7U9|B7Z7U9_HUMAN/tr|F8WBI9|F8WBI9_HUMAN/tr|E9PEC3|E9PEC3_HUMAN/tr|E7ETT1|E7ETT1_HUMAN/tr|Q59GV0|Q59GV0_HUMAN/tr|E7EX59|E7EX59_HUMAN/tr|E7EUY3|E7EUY3_HUMAN/tr|E7ETT4|E7ETT4_HUMAN/tr|B7Z8A8|B7Z8A8_HUMAN/tr|E9PDR0|E9PDR0_HUMAN/tr|C9JQS9|C9JQS9_HUMAN/tr|A0A1B2JLU8|A0A1B2JLU8_HUMAN/tr|Q9HBR7|Q9HBR7_HUMAN/sp|P05166|PCCB_HUMAN		8.41	0		0	2	MASCOT		T
$62-1	tr|Q9GZV0|Q9GZV0_HUMAN cDNA FLJ12454 fis, clone NT2RM1000555, highly similar to UNR PROTEIN OS=Homo sapiens OX=9606 PE=2 SV=1	3	3	0.0313	85729.2	5.9
$62-2	tr|A0A024R0K2|A0A024R0K2_HUMAN Cold shock domain containing E1, RNA-binding, isoform CRA_b OS=Homo sapiens OX=9606 GN=CSDE1 PE=4 SV=1	3	3	0.0313	85746.2	5.84
$62-3	sp|O75534|CSDE1_HUMAN Cold shock domain-containing protein E1 OS=Homo sapiens OX=9606 GN=CSDE1 PE=1 SV=2	3	3	0.0301	88883.6	5.88
$62-4	tr|Q96L66|Q96L66_HUMAN NRAS-related protein OS=Homo sapiens OX=9606 GN=UNR PE=2 SV=1	3	3	0.0339	79410.9	5.61
$62-5	tr|A0A024R0E2|A0A024R0E2_HUMAN Cold shock domain containing E1, RNA-binding, isoform CRA_a OS=Homo sapiens OX=9606 GN=CSDE1 PE=4 SV=1	3	3	0.0301	88883.6	5.88
$62-6	tr|E9PLT0|E9PLT0_HUMAN Cold shock domain-containing protein E1 OS=Homo sapiens OX=9606 GN=CSDE1 PE=1 SV=1	3	3	0.0359	74582.7	5.76
	R20190400565_LNC2,4403	K.EATFSNPK.T	893.436	-0.00072	2	1	26.49	0	0.15	0|0	tr|A0A024R0K2|A0A024R0K2_HUMAN/tr|Q9GZV0|Q9GZV0_HUMAN/tr|Q96L66|Q96L66_HUMAN/tr|Q9UG93|Q9UG93_HUMAN/tr|E9PLT0|E9PLT0_HUMAN/tr|A0A024R0E2|A0A024R0E2_HUMAN/sp|O75534|CSDE1_HUMAN		6.1	0		0	2	MASCOT		T
	R20190400565_LNC2,3724	K.EVATDVR.L	789.41	-0.00382	2	1	25.33	0	1.16	0|0	tr|A0A024R0K2|A0A024R0K2_HUMAN/tr|Q9GZV0|Q9GZV0_HUMAN/tr|E9PNG3|E9PNG3_HUMAN/tr|Q96L66|Q96L66_HUMAN/tr|E9PLT0|E9PLT0_HUMAN/tr|A0A024R0E2|A0A024R0E2_HUMAN/sp|O75534|CSDE1_HUMAN		4.37	0		0	2	MASCOT		T
	R20190400565_LNC2,4916	K.NQNDPLPGR.I	1010.5	0.00051	2	1	30.99	0	0.0502	0|0	tr|A0A024R0K2|A0A024R0K2_HUMAN/tr|Q9GZV0|Q9GZV0_HUMAN/tr|Q96L66|Q96L66_HUMAN/tr|E9PLT0|E9PLT0_HUMAN/tr|A0A024R0E2|A0A024R0E2_HUMAN/sp|O75534|CSDE1_HUMAN		5.84	0		0	2	MASCOT		T
$63-1	tr|V9HW84|V9HW84_HUMAN Epididymis secretory sperm binding protein Li 124m OS=Homo sapiens OX=9606 GN=HEL-S-124m PE=2 SV=1	3	3	0.0383	73778.8	5.97
$63-2	tr|B7Z4V2|B7Z4V2_HUMAN cDNA FLJ51907, highly similar to Stress-70 protein, mitochondrial OS=Homo sapiens OX=9606 PE=2 SV=1	3	3	0.0391	72400.2	5.7
$63-3	tr|Q8N1C8|Q8N1C8_HUMAN HSPA9 protein (Fragment) OS=Homo sapiens OX=9606 GN=HSPA9 PE=2 SV=1	3	3	0.0382	73852.9	6.04
$63-4	sp|P38646|GRP75_HUMAN Stress-70 protein, mitochondrial OS=Homo sapiens OX=9606 GN=HSPA9 PE=1 SV=2	3	3	0.0383	73679.6	5.87
$63-5	tr|A0A384P5G6|A0A384P5G6_HUMAN Epididymis secretory sperm binding protein OS=Homo sapiens OX=9606 PE=2 SV=1	3	3	0.0383	73679.6	5.87
	R20190400565_LNC2,3792	K.DSETGENIR.Q	1020.46	-0.00226	2	1	23.18	0	0.533	0|0	tr|A0A384P5G6|A0A384P5G6_HUMAN/tr|B7Z4T3|B7Z4T3_HUMAN/tr|B7Z4V2|B7Z4V2_HUMAN/tr|A1XP52|A1XP52_HUMAN/tr|Q8N1C8|Q8N1C8_HUMAN/tr|V9HW84|V9HW84_HUMAN/sp|P38646|GRP75_HUMAN		4.14	0		0	2	MASCOT		T
	R20190400565_LNC2,4011	K.VLENAEGAR.T	958.495	0.00026	2	1	42.02	0	0.00424	0|0	tr|A0A384P5G6|A0A384P5G6_HUMAN/tr|B7Z1V7|B7Z1V7_HUMAN/tr|B7Z4V2|B7Z4V2_HUMAN/tr|Q8N1C8|Q8N1C8_HUMAN/tr|D6RA73|D6RA73_HUMAN/tr|D6RJI2|D6RJI2_HUMAN/tr|V9HW84|V9HW84_HUMAN/tr|A0A3B3ITI4|A0A3B3ITI4_HUMAN/sp|P38646|GRP75_HUMAN		4.53	0		0	2	MASCOT		T
	R20190400565_LNC2,5013	R.ETGVDLTK.D	862.452	0.00032	2	1	29.19	0	0.12	0|0	tr|A0A384P5G6|A0A384P5G6_HUMAN/tr|B7Z4T3|B7Z4T3_HUMAN/tr|B7Z1V7|B7Z1V7_HUMAN/tr|B7Z4V2|B7Z4V2_HUMAN/tr|Q8N1C8|Q8N1C8_HUMAN/tr|Q2F839|Q2F839_HUMAN/tr|A0A3B3ITN1|A0A3B3ITN1_HUMAN/tr|V9HW84|V9HW84_HUMAN/sp|P38646|GRP75_HUMAN		4.37	0		0	2	MASCOT		T
$64-1	sp|P11021|BIP_HUMAN Endoplasmic reticulum chaperone BiP OS=Homo sapiens OX=9606 GN=HSPA5 PE=1 SV=2	3	2	0.0306	72332.1	5.07
$64-2	tr|V9HWB4|V9HWB4_HUMAN Epididymis secretory sperm binding protein Li 89n OS=Homo sapiens OX=9606 GN=HEL-S-89n PE=2 SV=1	3	2	0.0306	72332.1	5.07
	R20190400565_LNC2,4736	K.ITITNDQNR.L	1074.55	-0.00052	2	1	33.35	0	0.0455	0|0	tr|V9HWB4|V9HWB4_HUMAN/sp|P11021|BIP_HUMAN		5.84	0		0	2	MASCOT		T
	R20190400565_LNC2,5533	K.VEIIANDQGNR.T ! R.VEIIANDQGNR.I ! R.VEILANDQGNR.T	1228.63	0.00061	2	1	43.88	0	0.00346	0|0	tr|A8K5I0|A8K5I0_HUMAN/tr|A0A1U9X7W4|A0A1U9X7W4_HUMAN/tr|A0A0G2JIW1|A0A0G2JIW1_HUMAN/tr|A0A1U9X7W7|A0A1U9X7W7_HUMAN/tr|B4DVU9|B4DVU9_HUMAN/tr|V9HW22|V9HW22_HUMAN/tr|A0A024R6B5|A0A024R6B5_HUMAN/tr|E9PN25|E9PN25_HUMAN/tr|E9PKE3|E9PKE3_HUMAN/tr|E9PNE6|E9PNE6_HUMAN/tr|E9PQQ4|E9PQQ4_HUMAN/tr|E9PI65|E9PI65_HUMAN/tr|E9PLF4|E9PLF4_HUMAN/tr|B4DTX2|B4DTX2_HUMAN/tr|B4E1T6|B4E1T6_HUMAN/tr|A0A1U9X7X4|A0A1U9X7…		4.37	0		0	2	MASCOT		T
	R20190400565_LNC2,5785	K.VEIIANDQGNR.T ! R.VEIIANDQGNR.I ! R.VEILANDQGNR.T	1228.63	-0.00391	2	1	37.81	0	0.0144	0|0	tr|A8K5I0|A8K5I0_HUMAN/tr|A0A1U9X7W4|A0A1U9X7W4_HUMAN/tr|A0A0G2JIW1|A0A0G2JIW1_HUMAN/tr|A0A1U9X7W7|A0A1U9X7W7_HUMAN/tr|B4DVU9|B4DVU9_HUMAN/tr|V9HW22|V9HW22_HUMAN/tr|A0A024R6B5|A0A024R6B5_HUMAN/tr|E9PN25|E9PN25_HUMAN/tr|E9PKE3|E9PKE3_HUMAN/tr|E9PNE6|E9PNE6_HUMAN/tr|E9PQQ4|E9PQQ4_HUMAN/tr|E9PI65|E9PI65_HUMAN/tr|E9PLF4|E9PLF4_HUMAN/tr|B4DTX2|B4DTX2_HUMAN/tr|B4E1T6|B4E1T6_HUMAN/tr|A0A1U9X7X4|A0A1U9X7…		4.37	0		0	2	MASCOT		T
$65-1	sp|O00139|KIF2A_HUMAN Kinesin-like protein KIF2A OS=Homo sapiens OX=9606 GN=KIF2A PE=1 SV=3	2	2	0.0255	79953.6	6.28
$65-2	tr|B0AZS5|B0AZS5_HUMAN Kinesin-like protein OS=Homo sapiens OX=9606 PE=2 SV=1	2	2	0.0273	75028.1	6.04
$65-3	tr|B4DM85|B4DM85_HUMAN Kinesin-like protein OS=Homo sapiens OX=9606 PE=2 SV=1	2	2	0.0242	84011.9	6.09
	R20190400565_LNC2,4232	R.AALQEEEQASK.Q	1203.59	-0.00488	2	1	53.48	0	0.000317	0|0	tr|B0AZS5|B0AZS5_HUMAN/tr|B4DM85|B4DM85_HUMAN/sp|O00139|KIF2A_HUMAN		4.25	0		0	2	MASCOT		T
	R20190400565_LNC2,4390	R.LQQQELR.E	914.505	-0.0003	2	1	34.26	0	0.0243	0|0	tr|B0AZS5|B0AZS5_HUMAN/tr|B4DM85|B4DM85_HUMAN/tr|D6R9M0|D6R9M0_HUMAN/sp|O00139|KIF2A_HUMAN		6	0		0	2	MASCOT		T
$66-1	sp|P27694|RFA1_HUMAN Replication protein A 70 kDa DNA-binding subunit OS=Homo sapiens OX=9606 GN=RPA1 PE=1 SV=2	2	2	0.0244	68137.4	6.92
$66-2	tr|I3L4R8|I3L4R8_HUMAN Replication protein A 70 kDa DNA-binding subunit (Fragment) OS=Homo sapiens OX=9606 GN=RPA1 PE=1 SV=1	2	2	0.0479	35228.2	5.17
	R20190400565_LNC2,4695	K.QFTAVK.N	693.393	-0.00012	2	1	22.55	0	1.04	0|0	tr|I3L4R8|I3L4R8_HUMAN/sp|P27694|RFA1_HUMAN		8.75	0		0	2	MASCOT		T
	R20190400565_LNC2,3793	K.VETYNDESR.I	1112.49	-0.00046	2	1	23.73	0	0.103	0|0	tr|I3L4R8|I3L4R8_HUMAN/sp|P27694|RFA1_HUMAN		4.14	0		0	2	MASCOT		T
$67-1	sp|Q08J23|NSUN2_HUMAN tRNA (cytosine(34)-C(5))-methyltransferase OS=Homo sapiens OX=9606 GN=NSUN2 PE=1 SV=2	2	2	0.0261	86469.7	6.33
	R20190400565_LNC2,4245	K.LSSETYSQAK.D	1113.54	0.0002	2	1	31.3	0	0.0357	0|0	sp|Q08J23|NSUN2_HUMAN		6	0		0	2	MASCOT		T
	R20190400565_LNC2,4567	R.GAEQLAEGGR.M	987.485	-2e-05	2	1	37.65	0	0.00785	0|0	sp|Q08J23|NSUN2_HUMAN		4.53	0		0	2	MASCOT		T
$68-1	sp|Q15020|SART3_HUMAN Squamous cell carcinoma antigen recognized by T-cells 3 OS=Homo sapiens OX=9606 GN=SART3 PE=1 SV=1	2	2	0.0156	109933	5.45
$68-2	tr|B4DYA2|B4DYA2_HUMAN cDNA FLJ50292, highly similar to Squamous cell carcinoma antigen recognized byT-cells 3 OS=Homo sapiens OX=9606 PE=2 SV=1	2	2	0.0285	59470	8.55
	R20190400565_LNC2,4577	K.VAISNPPQR.K	981.548	0.00013	2	1	44.33	0	0.00177	0|0	tr|B4DYA2|B4DYA2_HUMAN/tr|H0YHU8|H0YHU8_HUMAN/sp|Q15020|SART3_HUMAN		9.72	0		0	2	MASCOT		T
	R20190400565_LNC2,6575	R.ALEYLK.Q ! K.ALEYLK.L	736.424	-0.00099	2	1	35.48	0	0.0108	0|0	tr|B4DRG9|B4DRG9_HUMAN/tr|B4DYA2|B4DYA2_HUMAN/tr|F8VV04|F8VV04_HUMAN/tr|B4E3R6|B4E3R6_HUMAN/sp|Q15020|SART3_HUMAN ! tr|Q8IYN5|Q8IYN5_HUMAN/sp|Q14008|CKAP5_HUMAN		6.05	0		0	2	MASCOT		T
$69-1	sp|Q15434|RBMS2_HUMAN RNA-binding motif, single-stranded-interacting protein 2 OS=Homo sapiens OX=9606 GN=RBMS2 PE=1 SV=1	2	2	0.0319	43958.1	9.15
$69-2	tr|F8W1T6|F8W1T6_HUMAN RNA-binding motif, single-stranded-interacting protein 2 OS=Homo sapiens OX=9606 GN=RBMS2 PE=1 SV=1	2	2	0.0378	37186.5	9.16
	R20190400565_LNC2,4025	K.AVTALK.A	602.387	-5e-05	2	1	29.58	0	0.106	0|0	tr|B7Z5Y7|B7Z5Y7_HUMAN/tr|F8W1T6|F8W1T6_HUMAN/sp|Q15434|RBMS2_HUMAN		8.8	0		0	2	MASCOT		T
	R20190400565_LNC2,3462	K.FADGGPK.K	691.341	0.00059	2	1	35.94	0	0.0139	0|0	tr|B7Z974|B7Z974_HUMAN/tr|F5H5C8|F5H5C8_HUMAN/tr|F8VV01|F8VV01_HUMAN/tr|B7Z1F3|B7Z1F3_HUMAN/tr|F8W1T6|F8W1T6_HUMAN/sp|Q15434|RBMS2_HUMAN		5.84	0		0	2	MASCOT		T
$70-1	sp|Q6NYC8|PPR18_HUMAN Phostensin OS=Homo sapiens OX=9606 GN=PPP1R18 PE=1 SV=1	2	2	0.0294	67941.8	5.38
$70-2	tr|A0A024RCJ8|A0A024RCJ8_HUMAN HCG1821276, isoform CRA_a OS=Homo sapiens OX=9606 GN=hCG_1821276 PE=4 SV=1	2	2	0.0294	67941.8	5.38
$70-3	tr|A0A1U9X8D1|A0A1U9X8D1_HUMAN PPP1R18 OS=Homo sapiens OX=9606 PE=4 SV=1	2	2	0.0294	67842.7	5.33
$70-4	tr|A0A1U9X8C1|A0A1U9X8C1_HUMAN PPP1R18 OS=Homo sapiens OX=9606 PE=4 SV=1	2	2	0.0294	67957.8	5.38
$70-5	tr|A0A1U9X8D3|A0A1U9X8D3_HUMAN PPP1R18 OS=Homo sapiens OX=9606 PE=4 SV=1	2	2	0.0294	67957.8	5.38
$70-6	tr|A0A0G2JHC2|A0A0G2JHC2_HUMAN PPP1R18 OS=Homo sapiens OX=9606 GN=PPP1R18 PE=1 SV=1	2	2	0.0294	68040.9	5.42
$70-7	tr|A0A1U9X8C7|A0A1U9X8C7_HUMAN PPP1R18 OS=Homo sapiens OX=9606 PE=4 SV=1	2	2	0.0294	67971.8	5.38
	R20190400565_LNC2,4280	R.LSPGETPER.S	985.495	-0.00262	2	1	28.47	0	0.0609	0|0	tr|A0A0G2JHC2|A0A0G2JHC2_HUMAN/tr|A0A1U9X8C1|A0A1U9X8C1_HUMAN/tr|A0A1U9X8D1|A0A1U9X8D1_HUMAN/tr|A0A1U9X8D3|A0A1U9X8D3_HUMAN/tr|A0A1U9X8C7|A0A1U9X8C7_HUMAN/tr|A0A024RCJ8|A0A024RCJ8_HUMAN/sp|Q6NYC8|PPR18_HUMAN		4.53	0		0	2	MASCOT		T
	R20190400565_LNC2,3252	R.QSPGEVGDR.S	944.443	0.00088	2	1	28.58	0	0.0398	0|0	tr|A0A0G2JHC2|A0A0G2JHC2_HUMAN/tr|A0A1U9X8C1|A0A1U9X8C1_HUMAN/tr|A0A1U9X8D1|A0A1U9X8D1_HUMAN/tr|A0A1U9X8D3|A0A1U9X8D3_HUMAN/tr|A0A1U9X8C7|A0A1U9X8C7_HUMAN/tr|A0A024RCJ8|A0A024RCJ8_HUMAN/sp|Q6NYC8|PPR18_HUMAN		4.37	0		0	2	MASCOT		T
$71-1	sp|Q9HCC0|MCCB_HUMAN Methylcrotonoyl-CoA carboxylase beta chain, mitochondrial OS=Homo sapiens OX=9606 GN=MCCC2 PE=1 SV=1	2	2	0.0302	61332.5	7.58
$71-2	tr|A0A140VK29|A0A140VK29_HUMAN Testicular secretory protein Li 29 OS=Homo sapiens OX=9606 PE=2 SV=1	2	2	0.0302	61332.5	7.58
$71-3	tr|D6RDF7|D6RDF7_HUMAN Methylcrotonoyl-CoA carboxylase beta chain, mitochondrial OS=Homo sapiens OX=9606 GN=MCCC2 PE=1 SV=2	2	2	0.0468	39658.9	7.68
$71-4	tr|A0A0S2Z5R4|A0A0S2Z5R4_HUMAN Methylcrotonoyl-CoA carboxylase 2 isoform 2 (Fragment) OS=Homo sapiens OX=9606 GN=MCCC2 PE=2 SV=1	2	2	0.0463	40151.5	7.69
$71-5	tr|A0A0G2JM88|A0A0G2JM88_HUMAN Methylcrotonoyl-CoA carboxylase beta chain, mitochondrial (Fragment) OS=Homo sapiens OX=9606 GN=MCCC2 PE=1 SV=1	2	2	0.0817	22854.9	8.96
$71-6	tr|D6R9R1|D6R9R1_HUMAN Methylcrotonoyl-CoA carboxylase 2 isoform 1 OS=Homo sapiens OX=9606 GN=MCCC2 PE=1 SV=2	2	2	0.0517	36337	7.72
$71-7	tr|B3KR24|B3KR24_HUMAN cDNA FLJ33515 fis, clone BRAMY2005662, highly similar to Methylcrotonoyl-CoA carboxylase beta chain, mitochondrial OS=Homo sapiens OX=9606 PE=2 SV=1	2	2	0.0752	24718	5.86
	R20190400565_LNC2,3258	R.AQEIAM*QNR.L	1076.52	-0.00024	2	1	34.68	0	0.0197	0|0	tr|D6RDF7|D6RDF7_HUMAN/tr|A0A140VK29|A0A140VK29_HUMAN/tr|A0A0S2Z5R4|A0A0S2Z5R4_HUMAN/tr|B3KR24|B3KR24_HUMAN/tr|D6R9R1|D6R9R1_HUMAN/tr|A0A0G2JM88|A0A0G2JM88_HUMAN/sp|Q9HCC0|MCCB_HUMAN		6.05	0	15.994919 Oxidation (M)	0	2	MASCOT		T
	R20190400565_LNC2,6067	R.QADVFPDR.D	947.458	-0.00088	2	1	24.26	0	0.252	0|0	tr|D6RDF7|D6RDF7_HUMAN/tr|A0A140VK29|A0A140VK29_HUMAN/tr|A0A0S2Z5R4|A0A0S2Z5R4_HUMAN/tr|B3KR24|B3KR24_HUMAN/tr|D6R9R1|D6R9R1_HUMAN/tr|A0A0G2JM88|A0A0G2JM88_HUMAN/sp|Q9HCC0|MCCB_HUMAN		4.21	0		0	2	MASCOT		T
$72-1	sp|Q9UKN8|TF3C4_HUMAN General transcription factor 3C polypeptide 4 OS=Homo sapiens OX=9606 GN=GTF3C4 PE=1 SV=2	2	2	0.0158	91981.3	6.21
	R20190400565_LNC2,2762	K.QGLQER.S ! K.QGLQER.L	730.384	-0.00051	2	1	23.09	0	0.305	0|0	sp|Q9UKN8|TF3C4_HUMAN ! sp|Q6DT37|MRCKG_HUMAN		6	0		0	2	MASCOT		T
	R20190400565_LNC2,3649	R.VSVSTAR.S	719.405	0.00071	2	1	25.7	0	1.25	0|0	tr|Q05CN7|Q05CN7_HUMAN/tr|F2Z356|F2Z356_HUMAN/sp|Q9UKN8|TF3C4_HUMAN		9.72	0		0	2	MASCOT		T
$73-1	tr|A0A0A0MT01|A0A0A0MT01_HUMAN Gelsolin OS=Homo sapiens OX=9606 GN=GSN PE=1 SV=1	2	2	0.0196	84744.3	5.57
$73-2	tr|A0A0A0MS51|A0A0A0MS51_HUMAN Gelsolin OS=Homo sapiens OX=9606 GN=GSN PE=1 SV=1	2	2	0.0201	82524.6	5.43
$73-3	tr|B7Z2X4|B7Z2X4_HUMAN cDNA FLJ53327, highly similar to Gelsolin OS=Homo sapiens OX=9606 PE=2 SV=1	2	2	0.0213	77788.5	5.47
$73-4	tr|A0A384MEF1|A0A384MEF1_HUMAN Epididymis secretory sperm binding protein OS=Homo sapiens OX=9606 PE=2 SV=1	2	2	0.0192	85696.5	5.9
$73-5	tr|B7Z9A0|B7Z9A0_HUMAN cDNA FLJ56212, highly similar to Gelsolin OS=Homo sapiens OX=9606 PE=2 SV=1	2	2	0.0199	83102.4	5.58
$73-6	tr|B7Z6N2|B7Z6N2_HUMAN cDNA FLJ56154, highly similar to Gelsolin OS=Homo sapiens OX=9606 PE=2 SV=1	2	2	0.0196	84765.3	5.57
$73-7	sp|P06396|GELS_HUMAN Gelsolin OS=Homo sapiens OX=9606 GN=GSN PE=1 SV=1	2	2	0.0192	85696.5	5.9
$73-8	tr|B7Z992|B7Z992_HUMAN cDNA FLJ53698, highly similar to Gelsolin OS=Homo sapiens OX=9606 PE=2 SV=1	2	2	0.021	78830.6	5.77
	R20190400565_LNC2,3648	K.TEALTSAK.R	820.441	0.00077	2	1	43.21	0	0.00405	0|0	tr|B7Z992|B7Z992_HUMAN/tr|B7Z2X4|B7Z2X4_HUMAN/tr|A0A384MEF1|A0A384MEF1_HUMAN/tr|A0A0A0MT01|A0A0A0MT01_HUMAN/tr|A0A0A0MS51|A0A0A0MS51_HUMAN/tr|B7Z9A0|B7Z9A0_HUMAN/tr|B7Z6N2|B7Z6N2_HUMAN/sp|P06396|GELS_HUMAN		5.66	0		0	2	MASCOT		T
	R20190400565_LNC2,5920	R.AVEVLPK.A	755.466	-0.00197	2	1	33.92	0	0.0152	0|0	tr|B7Z992|B7Z992_HUMAN/tr|B7Z2X4|B7Z2X4_HUMAN/tr|A0A384MEF1|A0A384MEF1_HUMAN/tr|A0A0A0MT01|A0A0A0MT01_HUMAN/tr|B7Z4U6|B7Z4U6_HUMAN/tr|B3KS49|B3KS49_HUMAN/tr|A0A0A0MS51|A0A0A0MS51_HUMAN/tr|B7Z9A0|B7Z9A0_HUMAN/tr|B7Z6N2|B7Z6N2_HUMAN/sp|P06396|GELS_HUMAN		6.05	0		0	2	MASCOT		T
$74-1	tr|A0A0C4DG40|A0A0C4DG40_HUMAN Nesprin-1 OS=Homo sapiens OX=9606 GN=SYNE1 PE=1 SV=1	2	2	0.0016	1.00517e+06	5.37
$74-2	sp|Q8NF91|SYNE1_HUMAN Nesprin-1 OS=Homo sapiens OX=9606 GN=SYNE1 PE=1 SV=4	2	2	0.0016	1.01107e+06	5.37
$74-3	tr|Q7RTM4|Q7RTM4_HUMAN Spectrin-like protein of the nuclear envelope and Golgi OS=Homo sapiens OX=9606 GN=SYNE1 PE=2 SV=1	2	2	0.0017	966330	5.4
$74-4	tr|E7ENN3|E7ENN3_HUMAN Nesprin-1 OS=Homo sapiens OX=9606 GN=SYNE1 PE=1 SV=2	2	2	0.0017	964832	5.39
	R20190400565_LNC2,3314	K.EKVSRLDR.I	1002.57	0.00872	2	1	23.41	0	0.488	0|0	tr|E7ENN3|E7ENN3_HUMAN/tr|Q7RTM4|Q7RTM4_HUMAN/tr|A0A0C4DG40|A0A0C4DG40_HUMAN/tr|A0A0C4DH48|A0A0C4DH48_HUMAN/sp|Q8NF91|SYNE1_HUMAN		8.85	2		0	2	MASCOT		T
	R20190400565_LNC2,4686	R.QLIEEK.I ! K.QLIEEK.I ! R.QLLEEK.L ! K.QLLEEK.A	759.425	-0.0006	2	1	34.42	0	0.0557	0|0	tr|B4DT31|B4DT31_HUMAN/tr|A0A384MDX9|A0A384MDX9_HUMAN/tr|E9PEB5|E9PEB5_HUMAN/tr|B4DWL1|B4DWL1_HUMAN/tr|A0A1Z1G4M2|A0A1Z1G4M2_HUMAN/tr|Q59FU3|Q59FU3_HUMAN/tr|B4E0X8|B4E0X8_HUMAN/sp|Q96AE4|FUBP1_HUMAN ! tr|M0R3J3|M0R3J3_HUMAN/tr|A0A087WTP3|A0A087WTP3_HUMAN/tr|A0A384P5V3|A0A384P5V3_HUMAN/sp|Q92945|FUBP2_HUMAN ! tr|E7ENN3|E7ENN3_HUMAN/tr|Q7RTM4|Q7RTM4_HUMAN/tr|A0A0C4DG40|A0A0C4DG40_HUMAN/sp|Q8NF91|SY…		4.53	0		0	2	MASCOT		T
$75-1	tr|A0A0S2Z5K8|A0A0S2Z5K8_HUMAN Spermatid perinuclear RNA binding protein isoform 2 (Fragment) OS=Homo sapiens OX=9606 GN=STRBP PE=1 SV=1	2	2	0.0228	72131.1	8.92
$75-2	sp|Q96SI9|STRBP_HUMAN Spermatid perinuclear RNA-binding protein OS=Homo sapiens OX=9606 GN=STRBP PE=1 SV=1	2	2	0.0223	73651.7	8.91
$75-3	tr|V9HWK4|V9HWK4_HUMAN Epididymis luminal protein 162 OS=Homo sapiens OX=9606 GN=HEL162 PE=2 SV=1	2	2	0.0223	73651.7	8.91
	R20190400565_LNC2,3039	K.EGAGSSALK.R	819.421	0.00053	2	1	35.21	0	0.0519	0|0	tr|V9HWK4|V9HWK4_HUMAN/tr|A0A0S2Z5K8|A0A0S2Z5K8_HUMAN/sp|Q96SI9|STRBP_HUMAN		6.1	0		0	2	MASCOT		T
	R20190400565_LNC2,4303	K.LHVAVK.V	666.43	-0.00021	2	1	33.07	0	0.00895	0|0	tr|A0A024R7C7|A0A024R7C7_HUMAN/tr|V9HWK4|V9HWK4_HUMAN/tr|F4ZW65|F4ZW65_HUMAN/tr|B4DFG4|B4DFG4_HUMAN/tr|A8K590|A8K590_HUMAN/tr|B4DDF3|B4DDF3_HUMAN/tr|F4ZW64|F4ZW64_HUMAN/tr|F4ZW66|F4ZW66_HUMAN/tr|A0A0S2Z5K8|A0A0S2Z5K8_HUMAN/sp|Q12906|ILF3_HUMAN/sp|Q96SI9|STRBP_HUMAN		8.76	0		0	2	MASCOT		T
$76-1	tr|A0A2R8Y6G6|A0A2R8Y6G6_HUMAN Alpha-enolase OS=Homo sapiens OX=9606 GN=ENO1 PE=1 SV=1	2	2	0.0369	47326.6	6.57
$76-2	tr|A0A024R4F1|A0A024R4F1_HUMAN Enolase 1, (Alpha), isoform CRA_a OS=Homo sapiens OX=9606 GN=ENO1 PE=2 SV=1	2	2	0.0369	47168.4	7.01
$76-3	sp|P06733|ENOA_HUMAN Alpha-enolase OS=Homo sapiens OX=9606 GN=ENO1 PE=1 SV=2	2	2	0.0369	47168.4	7.01
	R20190400565_LNC2,4414	K.LNVTEQEK.I	960.5	9e-05	2	1	25.67	0	0.298	0|0	tr|L0R849|L0R849_HUMAN/tr|A0A024R4F1|A0A024R4F1_HUMAN/tr|K7EM90|K7EM90_HUMAN/tr|A0A2R8Y6I8|A0A2R8Y6I8_HUMAN/tr|A0A2R8Y879|A0A2R8Y879_HUMAN/tr|A0A2R8Y6G6|A0A2R8Y6G6_HUMAN/tr|A0A2R8YEM5|A0A2R8YEM5_HUMAN/tr|A4UCS8|A4UCS8_HUMAN/sp|P06733|ENOA_HUMAN		4.53	0		0	2	MASCOT		T
	R20190400565_LNC2,4726	R.IEEELGSK.A	904.462	-0.00035	2	1	20.47	0	0.795	0|0	tr|A0A024R4F1|A0A024R4F1_HUMAN/tr|A0A2R8Y6G6|A0A2R8Y6G6_HUMAN/tr|A4QMW8|A4QMW8_HUMAN/tr|E2DRY6|E2DRY6_HUMAN/sp|P06733|ENOA_HUMAN		4.25	0		0	2	MASCOT		T
$77-1	tr|A0A384P5S9|A0A384P5S9_HUMAN Epididymis secretory sperm binding protein OS=Homo sapiens OX=9606 PE=2 SV=1	2	2	0.0069	282278	5.21
$77-2	tr|A0A0D9SGF6|A0A0D9SGF6_HUMAN Spectrin alpha chain, non-erythrocytic 1 OS=Homo sapiens OX=9606 GN=SPTAN1 PE=1 SV=1	2	2	0.0068	287601	5.24
$77-3	tr|A0A0D9SF54|A0A0D9SF54_HUMAN Spectrin alpha chain, non-erythrocytic 1 OS=Homo sapiens OX=9606 GN=SPTAN1 PE=1 SV=1	2	2	0.0069	282833	5.21
$77-4	sp|Q13813|SPTN1_HUMAN Spectrin alpha chain, non-erythrocytic 1 OS=Homo sapiens OX=9606 GN=SPTAN1 PE=1 SV=3	2	2	0.0069	284536	5.22
$77-5	tr|A0A024R889|A0A024R889_HUMAN Spectrin, alpha, non-erythrocytic 1 (Alpha-fodrin), isoform CRA_g OS=Homo sapiens OX=9606 GN=SPTAN1 PE=4 SV=1	2	2	0.0069	282246	5.21
	R20190400565_LNC2,4580	K.VNSLGETAER.L	1075.54	-0.00169	2	1	24.32	0	0.317	0|0	tr|A0A0D9SF54|A0A0D9SF54_HUMAN/tr|A0A0D9SGF6|A0A0D9SGF6_HUMAN/tr|A0A384P5S9|A0A384P5S9_HUMAN/tr|Q9UG16|Q9UG16_HUMAN/tr|A0A024R889|A0A024R889_HUMAN/sp|Q13813|SPTN1_HUMAN		4.53	0		0	2	MASCOT		T
	R20190400565_LNC2,3967	R.DAEELEK.W	833.389	-0.00123	2	1	21.75	0	0.296	0|0	tr|A0A0D9SF54|A0A0D9SF54_HUMAN/tr|A0A0D9SFF6|A0A0D9SFF6_HUMAN/tr|A0A0D9SGF6|A0A0D9SGF6_HUMAN/tr|A0A384P5S9|A0A384P5S9_HUMAN/tr|B4DTV8|B4DTV8_HUMAN/tr|B4DGT1|B4DGT1_HUMAN/tr|A0A024R889|A0A024R889_HUMAN/sp|Q13813|SPTN1_HUMAN		4	0		0	2	MASCOT		T
$78-1	tr|B2R8R5|B2R8R5_HUMAN cDNA, FLJ94025, highly similar to Homo sapiens tripartite motif-containing 28 (TRIM28), mRNA OS=Homo sapiens OX=9606 PE=2 SV=1	2	2	0.018	88558.8	5.52
$78-2	sp|Q13263|TIF1B_HUMAN Transcription intermediary factor 1-beta OS=Homo sapiens OX=9606 GN=TRIM28 PE=1 SV=5	2	2	0.018	88548.8	5.52
	R20190400565_LNC2,2801	K.LSPANQR.K	785.426	0.00048	2	1	36.99	0	0.0372	0|0	tr|M0R0K9|M0R0K9_HUMAN/tr|B2R8R5|B2R8R5_HUMAN/sp|Q13263|TIF1B_HUMAN		9.75	0		0	2	MASCOT		T
	R20190400565_LNC2,4208	R.VLVNDAQK.V	886.499	0.00017	2	1	43.69	0	0.00398	0|0	tr|B2R8R5|B2R8R5_HUMAN/sp|Q13263|TIF1B_HUMAN		5.81	0		0	2	MASCOT		T
$79-1	tr|B2RBH2|B2RBH2_HUMAN cDNA, FLJ95508, highly similar to Homo sapiens 5'-nucleotidase, ecto (CD73) (NT5E), mRNA OS=Homo sapiens OX=9606 PE=2 SV=1	2	2	0.0209	63395	6.58
$79-2	tr|Q53Z63|Q53Z63_HUMAN 5'-nucleotidase, ecto (CD73), isoform CRA_a OS=Homo sapiens OX=9606 GN=NT5E PE=2 SV=1	2	2	0.0209	63337	6.58
$79-3	sp|P21589|5NTD_HUMAN 5'-nucleotidase OS=Homo sapiens OX=9606 GN=NT5E PE=1 SV=1	2	2	0.0209	63367	6.58
$79-4	tr|Q6NZX3|Q6NZX3_HUMAN 5'-nucleotidase, ecto (CD73) OS=Homo sapiens OX=9606 GN=NT5E PE=2 SV=1	2	2	0.0209	63306.9	6.58
	R20190400565_LNC2,3578	K.TLNVNK.I	688.399	-0.001	2	1	22.19	0	0.829	0|0	tr|B2RBH2|B2RBH2_HUMAN/tr|Q53Z63|Q53Z63_HUMAN/tr|Q6NZX3|Q6NZX3_HUMAN/tr|Q96B60|Q96B60_HUMAN/sp|P21589|5NTD_HUMAN		8.41	0		0	2	MASCOT		T
	R20190400565_LNC2,3729	R.SPIDER.N	716.357	-0.00034	2	1	35.14	0	0.0104	0|0	tr|B2RBH2|B2RBH2_HUMAN/tr|H0Y7R7|H0Y7R7_HUMAN/tr|Q53Z63|Q53Z63_HUMAN/tr|H0Y3X5|H0Y3X5_HUMAN/tr|Q6NZX3|Q6NZX3_HUMAN/tr|B3KQK1|B3KQK1_HUMAN/sp|P21589|5NTD_HUMAN		4.37	0		0	2	MASCOT		T
$80-1	tr|B4DMC6|B4DMC6_HUMAN cDNA FLJ60696, highly similar to Elongation factor 2 OS=Homo sapiens OX=9606 PE=2 SV=1	2	2	0.0413	42934.2	5.9
$80-2	tr|B4DRE8|B4DRE8_HUMAN cDNA FLJ58164, highly similar to Elongation factor 2 OS=Homo sapiens OX=9606 PE=2 SV=1	2	2	0.0317	55669	6.31
$80-3	sp|P13639|EF2_HUMAN Elongation factor 2 OS=Homo sapiens OX=9606 GN=EEF2 PE=1 SV=4	2	2	0.0186	95337.1	6.41
$80-4	tr|Q6PK56|Q6PK56_HUMAN EEF2 protein (Fragment) OS=Homo sapiens OX=9606 GN=EEF2 PE=2 SV=1	2	2	0.0274	64780.1	8.77
$80-5	tr|B4DPU3|B4DPU3_HUMAN cDNA FLJ56548, highly similar to Elongation factor 2 OS=Homo sapiens OX=9606 PE=2 SV=1	2	2	0.0283	62849.3	5.77
$80-6	tr|A0A384N6H1|A0A384N6H1_HUMAN Epididymis secretory sperm binding protein OS=Homo sapiens OX=9606 PE=2 SV=1	2	2	0.0186	95337.1	6.41
	R20190400565_LNC2,4468	K.GEGQLGPAER.A	1013.5	-0.00153	2	1	27.61	0	0.0869	0|0	tr|A0A384N6H1|A0A384N6H1_HUMAN/tr|Q6PK56|Q6PK56_HUMAN/tr|B4DMC6|B4DMC6_HUMAN/tr|B4DRE8|B4DRE8_HUMAN/tr|B4DPU3|B4DPU3_HUMAN/sp|P13639|EF2_HUMAN		4.53	0		0	2	MASCOT		T
	R20190400565_LNC2,2651	R.QAIAER.I ! R.QALAER.W ! R.QALAER.G	687.378	-0.00074	2	1	31.77	0	0.208	0|0	tr|A0A384N6H1|A0A384N6H1_HUMAN/tr|Q6PK56|Q6PK56_HUMAN/tr|B4DMC6|B4DMC6_HUMAN/tr|B4DRE8|B4DRE8_HUMAN/tr|B4DPU3|B4DPU3_HUMAN/sp|P13639|EF2_HUMAN ! tr|B3KT30|B3KT30_HUMAN/tr|B4DY76|B4DY76_HUMAN/tr|H0YFP3|H0YFP3_HUMAN/sp|P50336|PPOX_HUMAN ! tr|R4GMW3|R4GMW3_HUMAN		6	0		0	2	MASCOT		T
$81-1	tr|B4DXW1|B4DXW1_HUMAN Actin-related protein 3 OS=Homo sapiens OX=9606 GN=ACTR3 PE=1 SV=1	2	2	0.0518	42003.4	5.41
$81-2	sp|P61158|ARP3_HUMAN Actin-related protein 3 OS=Homo sapiens OX=9606 GN=ACTR3 PE=1 SV=3	2	2	0.0455	47370.6	5.61
$81-3	tr|B4DTI0|B4DTI0_HUMAN cDNA FLJ52521, highly similar to Actin-like protein 3 OS=Homo sapiens OX=9606 PE=2 SV=1	2	2	0.0657	32656	6.67
$81-4	tr|Q59FV6|Q59FV6_HUMAN ARP3 actin-related protein 3 homolog variant (Fragment) OS=Homo sapiens OX=9606 PE=2 SV=1	2	2	0.0515	42257.8	5.59
$81-5	tr|B4DT29|B4DT29_HUMAN cDNA FLJ51082, highly similar to Actin-like protein 3 OS=Homo sapiens OX=9606 PE=2 SV=1	2	2	0.0534	40699	5.55
$81-6	tr|A0A024RAI1|A0A024RAI1_HUMAN ARP3 actin-related protein 3 homolog (Yeast), isoform CRA_a OS=Homo sapiens OX=9606 GN=ACTR3 PE=3 SV=1	2	2	0.0455	47370.6	5.61
	R20190400565_LNC2,4965	K.LSEELSGGR.L ! R.LSEELSGGR.I	947.479	-0.00165	2	1	24.18	0	0.359	0|0	tr|A0A024RAI1|A0A024RAI1_HUMAN/tr|B4E1U3|B4E1U3_HUMAN/tr|Q59FV6|Q59FV6_HUMAN/tr|B4DT29|B4DT29_HUMAN/tr|B4DTI0|B4DTI0_HUMAN/tr|B4DXW1|B4DXW1_HUMAN/sp|P61158|ARP3_HUMAN ! tr|Q59GD5|Q59GD5_HUMAN/tr|B7Z9W3|B7Z9W3_HUMAN/tr|B3KM55|B3KM55_HUMAN/sp|Q9P1U1|ARP3B_HUMAN		4.53	0		0	2	MASCOT		T
	R20190400565_LNC2,6192	K.QYTGINAISK.K	1094.58	-0.0025	2	1	25.84	0	0.174	0|0	tr|A0A024RAI1|A0A024RAI1_HUMAN/tr|Q59FV6|Q59FV6_HUMAN/tr|B4DT29|B4DT29_HUMAN/tr|B4DTI0|B4DTI0_HUMAN/tr|B4DXW1|B4DXW1_HUMAN/sp|P61158|ARP3_HUMAN		8.59	0		0	2	MASCOT		T
$82-1	tr|D2CFK9|D2CFK9_HUMAN Nucleolar GTP-binding protein 1 OS=Homo sapiens OX=9606 GN=GTPBP4 PE=3 SV=1	2	2	0.0221	73963.7	9.52
$82-2	tr|Q8N4P8|Q8N4P8_HUMAN GTPBP4 protein (Fragment) OS=Homo sapiens OX=9606 GN=GTPBP4 PE=2 SV=1	2	2	0.0222	73708.4	9.58
$82-3	tr|Q53GS0|Q53GS0_HUMAN G protein-binding protein CRFG variant (Fragment) OS=Homo sapiens OX=9606 PE=2 SV=1	2	2	0.0221	73887.6	9.5
$82-4	sp|Q9BZE4|NOG1_HUMAN Nucleolar GTP-binding protein 1 OS=Homo sapiens OX=9606 GN=GTPBP4 PE=1 SV=3	2	2	0.0221	73963.7	9.52
	R20190400565_LNC2,5605	K.ITVVPSAK.D	814.503	-0.00025	2	1	30.13	0	0.0717	0|0	tr|D2CFK9|D2CFK9_HUMAN/tr|Q8N4P8|Q8N4P8_HUMAN/tr|Q53GS0|Q53GS0_HUMAN/sp|Q9BZE4|NOG1_HUMAN		8.75	0		0	2	MASCOT		T
	R20190400565_LNC2,4926	K.SSFINK.- ! K.SSFINK.V	695.372	-0.00347	2	1	25.2	0	0.599	0|0	tr|Q5T3R7|Q5T3R7_HUMAN ! tr|B4DHR2|B4DHR2_HUMAN/tr|O60747|O60747_HUMAN/tr|D2CFK9|D2CFK9_HUMAN/tr|Q8N4P8|Q8N4P8_HUMAN/tr|Q53GS0|Q53GS0_HUMAN/sp|Q9BZE4|NOG1_HUMAN		8.47	0		0	2	MASCOT		T
$83-1	tr|D3DTY9|D3DTY9_HUMAN Tripartite motif-containing 25, isoform CRA_a OS=Homo sapiens OX=9606 GN=TRIM25 PE=4 SV=1	2	2	0.0355	47874.3	9.18
$83-2	tr|A0A3B3IUA7|A0A3B3IUA7_HUMAN E3 ubiquitin/ISG15 ligase TRIM25 OS=Homo sapiens OX=9606 GN=TRIM25 PE=1 SV=1	2	2	0.0329	51073	7.98
$83-3	tr|Q59GW5|Q59GW5_HUMAN Tripartite motif-containing 25 variant (Fragment) OS=Homo sapiens OX=9606 PE=2 SV=1	2	2	0.0233	72249.1	8.42
$83-4	sp|Q14258|TRI25_HUMAN E3 ubiquitin/ISG15 ligase TRIM25 OS=Homo sapiens OX=9606 GN=TRIM25 PE=1 SV=2	2	2	0.0238	70972.6	8.44
	R20190400565_LNC2,4148	K.QAGLEAAAK.A	858.468	0.0002	2	1	53.48	0	0.000388	0|0	tr|D3DTY9|D3DTY9_HUMAN/tr|A0A3B3IUA7|A0A3B3IUA7_HUMAN/tr|Q59GW5|Q59GW5_HUMAN/sp|Q14258|TRI25_HUMAN		6	0		0	2	MASCOT		T
	R20190400565_LNC2,4479	R.ALDDVR.N	688.362	-0.0001	2	1	22.55	0	0.548	0|0	tr|D3DTY9|D3DTY9_HUMAN/tr|A0A3B3IUA7|A0A3B3IUA7_HUMAN/tr|Q59GW5|Q59GW5_HUMAN/sp|Q14258|TRI25_HUMAN		4.21	0		0	2	MASCOT		T
$84-1	tr|M0QYR1|M0QYR1_HUMAN U1 small nuclear ribonucleoprotein 70 kDa (Fragment) OS=Homo sapiens OX=9606 GN=SNRNP70 PE=1 SV=1	2	2	0.1915	11475.8	9.26
$84-2	tr|A8KAQ5|A8KAQ5_HUMAN cDNA FLJ77404, highly similar to Homo sapiens small nuclear ribonucleoprotein 70kDa polypeptide (RNP antigen) (SNRP70), transcript variant 1, mRNA OS=Homo sapiens OX=9606 PE=2 SV=1	2	2	0.0412	51495	10.01
$84-3	tr|A0A024QZD5|A0A024QZD5_HUMAN Small nuclear ribonucleoprotein 70kDa polypeptide (RNP antigen), isoform CRA_b OS=Homo sapiens OX=9606 GN=SNRP70 PE=4 SV=1	2	2	0.0412	51556.1	9.94
$84-4	sp|P08621|RU17_HUMAN U1 small nuclear ribonucleoprotein 70 kDa OS=Homo sapiens OX=9606 GN=SNRNP70 PE=1 SV=2	2	2	0.0412	51556.1	9.94
	R20190400565_LNC2,5222	R.QQEVETELK.M	1103.56	0.00075	2	1	21.09	0	1.84	0|0	tr|A0A024QZD5|A0A024QZD5_HUMAN/tr|M0QX04|M0QX04_HUMAN/tr|M0QYR1|M0QYR1_HUMAN/tr|A8KAQ5|A8KAQ5_HUMAN/sp|P08621|RU17_HUMAN		4.25	0		0	2	MASCOT		T
	R20190400565_LNC2,3784	R.VNYDTTESK.L	1056.48	-0.00014	2	1	37.32	0	0.00633	0|0	tr|A0A024QZD5|A0A024QZD5_HUMAN/tr|M0QYR1|M0QYR1_HUMAN/tr|A8KAQ5|A8KAQ5_HUMAN/sp|P08621|RU17_HUMAN		4.37	0		0	2	MASCOT		T
$85-1	tr|Q59F66|Q59F66_HUMAN DEAD box polypeptide 17 isoform p82 variant (Fragment) OS=Homo sapiens OX=9606 PE=2 SV=1	2	2	0.0326	81066.5	8.22
$85-2	sp|Q92841|DDX17_HUMAN Probable ATP-dependent RNA helicase DDX17 OS=Homo sapiens OX=9606 GN=DDX17 PE=1 SV=2	2	2	0.0329	80271.5	8.53
$85-3	tr|A0A1W2PQ51|A0A1W2PQ51_HUMAN Probable ATP-dependent RNA helicase DDX17 OS=Homo sapiens OX=9606 GN=DDX17 PE=1 SV=1	2	2	0.0328	80456.8	8.62
$85-4	tr|A0A1X7SBZ2|A0A1X7SBZ2_HUMAN Probable ATP-dependent RNA helicase DDX17 OS=Homo sapiens OX=9606 GN=DDX17 PE=1 SV=1	2	2	0.0329	80253.5	8.54
	R20190400565_LNC2,8126	K.APILIATDVASR.G	1226.71	-0.00083	2	1	39.81	0	0.00447	0|0	tr|A0A1X7SBZ2|A0A1X7SBZ2_HUMAN/tr|J3KTA4|J3KTA4_HUMAN/tr|B5BUE6|B5BUE6_HUMAN/tr|A0A1W2PQ51|A0A1W2PQ51_HUMAN/tr|B4DNG2|B4DNG2_HUMAN/tr|A0A0U1RQJ0|A0A0U1RQJ0_HUMAN/tr|B4DZQ7|B4DZQ7_HUMAN/tr|Q7Z2V5|Q7Z2V5_HUMAN/tr|Q59F66|Q59F66_HUMAN/tr|B4DN41|B4DN41_HUMAN/tr|Q59E92|Q59E92_HUMAN/sp|P17844|DDX5_HUMAN/sp|Q92841|DDX17_HUMAN		5.88	0		0	2	MASCOT		T
	R20190400565_LNC2,6010	K.VLEEANQAINPK.L	1325.71	-0.00161	2	1	22.08	0	1.36	0|0	tr|A0A1X7SBZ2|A0A1X7SBZ2_HUMAN/tr|A0A1W2PQ51|A0A1W2PQ51_HUMAN/tr|Q59F66|Q59F66_HUMAN/sp|Q92841|DDX17_HUMAN		4.53	0		0	2	MASCOT		T
$86-1	tr|Q59FY4|Q59FY4_HUMAN Acetyl-CoA carboxylase 1 (Fragment) OS=Homo sapiens OX=9606 GN=ACACA PE=1 SV=1	2	2	0.013	114617	6.28
$86-2	tr|A0A024R0Y2|A0A024R0Y2_HUMAN HCG30204, isoform CRA_a OS=Homo sapiens OX=9606 GN=hCG_30204 PE=4 SV=1	2	2	0.0057	257236	6.16
$86-3	sp|Q13085|ACACA_HUMAN Acetyl-CoA carboxylase 1 OS=Homo sapiens OX=9606 GN=ACACA PE=1 SV=2	2	2	0.0055	265551	5.95
	R20190400565_LNC2,4146	K.TPYDPR.W	748.362	0.0013	2	1	31.15	0	0.0475	0|0	tr|A0A024R0Y2|A0A024R0Y2_HUMAN/tr|Q7Z5W8|Q7Z5W8_HUMAN/tr|B4DWK9|B4DWK9_HUMAN/tr|Q59FY4|Q59FY4_HUMAN/tr|B4DIR2|B4DIR2_HUMAN/sp|Q13085|ACACA_HUMAN		5.5	0		0	2	MASCOT		T
	R20190400565_LNC2,2587	R.HSDLVTK.E	799.431	0.00092	2	1	22.92	0	0.581	0|0	tr|A0A024R0Y2|A0A024R0Y2_HUMAN/tr|A2NX49|A2NX49_HUMAN/tr|Q59FY4|Q59FY4_HUMAN/sp|Q13085|ACACA_HUMAN		6.74	0		0	2	MASCOT		T
$87-1	tr|Q6PIX2|Q6PIX2_HUMAN SFPQ protein (Fragment) OS=Homo sapiens OX=9606 GN=SFPQ PE=2 SV=1	2	2	0.0286	55468.8	9.89
$87-2	tr|A0A384N5Z8|A0A384N5Z8_HUMAN Epididymis secretory sperm binding protein OS=Homo sapiens OX=9606 PE=2 SV=1	2	2	0.0212	76148.5	9.45
$87-3	tr|Q86VG2|Q86VG2_HUMAN Splicing factor proline/glutamine-rich (Polypyrimidine tract binding protein associated) OS=Homo sapiens OX=9606 GN=SFPQ PE=2 SV=1	2	2	0.0212	76187.5	9.5
$87-4	tr|Q9BSV4|Q9BSV4_HUMAN SFPQ protein (Fragment) OS=Homo sapiens OX=9606 GN=SFPQ PE=2 SV=2	2	2	0.0237	68630.2	8.89
$87-5	sp|P23246|SFPQ_HUMAN Splicing factor, proline- and glutamine-rich OS=Homo sapiens OX=9606 GN=SFPQ PE=1 SV=2	2	2	0.0212	76148.5	9.45
	R20190400565_LNC2,4975	K.ISDSEGFK.A	882.42	0.00041	2	1	38.26	0	0.00776	0|0	tr|A0A384N5Z8|A0A384N5Z8_HUMAN/tr|Q86VG2|Q86VG2_HUMAN/tr|Q6PIX2|Q6PIX2_HUMAN/tr|Q9BSV4|Q9BSV4_HUMAN/sp|P23246|SFPQ_HUMAN		4.37	0		0	2	MASCOT		T
	R20190400565_LNC2,5370	R.ALAEIAK.A	715.435	-0.00034	2	1	39.69	0	0.0133	0|0	tr|A0A384N5Z8|A0A384N5Z8_HUMAN/tr|Q86VG2|Q86VG2_HUMAN/tr|Q6PIX2|Q6PIX2_HUMAN/tr|Q9BSV4|Q9BSV4_HUMAN/sp|P23246|SFPQ_HUMAN		6.05	0		0	2	MASCOT		T
$88-1	tr|Q8IW76|Q8IW76_HUMAN eIF2AK2 protein (Fragment) OS=Homo sapiens OX=9606 GN=EIF2AK2 PE=2 SV=1	2	2	0.0292	57619.5	8.52
$88-2	tr|Q05CP4|Q05CP4_HUMAN eIF2AK2 protein (Fragment) OS=Homo sapiens OX=9606 GN=EIF2AK2 PE=2 SV=1	2	2	0.0413	40679.9	9.4
$88-3	sp|P19525|E2AK2_HUMAN Interferon-induced, double-stranded RNA-activated protein kinase OS=Homo sapiens OX=9606 GN=EIF2AK2 PE=1 SV=2	2	2	0.0272	62093.5	8.58
$88-4	tr|Q6PK38|Q6PK38_HUMAN eIF2AK2 protein (Fragment) OS=Homo sapiens OX=9606 GN=EIF2AK2 PE=2 SV=1	2	2	0.0391	42928.7	8.49
$88-5	tr|B7ZKK7|B7ZKK7_HUMAN eIF2AK2 protein OS=Homo sapiens OX=9606 GN=EIF2AK2 PE=2 SV=1	2	2	0.0275	61509.8	8.48
	R20190400565_LNC2,5151	K.EYSIGTGSTK.Q	1042.51	0.0002	2	1	45.71	0	0.00127	0|0	tr|Q8IW76|Q8IW76_HUMAN/tr|Q05CP4|Q05CP4_HUMAN/tr|Q6PK38|Q6PK38_HUMAN/tr|B7ZKK7|B7ZKK7_HUMAN/sp|P19525|E2AK2_HUMAN		6.1	0		0	2	MASCOT		T
	R20190400565_LNC2,5085	K.TYVIK.R ! K.TYVLK.S	623.376	0.00056	2	1	20.89	0	0.432	0|0	tr|Q8IW76|Q8IW76_HUMAN/tr|Q05CP4|Q05CP4_HUMAN/tr|Q6PK38|Q6PK38_HUMAN/tr|B7ZKK7|B7ZKK7_HUMAN/sp|P19525|E2AK2_HUMAN ! tr|A8K5I2|A8K5I2_HUMAN/sp|Q9ULW6|NP1L2_HUMAN		8.26	0		0	2	MASCOT		T
$89-1	tr|Q96EE5|Q96EE5_HUMAN MPRIP protein (Fragment) OS=Homo sapiens OX=9606 GN=MPRIP PE=2 SV=1	2	2	0.1133	17051.2	9.07
$89-2	tr|B9EGI2|B9EGI2_HUMAN Myosin phosphatase Rho interacting protein OS=Homo sapiens OX=9606 GN=MPRIP PE=2 SV=1	2	2	0.0164	118046	6.03
$89-3	tr|H7C3G6|H7C3G6_HUMAN Myosin phosphatase Rho-interacting protein (Fragment) OS=Homo sapiens OX=9606 GN=MPRIP PE=1 SV=2	2	2	0.0614	32101.8	6.34
$89-4	tr|J3KSW8|J3KSW8_HUMAN Myosin phosphatase Rho-interacting protein (Fragment) OS=Homo sapiens OX=9606 GN=MPRIP PE=1 SV=1	2	2	0.0201	95927.8	5.78
$89-5	tr|Q9Y6X7|Q9Y6X7_HUMAN KIAA0864 protein (Fragment) OS=Homo sapiens OX=9606 GN=KIAA0864 PE=2 SV=2	2	2	0.0121	158410	5.06
$89-6	tr|H0Y2S9|H0Y2S9_HUMAN Myosin phosphatase Rho-interacting protein (Fragment) OS=Homo sapiens OX=9606 GN=MPRIP PE=1 SV=3	2	2	0.0095	203371	5.16
	R20190400565_LNC2,4110	K.AATEALGEK.S	889.463	0.00062	2	1	29.32	0	0.133	0|0	tr|U6FSN9|U6FSN9_HUMAN/tr|H0Y2S9|H0Y2S9_HUMAN/tr|A8CGI1|A8CGI1_HUMAN/tr|Q9Y6X7|Q9Y6X7_HUMAN/tr|J3KSW8|J3KSW8_HUMAN/tr|K7EL39|K7EL39_HUMAN/tr|A8CGI0|A8CGI0_HUMAN/tr|H0Y7E2|H0Y7E2_HUMAN/tr|J3QRL2|J3QRL2_HUMAN/tr|Q96EE5|Q96EE5_HUMAN/tr|H7C3G6|H7C3G6_HUMAN/tr|B9EGI2|B9EGI2_HUMAN/sp|Q6WCQ1|MPRIP_HUMAN		4.53	0		0	2	MASCOT		T
	R20190400565_LNC2,5056	K.EGLTVQER.L	931.484	0.00174	2	1	20.72	0	0.848	0|0	tr|H0Y2S9|H0Y2S9_HUMAN/tr|Q9Y6X7|Q9Y6X7_HUMAN/tr|J3KSW8|J3KSW8_HUMAN/tr|J3QL44|J3QL44_HUMAN/tr|Q96EE5|Q96EE5_HUMAN/tr|H7C3G6|H7C3G6_HUMAN/tr|B9EGI2|B9EGI2_HUMAN		4.53	0		0	2	MASCOT		T
$90-1	tr|V9HWP2|V9HWP2_HUMAN Epididymis luminal protein 35 OS=Homo sapiens OX=9606 GN=HEL-S-125m PE=2 SV=1	2	2	0.0274	92467.8	4.76
$90-2	tr|Q5CAQ5|Q5CAQ5_HUMAN Epididymis secretory sperm binding protein OS=Homo sapiens OX=9606 GN=TRA1 PE=2 SV=1	2	2	0.0274	92338.6	4.77
$90-3	sp|P14625|ENPL_HUMAN Endoplasmin OS=Homo sapiens OX=9606 GN=HSP90B1 PE=1 SV=1	2	2	0.0274	92467.8	4.76
	R20190400565_LNC2,6128	K.EAESSPFVER.L	1150.54	0.00075	2	1	26.5	0	0.111	0|0	tr|V9HWP2|V9HWP2_HUMAN/tr|B4DU71|B4DU71_HUMAN/tr|B4DHT9|B4DHT9_HUMAN/tr|Q5CAQ5|Q5CAQ5_HUMAN/sp|P14625|ENPL_HUMAN		4.25	0		0	2	MASCOT		T
	R20190400565_LNC2,7204	R.ELISNASDALDK.I	1275.64	0.01093	2	1	26.88	0	0.512	0|0	tr|Q96GW1|Q96GW1_HUMAN/tr|V9HWP2|V9HWP2_HUMAN/tr|A0A024RD80|A0A024RD80_HUMAN/tr|B4DQX3|B4DQX3_HUMAN/tr|Q59FC6|Q59FC6_HUMAN/tr|F8W026|F8W026_HUMAN/tr|B4DGL0|B4DGL0_HUMAN/tr|Q6PK50|Q6PK50_HUMAN/tr|A0A1W2PRR1|A0A1W2PRR1_HUMAN/tr|B4DMA2|B4DMA2_HUMAN/tr|Q5CAQ5|Q5CAQ5_HUMAN/sp|P08238|HS90B_HUMAN/sp|P14625|ENPL_HUMAN		4.03	0		0	2	MASCOT		T
$91-1	tr|A0N4V7|A0N4V7_HUMAN HCG2039797 (Fragment) OS=Homo sapiens OX=9606 GN=Tcr-alpha PE=4 SV=1	4	1	0.381	2213.56	9.79
$91-2	tr|A0A075B6Z2|A0A075B6Z2_HUMAN T cell receptor alpha joining 56 (Fragment) OS=Homo sapiens OX=9606 GN=TRAJ56 PE=4 SV=1	4	1	0.381	2110.41	10.29
	R20190400565_LNC2,6534	K.GITLSVRP.-	842.509	-0.00312	2	1	26.87	0	0.101	0|0	tr|A0A075B6Z2|A0A075B6Z2_HUMAN/tr|A0N4V7|A0N4V7_HUMAN		9.75	0		0	2	MASCOT		T
	R20190400565_LNC2,6954	K.GITLSVRP.-	842.509	-0.0006	2	1	30.33	0	0.0493	0|0	tr|A0A075B6Z2|A0A075B6Z2_HUMAN/tr|A0N4V7|A0N4V7_HUMAN		9.75	0		0	2	MASCOT		T
	R20190400565_LNC2,7138	K.GITLSVRP.-	842.509	0.0007	2	1	26.92	0	0.109	0|0	tr|A0A075B6Z2|A0A075B6Z2_HUMAN/tr|A0N4V7|A0N4V7_HUMAN		9.75	0		0	2	MASCOT		T
	R20190400565_LNC2,7350	K.GITLSVRP.-	842.509	-0.00192	2	1	22.87	0	0.276	0|0	tr|A0A075B6Z2|A0A075B6Z2_HUMAN/tr|A0N4V7|A0N4V7_HUMAN		9.75	0		0	2	MASCOT		T
$92-1	tr|H0Y9E6|H0Y9E6_HUMAN Centromere protein H (Fragment) OS=Homo sapiens OX=9606 GN=CENPH PE=1 SV=1	2	1	0.0535	22000.5	8.67
	R20190400565_LNC2,981	-.XEDRM*TLLLR.L	1249.66	-0.02025	2	1	21.37	0	0.533	0|0	tr|H0Y9E6|H0Y9E6_HUMAN		6.07	1	15.994919 Oxidation (M)	0	2	MASCOT		T
	R20190400565_LNC2,2032	-.XEDRM*TLLLR.L	1249.66	-0.02063	2	1	29.38	0	0.0843	0|0	tr|H0Y9E6|H0Y9E6_HUMAN		6.07	1	15.994919 Oxidation (M)	0	2	MASCOT		T
$93-1	tr|L0R5A1|L0R5A1_HUMAN Alternative protein CSF2RB OS=Homo sapiens OX=9606 GN=CSF2RB PE=4 SV=1	2	1	0.0741	11645.4	11.3
	R20190400565_LNC2,6933	R.LASIVTPR.N	856.525	-0.00128	2	1	24.32	0	0.197	0|0	tr|L0R5A1|L0R5A1_HUMAN		9.75	0		0	2	MASCOT		T
	R20190400565_LNC2,7121	R.LASIVTPR.N	856.525	0.00044	2	1	31.63	0	0.0365	0|0	tr|L0R5A1|L0R5A1_HUMAN		9.75	0		0	2	MASCOT		T
$94-1	sp|B3KS81|SRRM5_HUMAN Serine/arginine repetitive matrix protein 5 OS=Homo sapiens OX=9606 GN=SRRM5 PE=1 SV=3	1	1	0.0126	80353.9	12.05
	R20190400565_LNC2,2429	R.SPSKERQCR.Q	1147.56	0.01122	2	1	21.59	0	0.442	0|0	sp|B3KS81|SRRM5_HUMAN		9.5	2		0	2	MASCOT		T
$95-1	sp|O43823|AKAP8_HUMAN A-kinase anchor protein 8 OS=Homo sapiens OX=9606 GN=AKAP8 PE=1 SV=1	1	1	0.0188	76107.5	5.03
	R20190400565_LNC2,3436	R.GGSGGGGEGIQDR.E	1146.51	-0.0012	2	1	57.42	0	3.7e-05	0|0	sp|O43823|AKAP8_HUMAN		4.37	0		0	2	MASCOT		T
$96-1	sp|O95573|ACSL3_HUMAN Long-chain-fatty-acid--CoA ligase 3 OS=Homo sapiens OX=9606 GN=ACSL3 PE=1 SV=3	1	1	0.0083	80419.2	8.65
$96-2	tr|Q8TAF6|Q8TAF6_HUMAN Acyl-CoA synthetase 4 OS=Homo sapiens OX=9606 GN=FACL4 PE=2 SV=1	1	1	0.009	74421.3	8.33
$96-3	tr|B3KMA6|B3KMA6_HUMAN cDNA FLJ10609 fis, clone NT2RP2005276, highly similar to Long-chain-fatty-acid--CoA ligase 3 OS=Homo sapiens OX=9606 PE=2 SV=1	1	1	0.0129	51305.7	7.02
$96-4	sp|O60488|ACSL4_HUMAN Long-chain-fatty-acid--CoA ligase 4 OS=Homo sapiens OX=9606 GN=ACSL4 PE=1 SV=2	1	1	0.0084	79187.2	8.66
$96-5	tr|B4DH39|B4DH39_HUMAN cDNA FLJ57028, highly similar to Long-chain-fatty-acid--CoA ligase 4 OS=Homo sapiens OX=9606 PE=2 SV=1	1	1	0.0092	72143.1	8.51
$96-6	tr|A0A024R497|A0A024R497_HUMAN Acyl-CoA synthetase long-chain family member 3, isoform CRA_a OS=Homo sapiens OX=9606 GN=ACSL3 PE=4 SV=1	1	1	0.0083	80419.2	8.65
$96-7	tr|B3KN05|B3KN05_HUMAN cDNA FLJ13129 fis, clone NT2RP3002969, highly similar to Long-chain-fatty-acid--CoA ligase 3 OS=Homo sapiens OX=9606 PE=2 SV=1	1	1	0.0085	79221.9	8.59
$96-8	tr|B2RBE0|B2RBE0_HUMAN cDNA, FLJ95462, highly similar to Homo sapiens fatty-acid-Coenzyme A ligase, long-chain 3 (FACL3),mRNA OS=Homo sapiens OX=9606 PE=2 SV=1	1	1	0.0083	80347.1	8.71
$96-9	tr|Q6PIM8|Q6PIM8_HUMAN ACSL3 protein (Fragment) OS=Homo sapiens OX=9606 GN=ACSL3 PE=2 SV=1	1	1	0.0366	18619.3	6.93
	R20190400565_LNC2,3901	K.VEAALK.N	630.382	0.00069	2	1	23.38	0	0.691	0|0	tr|A0A024R497|A0A024R497_HUMAN/tr|Q6PIM8|Q6PIM8_HUMAN/tr|B2RBE0|B2RBE0_HUMAN/tr|B3KN05|B3KN05_HUMAN/tr|B4DH39|B4DH39_HUMAN/tr|B3KMA6|B3KMA6_HUMAN/tr|Q8TAF6|Q8TAF6_HUMAN/sp|O95573|ACSL3_HUMAN/sp|O60488|ACSL4_HUMAN		5.97	0		0	2	MASCOT		T
$97-1	sp|P00540|MOS_HUMAN Proto-oncogene serine/threonine-protein kinase mos OS=Homo sapiens OX=9606 GN=MOS PE=1 SV=1	1	1	0.026	37819.2	9.15
	R20190400565_LNC2,2040	K.LLLGATLPR.A	953.614	0.01227	2	1	22.14	0	0.0748	0|0	sp|P00540|MOS_HUMAN		9.75	0		0	2	MASCOT		T
$98-1	sp|P13010|XRCC5_HUMAN X-ray repair cross-complementing protein 5 OS=Homo sapiens OX=9606 GN=XRCC5 PE=1 SV=3	1	1	0.0191	82703.6	5.55
$98-2	tr|Q53T09|Q53T09_HUMAN Uncharacterized protein XRCC5 (Fragment) OS=Homo sapiens OX=9606 GN=XRCC5 PE=4 SV=1	1	1	0.0246	64242.6	5.7
	R20190400565_LNC2,3964	K.EEASGSSVTAEEAK.K	1394.63	4e-05	2	1	67.61	0	7.46e-06	0|0	tr|Q53T09|Q53T09_HUMAN/sp|P13010|XRCC5_HUMAN		4.09	0		0	2	MASCOT		T
$99-1	sp|P22492|H1T_HUMAN Histone H1t OS=Homo sapiens OX=9606 GN=HIST1H1T PE=2 SV=4	1	1	0.0435	22018.7	11.71
$99-2	sp|P10412|H14_HUMAN Histone H1.4 OS=Homo sapiens OX=9606 GN=HIST1H1E PE=1 SV=2	1	1	0.0411	21865	11.03
$99-3	sp|P16403|H12_HUMAN Histone H1.2 OS=Homo sapiens OX=9606 GN=HIST1H1C PE=1 SV=2	1	1	0.0423	21364.5	10.94
$99-4	tr|A3R0T7|A3R0T7_HUMAN Liver histone H1e OS=Homo sapiens OX=9606 PE=2 SV=1	1	1	0.0411	21879	11.03
$99-5	sp|P16401|H15_HUMAN Histone H1.5 OS=Homo sapiens OX=9606 GN=HIST1H1B PE=1 SV=3	1	1	0.0398	22579.9	10.91
$99-6	tr|A1L407|A1L407_HUMAN Histone cluster 1, H1t OS=Homo sapiens OX=9606 GN=HIST1H1T PE=2 SV=1	1	1	0.0435	22032.8	11.72
$99-7	sp|P16402|H13_HUMAN Histone H1.3 OS=Homo sapiens OX=9606 GN=HIST1H1D PE=1 SV=2	1	1	0.0407	22349.6	11.02
$99-8	sp|Q02539|H11_HUMAN Histone H1.1 OS=Homo sapiens OX=9606 GN=HIST1H1A PE=1 SV=3	1	1	0.0419	21841.8	10.99
$99-9	tr|Q4VB24|Q4VB24_HUMAN Histone cluster 1, H1e OS=Homo sapiens OX=9606 GN=HIST1H1E PE=2 SV=1	1	1	0.0411	21893	11.03
$99-10	tr|B2R984|B2R984_HUMAN cDNA, FLJ94268, highly similar to Homo sapiens histone 1, H1e (HIST1H1E), mRNA OS=Homo sapiens OX=9606 PE=2 SV=1	1	1	0.0411	21893	11.03
$99-11	tr|A3R0T8|A3R0T8_HUMAN Histone 1, H1e OS=Homo sapiens OX=9606 GN=HIST1H1E PE=2 SV=1	1	1	0.0411	21865	11.03
	R20190400565_LNC2,3281	K.GTGASGSFK.L ! R.GTGASGSFK.L	811.394	0.00014	2	1	24.68	0	0.429	0|0	tr|A3R0T8|A3R0T8_HUMAN/tr|B2R984|B2R984_HUMAN/tr|Q4VB24|Q4VB24_HUMAN/tr|A3R0T7|A3R0T7_HUMAN/sp|P16403|H12_HUMAN/sp|P10412|H14_HUMAN/sp|P16401|H15_HUMAN/sp|Q02539|H11_HUMAN/sp|P16402|H13_HUMAN ! tr|A1L407|A1L407_HUMAN/sp|P22492|H1T_HUMAN		8.75	0		0	2	MASCOT		T
$100-1	sp|P40939|ECHA_HUMAN Trifunctional enzyme subunit alpha, mitochondrial OS=Homo sapiens OX=9606 GN=HADHA PE=1 SV=2	1	1	0.0118	82998.7	9.16
$100-2	tr|E9KL44|E9KL44_HUMAN Epididymis tissue sperm binding protein Li 14m OS=Homo sapiens OX=9606 PE=2 SV=1	1	1	0.0118	82998.7	9.16
$100-3	tr|B4DRH6|B4DRH6_HUMAN cDNA FLJ54509, highly similar to Trifunctional enzyme subunit alpha, mitochondrial OS=Homo sapiens OX=9606 PE=2 SV=1	1	1	0.0126	78314.1	9.07
$100-4	tr|B4DDZ5|B4DDZ5_HUMAN cDNA FLJ53969, highly similar to Trifunctional enzyme subunit alpha, mitochondrial OS=Homo sapiens OX=9606 PE=2 SV=1	1	1	0.0157	62609.2	8.92
$100-5	tr|A0A2R8Y4F5|A0A2R8Y4F5_HUMAN Trifunctional enzyme subunit alpha, mitochondrial OS=Homo sapiens OX=9606 GN=HADHA PE=1 SV=1	1	1	0.0124	79466.4	8.97
$100-6	tr|H0YFD6|H0YFD6_HUMAN Trifunctional enzyme subunit alpha, mitochondrial OS=Homo sapiens OX=9606 GN=HADHA PE=1 SV=2	1	1	0.0114	86370.6	9.21
	R20190400565_LNC2,6237	K.DGPGFYTTR.C	1013.47	-0.00324	2	1	21.24	0	0.244	0|0	tr|H0YFD6|H0YFD6_HUMAN/tr|A0A2R8Y4F5|A0A2R8Y4F5_HUMAN/tr|B4DDZ5|B4DDZ5_HUMAN/tr|B4DRH6|B4DRH6_HUMAN/tr|E9KL44|E9KL44_HUMAN/sp|P40939|ECHA_HUMAN		5.84	0		0	2	MASCOT		T
$101-1	sp|P52597|HNRPF_HUMAN Heterogeneous nuclear ribonucleoprotein F OS=Homo sapiens OX=9606 GN=HNRNPF PE=1 SV=3	1	1	0.0145	45671.4	5.38
$101-2	tr|B4DKS8|B4DKS8_HUMAN cDNA FLJ57121, highly similar to Heterogeneous nuclear ribonucleoprotein F OS=Homo sapiens OX=9606 PE=2 SV=1	1	1	0.0178	37255	5.69
$101-3	tr|A0A024R7T3|A0A024R7T3_HUMAN Heterogeneous nuclear ribonucleoprotein F, isoform CRA_a OS=Homo sapiens OX=9606 GN=HNRPF PE=4 SV=1	1	1	0.0145	45671.4	5.38
	R20190400565_LNC2,2933	K.QAGLER.M	673.363	-0.0003	2	1	39.35	0	0.0106	0|0	tr|A0A024R7T3|A0A024R7T3_HUMAN/tr|B4DKS8|B4DKS8_HUMAN/sp|P52597|HNRPF_HUMAN		6	0		0	2	MASCOT		T
$102-1	sp|P60842|IF4A1_HUMAN Eukaryotic initiation factor 4A-I OS=Homo sapiens OX=9606 GN=EIF4A1 PE=1 SV=1	1	1	0.0197	46153.4	5.32
$102-2	tr|J3KTB5|J3KTB5_HUMAN Eukaryotic initiation factor 4A-I (Fragment) OS=Homo sapiens OX=9606 GN=EIF4A1 PE=1 SV=1	1	1	0.0311	29081.3	4.98
$102-3	sp|Q14240|IF4A2_HUMAN Eukaryotic initiation factor 4A-II OS=Homo sapiens OX=9606 GN=EIF4A2 PE=1 SV=2	1	1	0.0197	46401.8	5.33
$102-4	tr|J3KSN7|J3KSN7_HUMAN Eukaryotic initiation factor 4A-II (Fragment) OS=Homo sapiens OX=9606 GN=EIF4A2 PE=1 SV=1	1	1	0.0734	12070.7	4.52
$102-5	tr|J3QR64|J3QR64_HUMAN Eukaryotic initiation factor 4A-I (Fragment) OS=Homo sapiens OX=9606 GN=EIF4A1 PE=1 SV=1	1	1	0.0374	23660.9	6.12
$102-6	tr|J3KS25|J3KS25_HUMAN Eukaryotic initiation factor 4A-I (Fragment) OS=Homo sapiens OX=9606 GN=EIF4A1 PE=1 SV=8	1	1	0.0428	20532.3	4.74
$102-7	tr|D3DSD6|D3DSD6_HUMAN HCG1793424, isoform CRA_a OS=Homo sapiens OX=9606 GN=hCG_1793424 PE=4 SV=1	1	1	0.0635	14097.5	6.02
$102-8	tr|A8K088|A8K088_HUMAN cDNA FLJ78614, highly similar to Homo sapiens eukaryotic translation initiation factor 4A, isoform 1 (EIF4A1), mRNA OS=Homo sapiens OX=9606 PE=2 SV=1	1	1	0.0197	46125.4	5.32
$102-9	tr|J3QKZ9|J3QKZ9_HUMAN Eukaryotic initiation factor 4A-I (Fragment) OS=Homo sapiens OX=9606 GN=EIF4A1 PE=1 SV=8	1	1	0.0597	14594.9	8.86
$102-10	tr|E7EQG2|E7EQG2_HUMAN Eukaryotic initiation factor 4A-II OS=Homo sapiens OX=9606 GN=EIF4A2 PE=1 SV=1	1	1	0.0221	41289.9	5.45
$102-11	tr|Q59F68|Q59F68_HUMAN CD68 antigen variant (Fragment) OS=Homo sapiens OX=9606 PE=2 SV=1	1	1	0.0213	42416.6	5.46
$102-12	tr|A8K7F6|A8K7F6_HUMAN cDNA FLJ78244, highly similar to Homo sapiens eukaryotic translation initiation factor 4A, isoform 1 (EIF4A1), mRNA OS=Homo sapiens OX=9606 PE=2 SV=1	1	1	0.0197	46121.4	5.32
$102-13	tr|J3QLN6|J3QLN6_HUMAN Eukaryotic initiation factor 4A-I (Fragment) OS=Homo sapiens OX=9606 GN=EIF4A1 PE=1 SV=1	1	1	0.0491	18042.9	7.69
$102-14	tr|J3KT12|J3KT12_HUMAN Eukaryotic initiation factor 4A-I OS=Homo sapiens OX=9606 GN=EIF4A1 PE=1 SV=1	1	1	0.0235	38861.2	5.46
$102-15	tr|J3QL43|J3QL43_HUMAN Eukaryotic initiation factor 4A-I (Fragment) OS=Homo sapiens OX=9606 GN=EIF4A1 PE=1 SV=1	1	1	0.0295	30648.6	4.92
$102-16	tr|B4E047|B4E047_HUMAN cDNA FLJ59127, highly similar to Eukaryotic initiation factor 4A-I OS=Homo sapiens OX=9606 PE=2 SV=1	1	1	0.0462	18909.4	4.95
	R20190400565_LNC2,4743	R.ELAQQIQK.V	957.536	-0.00068	2	1	27.74	0	0.123	0|0	tr|E7EQG2|E7EQG2_HUMAN/tr|J3KT12|J3KT12_HUMAN/tr|J3QL43|J3QL43_HUMAN/tr|B4E047|B4E047_HUMAN/tr|J3QLN6|J3QLN6_HUMAN/tr|Q59F68|Q59F68_HUMAN/tr|A8K7F6|A8K7F6_HUMAN/tr|J3KSN7|J3KSN7_HUMAN/tr|A8K088|A8K088_HUMAN/tr|J3QKZ9|J3QKZ9_HUMAN/tr|J3QR64|J3QR64_HUMAN/tr|J3KS25|J3KS25_HUMAN/tr|D3DSD6|D3DSD6_HUMAN/tr|J3KTB5|J3KTB5_HUMAN/sp|Q14240|IF4A2_HUMAN/sp|P60842|IF4A1_HUMAN		6.1	0		0	2	MASCOT		T
$103-1	sp|P67809|YBOX1_HUMAN Nuclease-sensitive element-binding protein 1 OS=Homo sapiens OX=9606 GN=YBX1 PE=1 SV=3	1	1	0.0154	35923.8	9.87
$103-2	tr|A0JLU4|A0JLU4_HUMAN YBX1 protein (Fragment) OS=Homo sapiens OX=9606 GN=YBX1 PE=2 SV=1	1	1	0.0276	21429.9	10.33
$103-3	tr|Q2VIK8|Q2VIK8_HUMAN RcNSEP1 (Fragment) OS=Homo sapiens OX=9606 PE=4 SV=1	1	1	0.0157	35123	10.01
$103-4	tr|H0Y449|H0Y449_HUMAN Nuclease-sensitive element-binding protein 1 (Fragment) OS=Homo sapiens OX=9606 GN=YBX1 PE=1 SV=1	1	1	0.0134	41904.8	10.44
$103-5	tr|Q7KZ24|Q7KZ24_HUMAN Nuclease sensitive element binding protein-1 OS=Homo sapiens OX=9606 PE=2 SV=1	1	1	0.0155	34670.3	7
	R20190400565_LNC2,5109	R.NFNYR.R	713.337	-0.00099	2	1	30.15	0	0.0641	0|0	tr|H0Y449|H0Y449_HUMAN/tr|Q7KZ24|Q7KZ24_HUMAN/tr|A0JLU4|A0JLU4_HUMAN/tr|Q2VIK8|Q2VIK8_HUMAN/sp|P67809|YBOX1_HUMAN		8.75	0		0	2	MASCOT		T
$104-1	sp|P81605|DCD_HUMAN Dermcidin OS=Homo sapiens OX=9606 GN=DCD PE=1 SV=2	1	1	0.1	11283.7	6.09
	R20190400565_LNC2,4524	K.ENAGEDPGLAR.Q	1128.53	-0.00112	2	1	28.8	0	0.0597	0|0	sp|P81605|DCD_HUMAN		4.14	0		0	2	MASCOT		T
$105-1	sp|Q14134|TRI29_HUMAN Tripartite motif-containing protein 29 OS=Homo sapiens OX=9606 GN=TRIM29 PE=1 SV=2	1	1	0.017	65833.9	6.73
$105-2	tr|E9PRL4|E9PRL4_HUMAN Tripartite motif-containing protein 29 OS=Homo sapiens OX=9606 GN=TRIM29 PE=1 SV=1	1	1	0.0306	37421.5	6.22
$105-3	tr|B7Z5V8|B7Z5V8_HUMAN cDNA FLJ60841, highly similar to Tripartite motif-containing protein 29 OS=Homo sapiens OX=9606 PE=2 SV=1	1	1	0.028	41058.6	5.93
$105-4	tr|E9PIQ2|E9PIQ2_HUMAN Tripartite motif-containing protein 29 OS=Homo sapiens OX=9606 GN=TRIM29 PE=1 SV=1	1	1	0.0826	13607	10.04
$105-5	tr|Q0P6H7|Q0P6H7_HUMAN TRIM29 protein OS=Homo sapiens OX=9606 GN=TRIM29 PE=1 SV=2	1	1	0.0224	50828.7	6.52
$105-6	tr|H0YD78|H0YD78_HUMAN Tripartite motif-containing protein 29 (Fragment) OS=Homo sapiens OX=9606 GN=TRIM29 PE=1 SV=1	1	1	0.084	13243.5	9.84
$105-7	tr|B7Z8U9|B7Z8U9_HUMAN cDNA FLJ52831, highly similar to Tripartite motif-containing protein 29 OS=Homo sapiens OX=9606 PE=2 SV=1	1	1	0.0312	36838.8	6.42
$105-8	tr|B7Z5V5|B7Z5V5_HUMAN cDNA FLJ52736, highly similar to Tripartite motif-containing protein 29 OS=Homo sapiens OX=9606 PE=2 SV=1	1	1	0.0306	37361.4	6.22
$105-9	tr|A0A024R3J1|A0A024R3J1_HUMAN Tripartite motif-containing 29, isoform CRA_a OS=Homo sapiens OX=9606 GN=TRIM29 PE=4 SV=1	1	1	0.017	65833.9	6.73
$105-10	tr|H0YF27|H0YF27_HUMAN Tripartite motif-containing protein 29 (Fragment) OS=Homo sapiens OX=9606 GN=TRIM29 PE=1 SV=1	1	1	0.0592	18671.4	9.92
$105-11	tr|E9PPX1|E9PPX1_HUMAN Tripartite motif-containing protein 29 (Fragment) OS=Homo sapiens OX=9606 GN=TRIM29 PE=1 SV=1	1	1	0.1064	10577.4	9.57
$105-12	tr|Q53G41|Q53G41_HUMAN Tripartite motif protein TRIM29 isoform alpha variant (Fragment) OS=Homo sapiens OX=9606 PE=2 SV=1	1	1	0.017	65815.9	6.57
	R20190400565_LNC2,4061	R.TSYQPSSPGR.F	1079.51	-0.0005	2	1	33.07	0	0.0275	0|0	tr|A0A024R3J1|A0A024R3J1_HUMAN/tr|B7Z8U9|B7Z8U9_HUMAN/tr|B7Z5V5|B7Z5V5_HUMAN/tr|E9PIQ2|E9PIQ2_HUMAN/tr|B7Z5V8|B7Z5V8_HUMAN/tr|H0YD78|H0YD78_HUMAN/tr|Q0P6H7|Q0P6H7_HUMAN/tr|H0YF27|H0YF27_HUMAN/tr|Q53G41|Q53G41_HUMAN/tr|E9PPX1|E9PPX1_HUMAN/tr|E9PRL4|E9PRL4_HUMAN/sp|Q14134|TRI29_HUMAN		8.41	0		0	2	MASCOT		T
$106-1	sp|Q14244|MAP7_HUMAN Ensconsin OS=Homo sapiens OX=9606 GN=MAP7 PE=1 SV=1	1	1	0.0174	84050.8	9.62
$106-2	tr|A0A087WZ40|A0A087WZ40_HUMAN Ensconsin OS=Homo sapiens OX=9606 GN=MAP7 PE=1 SV=1	1	1	0.0167	87817.3	9.78
$106-3	tr|B2R704|B2R704_HUMAN cDNA, FLJ93207, highly similar to Homo sapiens microtubule-associated protein 7 (MAP7), mRNA OS=Homo sapiens OX=9606 PE=2 SV=1	1	1	0.0174	83981.6	9.55
$106-4	tr|B7Z3E1|B7Z3E1_HUMAN cDNA FLJ50537, highly similar to Homo sapiens microtubule-associated protein 7 (MAP7), mRNA OS=Homo sapiens OX=9606 PE=2 SV=1	1	1	0.0213	67833.2	9.48
$106-5	tr|B7Z3Y3|B7Z3Y3_HUMAN cDNA FLJ50557, highly similar to Homo sapiens microtubule-associated protein 7 (MAP7), mRNA OS=Homo sapiens OX=9606 PE=2 SV=1	1	1	0.0216	66967.1	9.47
$106-6	tr|B7ZB64|B7ZB64_HUMAN cDNA, FLJ79428, highly similar to Homo sapiens microtubule-associated protein 7 (MAP7), mRNA OS=Homo sapiens OX=9606 PE=2 SV=1	1	1	0.0169	86955.1	9.75
	R20190400565_LNC2,3917	K.TSAGTTDPEEATR.L	1335.6	-5e-05	2	1	20.64	0	1	0|0	tr|A0A087WZ40|A0A087WZ40_HUMAN/tr|B2R704|B2R704_HUMAN/tr|B7ZB64|B7ZB64_HUMAN/tr|B7Z3Y3|B7Z3Y3_HUMAN/tr|B7Z3E1|B7Z3E1_HUMAN/sp|Q14244|MAP7_HUMAN		4.14	0		0	2	MASCOT		T
$107-1	sp|Q14D04|MELT_HUMAN Ventricular zone-expressed PH domain-containing protein homolog 1 OS=Homo sapiens OX=9606 GN=VEPH1 PE=1 SV=1	1	1	0.0084	94744.3	6.26
	R20190400565_LNC2,6755	R.RDRSLPR.A	899.517	-0.01439	2	1	20.5	0	0.492	0|0	sp|Q14D04|MELT_HUMAN		11.7	2		0	2	MASCOT		T
$108-1	sp|Q15029|U5S1_HUMAN 116 kDa U5 small nuclear ribonucleoprotein component OS=Homo sapiens OX=9606 GN=EFTUD2 PE=1 SV=1	1	1	0.0082	109434	4.84
$108-2	tr|B4DZB1|B4DZB1_HUMAN cDNA FLJ59645, highly similar to 116 kDa U5 small nuclear ribonucleoprotein component OS=Homo sapiens OX=9606 PE=2 SV=1	1	1	0.0087	103821	5.21
$108-3	tr|Q8IXJ3|Q8IXJ3_HUMAN Small nuclear ribonucleoprotein component OS=Homo sapiens OX=9606 GN=SNRP116 PE=2 SV=1	1	1	0.0094	95370.6	5.68
$108-4	tr|B3KWY2|B3KWY2_HUMAN cDNA FLJ44205 fis, clone THYMU3001379, highly similar to 116 kDa U5 small nuclear ribonucleoprotein component OS=Homo sapiens OX=9606 PE=2 SV=1	1	1	0.0145	61051.2	5.41
$108-5	tr|A8KAP3|A8KAP3_HUMAN cDNA FLJ78483, highly similar to Homo sapiens elongation factor Tu GTP binding domain containing 2 (EFTUD2), mRNA OS=Homo sapiens OX=9606 PE=2 SV=1	1	1	0.0082	109475	4.86
$108-6	tr|Q6IBM8|Q6IBM8_HUMAN U5-116KD protein OS=Homo sapiens OX=9606 GN=U5-116KD PE=2 SV=1	1	1	0.0082	109459	4.84
$108-7	tr|B3KX19|B3KX19_HUMAN cDNA FLJ44500 fis, clone UTERU3000828, highly similar to 116 kDa U5 small nuclear ribonucleoprotein component OS=Homo sapiens OX=9606 PE=2 SV=1	1	1	0.0083	108209	4.85
	R20190400565_LNC2,4620	K.TATITEPR.G	888.479	-0.00153	2	1	22.29	0	0.731	0|0	tr|Q8IXJ3|Q8IXJ3_HUMAN/tr|B4DZB1|B4DZB1_HUMAN/tr|B3KWY2|B3KWY2_HUMAN/tr|B3KX19|B3KX19_HUMAN/tr|Q6IBM8|Q6IBM8_HUMAN/tr|A8KAP3|A8KAP3_HUMAN/sp|Q15029|U5S1_HUMAN		5.66	0		0	2	MASCOT		T
$109-1	sp|Q16658|FSCN1_HUMAN Fascin OS=Homo sapiens OX=9606 GN=FSCN1 PE=1 SV=3	1	1	0.0183	54529.3	6.84
$109-2	tr|B3KTM9|B3KTM9_HUMAN cDNA FLJ38511 fis, clone HCHON2000417, highly similar to FASCIN OS=Homo sapiens OX=9606 PE=2 SV=1	1	1	0.0419	23918.3	5.47
$109-3	tr|C9JFC0|C9JFC0_HUMAN Fascin (Fragment) OS=Homo sapiens OX=9606 GN=FSCN1 PE=1 SV=1	1	1	0.0682	14760.4	8.49
$109-4	tr|B3KTA3|B3KTA3_HUMAN Fascin OS=Homo sapiens OX=9606 PE=2 SV=1	1	1	0.0191	52275.9	7.57
$109-5	tr|A0A0A0MSB2|A0A0A0MSB2_HUMAN Fascin (Fragment) OS=Homo sapiens OX=9606 GN=FSCN1 PE=1 SV=6	1	1	0.0657	15413	7.71
$109-6	tr|A0A384MEG1|A0A384MEG1_HUMAN Fascin OS=Homo sapiens OX=9606 PE=2 SV=1	1	1	0.0183	54529.3	6.84
	R20190400565_LNC2,4188	K.VTGTLDANR.S	946.495	-0.00013	2	1	32.78	0	0.0707	0|0	tr|A0A384MEG1|A0A384MEG1_HUMAN/tr|A0A0A0MSB2|A0A0A0MSB2_HUMAN/tr|B3KTA3|B3KTA3_HUMAN/tr|C9JFC0|C9JFC0_HUMAN/tr|B3KTM9|B3KTM9_HUMAN/sp|Q16658|FSCN1_HUMAN		5.81	0		0	2	MASCOT		T
$110-1	sp|Q49A26|GLYR1_HUMAN Putative oxidoreductase GLYR1 OS=Homo sapiens OX=9606 GN=GLYR1 PE=1 SV=4	1	1	0.0108	60546.7	9.26
$110-2	tr|K7ELL0|K7ELL0_HUMAN Putative oxidoreductase GLYR1 OS=Homo sapiens OX=9606 GN=GLYR1 PE=1 SV=1	1	1	0.1154	5917.99	10.1
$110-3	tr|K7EMM8|K7EMM8_HUMAN Putative oxidoreductase GLYR1 (Fragment) OS=Homo sapiens OX=9606 GN=GLYR1 PE=1 SV=2	1	1	0.0115	57214.7	9.31
$110-4	tr|D3DUE6|D3DUE6_HUMAN Cytokine-like nuclear factor n-pac, isoform CRA_c OS=Homo sapiens OX=9606 GN=N-PAC PE=4 SV=1	1	1	0.0108	60985.2	9.48
$110-5	tr|D3DUE7|D3DUE7_HUMAN Cytokine-like nuclear factor n-pac, isoform CRA_a OS=Homo sapiens OX=9606 GN=N-PAC PE=4 SV=1	1	1	0.0105	62184.7	9.49
$110-6	tr|K7EQB2|K7EQB2_HUMAN Putative oxidoreductase GLYR1 (Fragment) OS=Homo sapiens OX=9606 GN=GLYR1 PE=1 SV=8	1	1	0.0324	20472.5	9.54
	R20190400565_LNC2,3795	K.IVNPPK.D	667.414	-0.00118	2	1	21.22	0	0.11	0|0	tr|K7ELL0|K7ELL0_HUMAN/tr|K7EMM8|K7EMM8_HUMAN/tr|K7EQB2|K7EQB2_HUMAN/tr|D3DUE7|D3DUE7_HUMAN/tr|D3DUE6|D3DUE6_HUMAN/sp|Q49A26|GLYR1_HUMAN		8.75	0		0	2	MASCOT		T
$111-1	sp|Q5SNV9|CA167_HUMAN Uncharacterized protein C1orf167 OS=Homo sapiens OX=9606 GN=C1orf167 PE=2 SV=2	1	1	0.0054	162421	10.71
$111-2	tr|Q05BY4|Q05BY4_HUMAN C1orf167 protein (Fragment) OS=Homo sapiens OX=9606 GN=C1orf167 PE=2 SV=1	1	1	0.0151	59160.5	10.46
$111-3	tr|H0Y5F2|H0Y5F2_HUMAN Uncharacterized protein C1orf167 (Fragment) OS=Homo sapiens OX=9606 GN=C1orf167 PE=4 SV=1	1	1	0.013	68345.9	11.33
$111-4	tr|H0Y5L4|H0Y5L4_HUMAN Uncharacterized protein C1orf167 (Fragment) OS=Homo sapiens OX=9606 GN=C1orf167 PE=1 SV=1	1	1	0.015	59146.5	10.46
$111-5	tr|H7BXQ2|H7BXQ2_HUMAN Uncharacterized protein C1orf167 (Fragment) OS=Homo sapiens OX=9606 GN=C1orf167 PE=4 SV=1	1	1	0.0097	92324	11.15
	R20190400565_LNC2,6037	R.LGLPGAGK.T	712.435	0.00011	2	1	28.34	0	0.0451	0|0	tr|Q05BY4|Q05BY4_HUMAN/tr|H0Y5F2|H0Y5F2_HUMAN/tr|H0Y5L4|H0Y5L4_HUMAN/tr|H7BXQ2|H7BXQ2_HUMAN/sp|Q5SNV9|CA167_HUMAN		8.75	0		0	2	MASCOT		T
$112-1	sp|Q69YN4|VIR_HUMAN Protein virilizer homolog OS=Homo sapiens OX=9606 GN=VIRMA PE=1 SV=2	1	1	0.0044	202023	4.9
	R20190400565_LNC2,3773	R.LGDHLAEK.T	882.468	-0.00059	2	1	21.51	0	0.356	0|0	sp|Q69YN4|VIR_HUMAN		5.32	0		0	2	MASCOT		T
$113-1	sp|Q6UDR6|SPIT4_HUMAN Kunitz-type protease inhibitor 4 OS=Homo sapiens OX=9606 GN=SPINT4 PE=3 SV=1	1	1	0.0707	11421.4	9.4
$113-2	tr|A0A384P5R1|A0A384P5R1_HUMAN Epididymis secretory sperm binding protein OS=Homo sapiens OX=9606 PE=2 SV=1	1	1	0.0707	11421.4	9.4
	R20190400565_LNC2,3825	R.EVACVAK.Y	776.397	0.00035	2	1	23.37	0	0.536	0|0	tr|A0A384P5R1|A0A384P5R1_HUMAN/sp|Q6UDR6|SPIT4_HUMAN		6.09	0		0	2	MASCOT		T
$114-1	sp|Q6XE24|RBMS3_HUMAN RNA-binding motif, single-stranded-interacting protein 3 OS=Homo sapiens OX=9606 GN=RBMS3 PE=1 SV=1	1	1	0.0137	47839.5	8.12
$114-2	tr|C9J9B2|C9J9B2_HUMAN RNA-binding motif, single-stranded-interacting protein 3 OS=Homo sapiens OX=9606 GN=RBMS3 PE=1 SV=1	1	1	0.0227	29080.4	9
$114-3	tr|A0A1B0GUW5|A0A1B0GUW5_HUMAN RNA-binding motif, single-stranded-interacting protein 3 (Fragment) OS=Homo sapiens OX=9606 GN=RBMS3 PE=1 SV=1	1	1	0.0119	54548.4	8.99
$114-4	tr|C9JIJ9|C9JIJ9_HUMAN RNA-binding motif, single-stranded-interacting protein 3 OS=Homo sapiens OX=9606 GN=RBMS3 PE=1 SV=1	1	1	0.0138	47711.3	8.12
	R20190400565_LNC2,3455	K.RQNQSK.Y	760.406	-0.01372	2	1	25.32	0	2.64	0|0	tr|C9JIJ9|C9JIJ9_HUMAN/tr|A0A1B0GUW5|A0A1B0GUW5_HUMAN/tr|C9J9B2|C9J9B2_HUMAN/sp|Q6XE24|RBMS3_HUMAN		11	1		0	2	MASCOT		T
$115-1	sp|Q6ZMW3|EMAL6_HUMAN Echinoderm microtubule-associated protein-like 6 OS=Homo sapiens OX=9606 GN=EML6 PE=2 SV=2	1	1	0.0041	217897	7.17
	R20190400565_LNC2,4008	-.M*ADRTAPR.C	933.457	-0.00398	2	1	24.7	0	0.258	0|0	sp|Q6ZMW3|EMAL6_HUMAN		9.35	1	15.994919 Oxidation (M)	0	2	MASCOT		T
$116-1	sp|Q86TB9|PATL1_HUMAN Protein PAT1 homolog 1 OS=Homo sapiens OX=9606 GN=PATL1 PE=1 SV=2	1	1	0.0117	86849.1	6.22
	R20190400565_LNC2,5443	R.AVPIGTPPK.Q	879.53	-0.0003	2	1	26.52	0	0.426	0|0	sp|Q86TB9|PATL1_HUMAN		8.8	0		0	2	MASCOT		T
$117-1	sp|Q86YZ3|HORN_HUMAN Hornerin OS=Homo sapiens OX=9606 GN=HRNR PE=1 SV=2	1	1	0.0049	282387	10.05
	R20190400565_LNC2,2952	R.YGQQGSGSGQSPSR.G	1395.62	0.00243	2	1	61.54	0	5.77e-05	0|0	sp|Q86YZ3|HORN_HUMAN		8.75	0		0	2	MASCOT		T
$118-1	sp|Q8IWT3|CUL9_HUMAN Cullin-9 OS=Homo sapiens OX=9606 GN=CUL9 PE=1 SV=2	1	1	0.0028	281226	5.3
$118-2	tr|E9PEZ1|E9PEZ1_HUMAN Cullin-9 OS=Homo sapiens OX=9606 GN=CUL9 PE=1 SV=1	1	1	0.0028	278133	5.29
	R20190400565_LNC2,2797	R.HSGIAPR.T	737.405	-0.00018	2	1	21.66	0	0.602	0|0	tr|E9PEZ1|E9PEZ1_HUMAN/sp|Q8IWT3|CUL9_HUMAN		9.76	0		0	2	MASCOT		T
$119-1	sp|Q92614|MY18A_HUMAN Unconventional myosin-XVIIIa OS=Homo sapiens OX=9606 GN=MYO18A PE=1 SV=3	1	1	0.0044	233112	5.95
$119-2	tr|B4DYM1|B4DYM1_HUMAN cDNA FLJ60372, highly similar to Myosin-18A OS=Homo sapiens OX=9606 PE=2 SV=1	1	1	0.0055	186533	5.66
$119-3	tr|B4E0T8|B4E0T8_HUMAN cDNA FLJ59649, highly similar to Myosin-18A OS=Homo sapiens OX=9606 PE=2 SV=1	1	1	0.0076	133546	6.67
$119-4	tr|A0A024QZ63|A0A024QZ63_HUMAN HCG27198, isoform CRA_c OS=Homo sapiens OX=9606 GN=hCG_27198 PE=3 SV=1	1	1	0.0044	231237	5.87
$119-5	tr|A0A0D9SFK2|A0A0D9SFK2_HUMAN Unconventional myosin-XVIIIa OS=Homo sapiens OX=9606 GN=MYO18A PE=1 SV=1	1	1	0.0044	231104	5.91
$119-6	tr|B4DZ32|B4DZ32_HUMAN cDNA FLJ60377, highly similar to Myosin-18A OS=Homo sapiens OX=9606 PE=2 SV=1	1	1	0.0096	109585	5.23
	R20190400565_LNC2,5337	R.LTAELQDTK.L	1018.54	0.00578	2	1	40.34	0	0.0164	0|0	tr|B4DYM1|B4DYM1_HUMAN/tr|A0A0D9SFK2|A0A0D9SFK2_HUMAN/tr|B4DZ32|B4DZ32_HUMAN/tr|B4E0T8|B4E0T8_HUMAN/tr|A0A024QZ63|A0A024QZ63_HUMAN/sp|Q92614|MY18A_HUMAN		4.37	0		0	2	MASCOT		T
$120-1	sp|Q92974|ARHG2_HUMAN Rho guanine nucleotide exchange factor 2 OS=Homo sapiens OX=9606 GN=ARHGEF2 PE=1 SV=4	1	1	0.0101	111541	6.89
$120-2	tr|Q5VY93|Q5VY93_HUMAN Rho guanine nucleotide exchange factor 2 OS=Homo sapiens OX=9606 GN=ARHGEF2 PE=1 SV=2	1	1	0.0379	29048.3	5.57
$120-3	tr|D3DVA5|D3DVA5_HUMAN Rho/rac guanine nucleotide exchange factor (GEF) 2, isoform CRA_a OS=Homo sapiens OX=9606 GN=ARHGEF2 PE=4 SV=1	1	1	0.0097	115998	7.08
$120-4	tr|V9GYF0|V9GYF0_HUMAN Rho guanine nucleotide exchange factor 2 (Fragment) OS=Homo sapiens OX=9606 GN=ARHGEF2 PE=1 SV=1	1	1	0.038	29365.9	5.02
$120-5	tr|V9GYM8|V9GYM8_HUMAN Rho guanine nucleotide exchange factor 2 OS=Homo sapiens OX=9606 GN=ARHGEF2 PE=1 SV=1	1	1	0.0097	116069	7.08
	R20190400565_LNC2,3884	R.AGAAPVAPEK.Q	910.499	-0.00117	2	1	54.87	0	0.000311	0|0	tr|Q5VY93|Q5VY93_HUMAN/tr|V9GYM8|V9GYM8_HUMAN/tr|V9GYF0|V9GYF0_HUMAN/tr|D3DVA5|D3DVA5_HUMAN/sp|Q92974|ARHG2_HUMAN		6.05	0		0	2	MASCOT		T
$121-1	sp|Q96BT7|ALKB8_HUMAN Alkylated DNA repair protein alkB homolog 8 OS=Homo sapiens OX=9606 GN=ALKBH8 PE=1 SV=2	1	1	0.009	75207.5	8.21
$121-2	tr|C9JQN2|C9JQN2_HUMAN Alkylated DNA repair protein alkB homolog 8 OS=Homo sapiens OX=9606 GN=ALKBH8 PE=1 SV=2	1	1	0.0417	16231.3	9.68
	R20190400565_LNC2,2987	R.TTEESK.R	694.325	0.00964	2	1	20	0	0.301	0|0	tr|C9JQN2|C9JQN2_HUMAN/sp|Q96BT7|ALKB8_HUMAN		4.53	0		0	2	MASCOT		T
$122-1	sp|Q96NC0|ZMAT2_HUMAN Zinc finger matrin-type protein 2 OS=Homo sapiens OX=9606 GN=ZMAT2 PE=1 SV=1	1	1	0.0302	23611.6	9.08
$122-2	tr|R4GNG8|R4GNG8_HUMAN Zinc finger matrin-type protein 2 (Fragment) OS=Homo sapiens OX=9606 GN=ZMAT2 PE=1 SV=1	1	1	0.0465	14864.7	9.13
	R20190400565_LNC2,3373	K.VDLESK.L	690.367	-0.00051	2	1	40.09	0	0.0122	0|0	tr|R4GNG8|R4GNG8_HUMAN/sp|Q96NC0|ZMAT2_HUMAN		4.37	0		0	2	MASCOT		T
$123-1	sp|Q9BRR0|ZKSC3_HUMAN Zinc finger protein with KRAB and SCAN domains 3 OS=Homo sapiens OX=9606 GN=ZKSCAN3 PE=1 SV=2	1	1	0.0093	60640.4	5.98
	R20190400565_LNC2,4383	K.NILSQ.-	574.319	-0.00041	1	1	25.42	0	0.403	0|0	sp|Q9BRR0|ZKSC3_HUMAN		5.53	0		0	2	MASCOT		T
$124-1	sp|Q9BST9|RTKN_HUMAN Rhotekin OS=Homo sapiens OX=9606 GN=RTKN PE=1 SV=2	1	1	0.0124	62666.7	7.18
	R20190400565_LNC2,3353	K.LSSSLGR.S	719.405	0.01429	2	1	21.02	0	3.01	0|0	sp|Q9BST9|RTKN_HUMAN		9.75	0		0	2	MASCOT		T
$125-1	sp|Q9C0K1|S39A8_HUMAN Zinc transporter ZIP8 OS=Homo sapiens OX=9606 GN=SLC39A8 PE=2 SV=1	1	1	0.013	49630.1	5.71
$125-2	tr|A0A024RDG0|A0A024RDG0_HUMAN Solute carrier family 39 (Zinc transporter), member 8, isoform CRA_b OS=Homo sapiens OX=9606 GN=SLC39A8 PE=4 SV=1	1	1	0.013	49630.1	5.71
	R20190400565_LNC2,2844	R.EKVTGR.K	689.394	-0.00047	2	1	23.66	0	1.02	0|0	tr|A0A024RDG0|A0A024RDG0_HUMAN/sp|Q9C0K1|S39A8_HUMAN		8.85	1		0	2	MASCOT		T
$126-1	sp|Q9H0D6|XRN2_HUMAN 5'-3' exoribonuclease 2 OS=Homo sapiens OX=9606 GN=XRN2 PE=1 SV=1	1	1	0.0126	108581	7.26
$126-2	tr|B4DZC3|B4DZC3_HUMAN 5'-3' exoribonuclease OS=Homo sapiens OX=9606 PE=2 SV=1	1	1	0.0134	102415	7.55
$126-3	tr|B3KMC9|B3KMC9_HUMAN 5'-3' exoribonuclease OS=Homo sapiens OX=9606 PE=2 SV=1	1	1	0.0126	108611	7.26
	R20190400565_LNC2,3638	R.NSPGSQVASNPR.Q	1213.59	-0.00571	2	1	38.59	0	0.00813	0|0	tr|B4DZC3|B4DZC3_HUMAN/tr|B3KMC9|B3KMC9_HUMAN/sp|Q9H0D6|XRN2_HUMAN		9.75	0		0	2	MASCOT		T
$127-1	sp|Q9HCD5|NCOA5_HUMAN Nuclear receptor coactivator 5 OS=Homo sapiens OX=9606 GN=NCOA5 PE=1 SV=2	1	1	0.0121	65535.7	9.62
	R20190400565_LNC2,6945	R.RDRSPIR.G	899.517	-0.01455	2	1	20.17	0	0.535	0|0	sp|Q9HCD5|NCOA5_HUMAN		11.7	2		0	2	MASCOT		T
$128-1	sp|Q9HCS7|SYF1_HUMAN Pre-mRNA-splicing factor SYF1 OS=Homo sapiens OX=9606 GN=XAB2 PE=1 SV=2	1	1	0.0105	100009	5.87
$128-2	tr|Q68CN2|Q68CN2_HUMAN Uncharacterized protein DKFZp762C1015 (Fragment) OS=Homo sapiens OX=9606 GN=DKFZp762C1015 PE=2 SV=1	1	1	0.0127	81730.4	5.29
$128-3	tr|Q71SV8|Q71SV8_HUMAN Crn-related protein kim1 OS=Homo sapiens OX=9606 PE=2 SV=1	1	1	0.0106	99705.1	5.87
	R20190400565_LNC2,5137	R.LATVVNDER.F	1016.54	-0.00023	2	1	35.36	0	0.0379	0|0	tr|Q68CN2|Q68CN2_HUMAN/tr|Q71SV8|Q71SV8_HUMAN/sp|Q9HCS7|SYF1_HUMAN		4.37	0		0	2	MASCOT		T
$129-1	sp|Q9NPI1|BRD7_HUMAN Bromodomain-containing protein 7 OS=Homo sapiens OX=9606 GN=BRD7 PE=1 SV=1	1	1	0.0138	74137.7	6
$129-2	tr|I3L4V5|I3L4V5_HUMAN Bromodomain-containing protein 7 (Fragment) OS=Homo sapiens OX=9606 GN=BRD7 PE=1 SV=1	1	1	0.0826	12096.6	4.86
$129-3	tr|A0A024R6Q8|A0A024R6Q8_HUMAN Bromodomain containing 7, isoform CRA_b OS=Homo sapiens OX=9606 GN=BRD7 PE=4 SV=1	1	1	0.0177	57464	5.12
	R20190400565_LNC2,3548	R.ELQEAQNER.L	1116.53	-0.00197	2	1	37.28	0	0.0072	0|0	tr|A0A024R6Q8|A0A024R6Q8_HUMAN/tr|I3L4V5|I3L4V5_HUMAN/sp|Q9NPI1|BRD7_HUMAN		4.25	0		0	2	MASCOT		T
$130-1	sp|Q9NR12|PDLI7_HUMAN PDZ and LIM domain protein 7 OS=Homo sapiens OX=9606 GN=PDLIM7 PE=1 SV=1	1	1	0.0219	49844.2	8.76
$130-2	tr|D6RF83|D6RF83_HUMAN PDZ and LIM domain protein 7 (Fragment) OS=Homo sapiens OX=9606 GN=PDLIM7 PE=1 SV=1	1	1	0.0578	18452.7	10.08
$130-3	tr|D6RH06|D6RH06_HUMAN PDZ and LIM domain protein 7 (Fragment) OS=Homo sapiens OX=9606 GN=PDLIM7 PE=1 SV=1	1	1	0.0348	30561.2	9.38
	R20190400565_LNC2,3833	K.ASAPAADPPR.Y	952.485	-0.00048	2	1	30.77	0	0.0534	0|0	tr|D6RH06|D6RH06_HUMAN/tr|D6RF83|D6RF83_HUMAN/sp|Q9NR12|PDLI7_HUMAN		5.88	0		0	2	MASCOT		T
$131-1	sp|Q9NYU2|UGGG1_HUMAN UDP-glucose:glycoprotein glucosyltransferase 1 OS=Homo sapiens OX=9606 GN=UGGT1 PE=1 SV=3	1	1	0.0039	177187	5.42
$131-2	tr|H7BZG0|H7BZG0_HUMAN UDP-glucose:glycoprotein glucosyltransferase 1 (Fragment) OS=Homo sapiens OX=9606 GN=UGGT1 PE=1 SV=1	1	1	0.0458	15495.8	8.93
$131-3	tr|A8KAK1|A8KAK1_HUMAN cDNA FLJ77398, highly similar to Homo sapiens UDP-glucose ceramide glucosyltransferase-like 1, transcript variant 2, mRNA OS=Homo sapiens OX=9606 PE=2 SV=1	1	1	0.0039	175005	5.34
	R20190400565_LNC2,4814	K.LEAAVR.I	658.388	-0.0011	2	1	25.41	0	0.326	0|0	tr|A8KAK1|A8KAK1_HUMAN/tr|H7BZG0|H7BZG0_HUMAN/sp|Q9NYU2|UGGG1_HUMAN		6	0		0	2	MASCOT		T
$132-1	sp|Q9NZB2|F120A_HUMAN Constitutive coactivator of PPAR-gamma-like protein 1 OS=Homo sapiens OX=9606 GN=FAM120A PE=1 SV=2	1	1	0.0125	121886	9.07
$132-2	tr|A0A0C4DG79|A0A0C4DG79_HUMAN Constitutive coactivator of PPAR-gamma-like protein 1 (Fragment) OS=Homo sapiens OX=9606 GN=FAM120A PE=1 SV=1	1	1	0.0283	54192.5	9.43
	R20190400565_LNC2,3251	R.APSHSESALNNDSK.T	1456.67	0.00039	3	1	37.51	0	0.012	0|0	tr|A0A0C4DG79|A0A0C4DG79_HUMAN/sp|Q9NZB2|F120A_HUMAN		5.32	0		0	2	MASCOT		T
$133-1	sp|Q9UMS4|PRP19_HUMAN Pre-mRNA-processing factor 19 OS=Homo sapiens OX=9606 GN=PRPF19 PE=1 SV=1	1	1	0.0139	55180.1	6.14
$133-2	tr|F5GY56|F5GY56_HUMAN Pre-mRNA-processing factor 19 (Fragment) OS=Homo sapiens OX=9606 GN=PRPF19 PE=1 SV=1	1	1	0.0278	27717.6	6.25
$133-3	tr|F5H2I0|F5H2I0_HUMAN Pre-mRNA-processing factor 19 (Fragment) OS=Homo sapiens OX=9606 GN=PRPF19 PE=1 SV=1	1	1	0.0673	11357	8.93
	R20190400565_LNC2,3135	R.QQLQTTR.Q	874.474	0.00292	2	1	26.99	0	0.248	0|0	tr|F5H2I0|F5H2I0_HUMAN/tr|F5GY56|F5GY56_HUMAN/sp|Q9UMS4|PRP19_HUMAN		9.75	0		0	2	MASCOT		T
$134-1	sp|Q9UPN6|SCAF8_HUMAN Protein SCAF8 OS=Homo sapiens OX=9606 GN=SCAF8 PE=1 SV=1	1	1	0.0087	140518	8.41
$134-2	tr|Q8NDE9|Q8NDE9_HUMAN Uncharacterized protein DKFZp434J2412 (Fragment) OS=Homo sapiens OX=9606 GN=DKFZp434J2412 PE=2 SV=1	1	1	0.0179	66739.9	5.91
$134-3	tr|Q9H8B2|Q9H8B2_HUMAN cDNA FLJ13797 fis, clone THYRO1000121, highly similar to Rattus norvegicus CTD-binding SR-like protein rA8 mRNA OS=Homo sapiens OX=9606 PE=2 SV=1	1	1	0.0311	40467.3	5.87
$134-4	tr|A0A0A0MT33|A0A0A0MT33_HUMAN Protein SCAF8 OS=Homo sapiens OX=9606 GN=SCAF8 PE=1 SV=1	1	1	0.0082	148857	9.14
$134-5	tr|B7Z3A4|B7Z3A4_HUMAN cDNA FLJ56906, highly similar to RNA-binding protein 16 OS=Homo sapiens OX=9606 PE=2 SV=1	1	1	0.0082	148866	9.14
$134-6	tr|Q59EY7|Q59EY7_HUMAN T-cell lymphoma invasion and metastasis 2 variant (Fragment) OS=Homo sapiens OX=9606 PE=4 SV=1	1	1	0.0056	218689	6.67
$134-7	tr|B7Z876|B7Z876_HUMAN cDNA FLJ55551, highly similar to RNA-binding protein 16 OS=Homo sapiens OX=9606 PE=2 SV=1	1	1	0.0084	145163	8.83
	R20190400565_LNC2,4850	K.LTSSNEINKEK.S	1262.66	0.0195	2	1	20.02	0	0.939	0|0	tr|A0A0A0MT33|A0A0A0MT33_HUMAN/tr|B7Z876|B7Z876_HUMAN/tr|Q59EY7|Q59EY7_HUMAN/tr|B7Z3A4|B7Z3A4_HUMAN/tr|Q9H8B2|Q9H8B2_HUMAN/tr|Q8NDE9|Q8NDE9_HUMAN/sp|Q9UPN6|SCAF8_HUMAN		6.14	1		0	2	MASCOT		T
$135-1	sp|Q9Y3Q7|ADA18_HUMAN Disintegrin and metalloproteinase domain-containing protein 18 OS=Homo sapiens OX=9606 GN=ADAM18 PE=2 SV=1	1	1	0.0081	82855.7	7.16
$135-2	tr|Q0VAI3|Q0VAI3_HUMAN ADAM18 protein OS=Homo sapiens OX=9606 GN=ADAM18 PE=2 SV=1	1	1	0.0392	17245.2	7.49
	R20190400565_LNC2,3246	K.RNEISK.S	746.415	0.01145	2	1	23.65	0	0.897	0|0	tr|Q0VAI3|Q0VAI3_HUMAN/sp|Q9Y3Q7|ADA18_HUMAN		8.75	1		0	2	MASCOT		T
$136-1	tr|A0A024QZP3|A0A024QZP3_HUMAN HCG1645842, isoform CRA_b OS=Homo sapiens OX=9606 GN=hCG_1645842 PE=4 SV=1	1	1	0.0414	16257.5	9.12
$136-2	tr|B4E002|B4E002_HUMAN cDNA FLJ59804, moderately similar to BCoR protein OS=Homo sapiens OX=9606 PE=2 SV=1	1	1	0.0341	19603.3	8.69
$136-3	sp|Q8N888|BCOR2_HUMAN Putative BCoR-like protein 2 OS=Homo sapiens OX=9606 GN=BCORP1 PE=5 SV=1	1	1	0.0414	16257.5	9.12
$136-4	sp|Q68DH5|LMBD2_HUMAN LMBR1 domain-containing protein 2 OS=Homo sapiens OX=9606 GN=LMBRD2 PE=1 SV=1	1	1	0.0086	81171.3	7.25
$136-5	tr|B4DTZ7|B4DTZ7_HUMAN cDNA FLJ57146, highly similar to Homo sapiens LMBR1 domain containing 2 (LMBRD2), mRNA OS=Homo sapiens OX=9606 PE=2 SV=1	1	1	0.0102	69333.6	6.72
	R20190400565_LNC2,3137	K.VNESIK.T ! K.VNESIK.Y	689.383	0.00049	2	1	26.27	0	0.417	0|0	tr|B4E002|B4E002_HUMAN/tr|A0A024QZP3|A0A024QZP3_HUMAN/sp|Q8N888|BCOR2_HUMAN ! tr|B4DTZ7|B4DTZ7_HUMAN/sp|Q68DH5|LMBD2_HUMAN		5.97	0		0	2	MASCOT		T
$137-1	tr|A0A024R0V4|A0A024R0V4_HUMAN Vasodilator-stimulated phosphoprotein isoform 1 OS=Homo sapiens OX=9606 GN=VASP PE=2 SV=1	1	1	0.0316	39829.3	9.05
$137-2	tr|A0A0S2Z4N8|A0A0S2Z4N8_HUMAN Vasodilator-stimulated phosphoprotein isoform 2 (Fragment) OS=Homo sapiens OX=9606 GN=VASP PE=2 SV=1	1	1	0.0366	35427.3	9.05
$137-3	tr|K7EM16|K7EM16_HUMAN Vasodilator-stimulated phosphoprotein (Fragment) OS=Homo sapiens OX=9606 GN=VASP PE=1 SV=1	1	1	0.0656	20047.3	7.94
$137-4	tr|A0A0S2Z4I9|A0A0S2Z4I9_HUMAN Vasodilator-stimulated phosphoprotein isoform 3 (Fragment) OS=Homo sapiens OX=9606 GN=VASP PE=2 SV=1	1	1	0.0367	35299.2	9.05
$137-5	sp|P50552|VASP_HUMAN Vasodilator-stimulated phosphoprotein OS=Homo sapiens OX=9606 GN=VASP PE=1 SV=3	1	1	0.0316	39829.3	9.05
	R20190400565_LNC2,3565	K.DESANQEEPEAR.V	1374.58	0.00083	2	1	22.89	0	0.0643	0|0	tr|A0A024R0V4|A0A024R0V4_HUMAN/tr|A0A0S2Z4I9|A0A0S2Z4I9_HUMAN/tr|K7EM16|K7EM16_HUMAN/tr|A0A0S2Z4N8|A0A0S2Z4N8_HUMAN/sp|P50552|VASP_HUMAN		3.91	0		0	2	MASCOT		T
$138-1	tr|A0A024R1K8|A0A024R1K8_HUMAN Splicing factor 3a, subunit 1, 120kDa, isoform CRA_a OS=Homo sapiens OX=9606 GN=SF3A1 PE=4 SV=1	1	1	0.0101	88885.1	5.15
$138-2	sp|Q15459|SF3A1_HUMAN Splicing factor 3A subunit 1 OS=Homo sapiens OX=9606 GN=SF3A1 PE=1 SV=1	1	1	0.0101	88885.1	5.15
	R20190400565_LNC2,3234	R.QNEINNPK.F	956.48	0.00043	2	1	21.17	0	0.348	0|0	tr|A0A024R1K8|A0A024R1K8_HUMAN/sp|Q15459|SF3A1_HUMAN		6	0		0	2	MASCOT		T
$139-1	tr|A0A024R3V0|A0A024R3V0_HUMAN DNA polymerase-transactivated protein 6, isoform CRA_a OS=Homo sapiens OX=9606 GN=DNAPTP6 PE=4 SV=1	1	1	0.0233	61728.3	9.67
$139-2	tr|B8ZZZ7|B8ZZZ7_HUMAN DNA polymerase-transactivated protein 6, isoform CRA_b OS=Homo sapiens OX=9606 GN=SPATS2L PE=1 SV=1	1	1	0.0261	54944.6	9.76
$139-3	sp|Q9NUQ6|SPS2L_HUMAN SPATS2-like protein OS=Homo sapiens OX=9606 GN=SPATS2L PE=1 SV=2	1	1	0.0233	61728.3	9.67
	R20190400565_LNC2,4334	K.SQGSGNEAEPLGK.G	1273.6	-0.00248	2	1	61.66	0	3.68e-05	0|0	tr|A0A024R3V0|A0A024R3V0_HUMAN/tr|B8ZZZ7|B8ZZZ7_HUMAN/sp|Q9NUQ6|SPS2L_HUMAN		4.53	0		0	2	MASCOT		T
$140-1	tr|A0A024R998|A0A024R998_HUMAN Protein phosphatase 1, regulatory (Inhibitor) subunit 12B, isoform CRA_b OS=Homo sapiens OX=9606 GN=PPP1R12B PE=4 SV=1	1	1	0.006	93858.2	5.34
$140-2	tr|A0A024R9B2|A0A024R9B2_HUMAN Protein phosphatase 1, regulatory (Inhibitor) subunit 12B, isoform CRA_g OS=Homo sapiens OX=9606 GN=PPP1R12B PE=4 SV=1	1	1	0.0059	94046.4	5.34
$140-3	tr|A0A0S2Z473|A0A0S2Z473_HUMAN Protein phosphatase 1 regulatory subunit 12B isoform 1 (Fragment) OS=Homo sapiens OX=9606 GN=PPP1R12B PE=2 SV=1	1	1	0.013	43138.4	4.84
$140-4	sp|O60237|MYPT2_HUMAN Protein phosphatase 1 regulatory subunit 12B OS=Homo sapiens OX=9606 GN=PPP1R12B PE=1 SV=2	1	1	0.0051	110403	5.53
	R20190400565_LNC2,4299	K.IEDVR.Q	631.341	-0.00217	2	1	22.79	0	1.28	0|0	tr|A0A0S2Z473|A0A0S2Z473_HUMAN/tr|A0A024R9B2|A0A024R9B2_HUMAN/tr|A0A024R998|A0A024R998_HUMAN/sp|O60237|MYPT2_HUMAN		4.37	0		0	2	MASCOT		T
$141-1	tr|A0A024RAQ1|A0A024RAQ1_HUMAN Cold shock domain protein A, isoform CRA_a OS=Homo sapiens OX=9606 GN=CSDA PE=4 SV=1	1	1	0.0161	40089.4	9.77
$141-2	sp|P16989|YBOX3_HUMAN Y-box-binding protein 3 OS=Homo sapiens OX=9606 GN=YBX3 PE=1 SV=4	1	1	0.0161	40089.4	9.77
	R20190400565_LNC2,2776	R.QFSGAR.N	665.337	2e-05	2	1	27.44	0	0.657	0|0	tr|A0A024RAQ1|A0A024RAQ1_HUMAN/sp|P16989|YBOX3_HUMAN		9.75	0		0	2	MASCOT		T
$142-1	tr|A0A024RCJ9|A0A024RCJ9_HUMAN Histone H2B OS=Homo sapiens OX=9606 GN=HIST1H2BN PE=3 SV=1	1	1	0.0556	13922	10.31
$142-2	tr|Q0D2M2|Q0D2M2_HUMAN HIST1H2BC protein OS=Homo sapiens OX=9606 GN=HIST1H2BC PE=2 SV=1	1	1	0.0556	13833.9	10.39
$142-3	tr|A8K9J7|A8K9J7_HUMAN Histone H2B OS=Homo sapiens OX=9606 PE=2 SV=1	1	1	0.0556	13996.1	10.31
$142-4	tr|A0A024RCL8|A0A024RCL8_HUMAN Histone H2B OS=Homo sapiens OX=9606 GN=HIST1H2BK PE=3 SV=1	1	1	0.0556	13890	10.31
$142-5	sp|P58876|H2B1D_HUMAN Histone H2B type 1-D OS=Homo sapiens OX=9606 GN=HIST1H2BD PE=1 SV=2	1	1	0.0556	13936	10.31
$142-6	sp|Q99877|H2B1N_HUMAN Histone H2B type 1-N OS=Homo sapiens OX=9606 GN=HIST1H2BN PE=1 SV=3	1	1	0.0556	13922	10.31
$142-7	tr|U3KQK0|U3KQK0_HUMAN Histone H2B OS=Homo sapiens OX=9606 GN=HIST1H2BN PE=1 SV=1	1	1	0.0422	18803.7	10.53
$142-8	sp|P57053|H2BFS_HUMAN Histone H2B type F-S OS=Homo sapiens OX=9606 GN=H2BFS PE=1 SV=2	1	1	0.0556	13944	10.37
$142-9	sp|P62807|H2B1C_HUMAN Histone H2B type 1-C/E/F/G/I OS=Homo sapiens OX=9606 GN=HIST1H2BC PE=1 SV=4	1	1	0.0556	13906	10.31
$142-10	tr|B2R4S9|B2R4S9_HUMAN Histone H2B OS=Homo sapiens OX=9606 GN=HIST1H2BC PE=2 SV=1	1	1	0.0556	13906	10.31
$142-11	tr|A0A024QZZ7|A0A024QZZ7_HUMAN Histone H2B OS=Homo sapiens OX=9606 GN=HIST1H2BD PE=3 SV=1	1	1	0.0556	13936	10.31
$142-12	tr|A0A024RCJ2|A0A024RCJ2_HUMAN Histone H2B OS=Homo sapiens OX=9606 GN=HIST1H2BJ PE=3 SV=1	1	1	0.0556	13904	10.31
$142-13	tr|B4DR52|B4DR52_HUMAN Histone H2B OS=Homo sapiens OX=9606 PE=2 SV=1	1	1	0.0422	18040.7	10.31
$142-14	sp|P23527|H2B1O_HUMAN Histone H2B type 1-O OS=Homo sapiens OX=9606 GN=HIST1H2BO PE=1 SV=3	1	1	0.0556	13906	10.31
$142-15	tr|I6L9F7|I6L9F7_HUMAN Histone H2B (Fragment) OS=Homo sapiens OX=9606 GN=HIST1H2BM PE=2 SV=1	1	1	0.0507	15156.4	10.25
$142-16	sp|Q16778|H2B2E_HUMAN Histone H2B type 2-E OS=Homo sapiens OX=9606 GN=HIST2H2BE PE=1 SV=3	1	1	0.0556	13920	10.31
$142-17	sp|Q96A08|H2B1A_HUMAN Histone H2B type 1-A OS=Homo sapiens OX=9606 GN=HIST1H2BA PE=1 SV=3	1	1	0.0551	14167.3	10.31
$142-18	sp|Q5QNW6|H2B2F_HUMAN Histone H2B type 2-F OS=Homo sapiens OX=9606 GN=HIST2H2BF PE=1 SV=3	1	1	0.0556	13920	10.31
$142-19	sp|P06899|H2B1J_HUMAN Histone H2B type 1-J OS=Homo sapiens OX=9606 GN=HIST1H2BJ PE=1 SV=3	1	1	0.0556	13904	10.31
$142-20	sp|O60814|H2B1K_HUMAN Histone H2B type 1-K OS=Homo sapiens OX=9606 GN=HIST1H2BK PE=1 SV=3	1	1	0.0556	13890	10.31
$142-21	sp|Q93079|H2B1H_HUMAN Histone H2B type 1-H OS=Homo sapiens OX=9606 GN=HIST1H2BH PE=1 SV=3	1	1	0.0556	13891.9	10.31
$142-22	sp|Q99879|H2B1M_HUMAN Histone H2B type 1-M OS=Homo sapiens OX=9606 GN=HIST1H2BM PE=1 SV=3	1	1	0.0556	13989.1	10.31
$142-23	sp|Q99880|H2B1L_HUMAN Histone H2B type 1-L OS=Homo sapiens OX=9606 GN=HIST1H2BL PE=1 SV=3	1	1	0.0556	13952	10.31
$142-24	sp|P33778|H2B1B_HUMAN Histone H2B type 1-B OS=Homo sapiens OX=9606 GN=HIST1H2BB PE=1 SV=2	1	1	0.0556	13950	10.31
	R20190400565_LNC2,4360	R.EIQTAVR.L	816.457	-0.00074	2	1	20.51	0	1.12	0|0	tr|U3KQK0|U3KQK0_HUMAN/tr|B2R4S9|B2R4S9_HUMAN/tr|A0A024QZZ7|A0A024QZZ7_HUMAN/tr|I6L9F7|I6L9F7_HUMAN/tr|A0A024RCJ2|A0A024RCJ2_HUMAN/tr|B4DR52|B4DR52_HUMAN/tr|A8K9J7|A8K9J7_HUMAN/tr|A0A024RCL8|A0A024RCL8_HUMAN/tr|Q0D2M2|Q0D2M2_HUMAN/tr|A0A024RCJ9|A0A024RCJ9_HUMAN/sp|Q99877|H2B1N_HUMAN/sp|P23527|H2B1O_HUMAN/sp|P57053|H2BFS_HUMAN/sp|P62807|H2B1C_HUMAN/sp|P58876|H2B1D_HUMAN/sp|Q5QNW6|H2B2F_HUMAN/sp|P0…		6.1	0		0	2	MASCOT		T
$143-1	tr|A0A087WTM0|A0A087WTM0_HUMAN SPARC-related modular calcium-binding protein 2 OS=Homo sapiens OX=9606 GN=SMOC2 PE=4 SV=1	1	1	0.0441	14209.6	9.78
$143-2	tr|Q7Z4C9|Q7Z4C9_HUMAN MSTP140 OS=Homo sapiens OX=9606 PE=2 SV=1	1	1	0.0432	14648	9.78
	R20190400565_LNC2,3224	R.VALAEK.D	630.382	0.00095	2	1	25.38	0	0.436	0|0	tr|Q7Z4C9|Q7Z4C9_HUMAN/tr|A0A087WTM0|A0A087WTM0_HUMAN		5.97	0		0	2	MASCOT		T
$144-1	tr|A0A087WV29|A0A087WV29_HUMAN RNA cytidine acetyltransferase OS=Homo sapiens OX=9606 GN=NAT10 PE=1 SV=1	1	1	0.0108	93533.5	5.61
$144-2	sp|Q9H0A0|NAT10_HUMAN RNA cytidine acetyltransferase OS=Homo sapiens OX=9606 GN=NAT10 PE=1 SV=2	1	1	0.0088	115729	8.5
$144-3	tr|Q05CW7|Q05CW7_HUMAN NAT10 protein (Fragment) OS=Homo sapiens OX=9606 GN=NAT10 PE=2 SV=1	1	1	0.0162	62383.7	9.35
	R20190400565_LNC2,4531	R.YAPGDAVEK.W	949.463	-0.00076	2	1	23.92	0	0.357	0|0	tr|Q05CW7|Q05CW7_HUMAN/tr|A0A087WV29|A0A087WV29_HUMAN/sp|Q9H0A0|NAT10_HUMAN		4.37	0		0	2	MASCOT		T
$145-1	tr|A0A0D9SFI4|A0A0D9SFI4_HUMAN R3H and coiled-coil domain-containing protein 1 (Fragment) OS=Homo sapiens OX=9606 GN=R3HCC1 PE=1 SV=1	1	1	0.1395	4956.76	4.95
	R20190400565_LNC2,4963	K.VLLFPP.-	685.428	-0.00744	2	1	34.88	0	0.0173	0|0	tr|A0A0D9SFI4|A0A0D9SFI4_HUMAN		5.5	0		0	2	MASCOT		T
$146-1	tr|A0A0S2Z5Z8|A0A0S2Z5Z8_HUMAN 1-aminocyclopropane-1-carboxylate synthase-like protein (Non-functional) isoform 2 OS=Homo sapiens OX=9606 GN=ACCS PE=2 SV=1	1	1	0.0167	54760	5.81
$146-2	tr|A0A0S2Z622|A0A0S2Z622_HUMAN 1-aminocyclopropane-1-carboxylate synthase-like protein (Non-functional) isoform 1 (Fragment) OS=Homo sapiens OX=9606 GN=ACCS PE=2 SV=1	1	1	0.016	57322.9	6.01
$146-3	tr|B4DYM9|B4DYM9_HUMAN cDNA FLJ51643, moderately similar to Homo sapiens 1-aminocyclopropane-1-carboxylate synthase (PHACS), mRNA OS=Homo sapiens OX=9606 PE=2 SV=1	1	1	0.062	14550.6	7.64
$146-4	sp|Q96QU6|1A1L1_HUMAN 1-aminocyclopropane-1-carboxylate synthase-like protein 1 OS=Homo sapiens OX=9606 GN=ACCS PE=1 SV=1	1	1	0.016	57322.9	6.01
$146-5	tr|E9PRT9|E9PRT9_HUMAN 1-aminocyclopropane-1-carboxylate synthase-like protein 1 (Fragment) OS=Homo sapiens OX=9606 GN=ACCS PE=1 SV=1	1	1	0.0576	15987.7	4.9
	R20190400565_LNC2,4022	R.LSQRDMQR.V	1033.52	-0.00644	2	1	23.73	0	0.434	0|0	tr|A0A0S2Z622|A0A0S2Z622_HUMAN/tr|A0A0S2Z5Z8|A0A0S2Z5Z8_HUMAN/tr|E9PRT9|E9PRT9_HUMAN/tr|B4DYM9|B4DYM9_HUMAN/sp|Q96QU6|1A1L1_HUMAN		9.6	1		0	2	MASCOT		T
$147-1	tr|A0A0U5FP74|A0A0U5FP74_HUMAN NAD(P)(+)--arginine ADP-ribosyltransferase (Fragment) OS=Homo sapiens OX=9606 GN=ART4 PE=3 SV=1	1	1	0.0297	27448	8.91
$147-2	tr|A0A3P3YWJ5|A0A3P3YWJ5_HUMAN Do glycoprotein (Fragment) OS=Homo sapiens OX=9606 GN=DO PE=4 SV=1	1	1	0.0297	27505.1	8.92
$147-3	tr|C3W8I1|C3W8I1_HUMAN NAD(P)(+)--arginine ADP-ribosyltransferase (Fragment) OS=Homo sapiens OX=9606 GN=ART4 PE=3 SV=1	1	1	0.0297	27478.1	8.9
$147-4	sp|Q93070|NAR4_HUMAN Ecto-ADP-ribosyltransferase 4 OS=Homo sapiens OX=9606 GN=ART4 PE=2 SV=2	1	1	0.0223	35877.2	9.31
$147-5	tr|Q3KZ28|Q3KZ28_HUMAN NAD(P)(+)--arginine ADP-ribosyltransferase OS=Homo sapiens OX=9606 GN=DO PE=2 SV=1	1	1	0.0223	35817.2	9.28
$147-6	tr|C3W8I0|C3W8I0_HUMAN NAD(P)(+)--arginine ADP-ribosyltransferase (Fragment) OS=Homo sapiens OX=9606 GN=ART4 PE=3 SV=1	1	1	0.0297	27479	8.75
$147-7	tr|H7C2G2|H7C2G2_HUMAN NAD(P)(+)--arginine ADP-ribosyltransferase (Fragment) OS=Homo sapiens OX=9606 GN=ART4 PE=1 SV=1	1	1	0.0256	31510.8	8.78
$147-8	tr|A0A3P3YWC4|A0A3P3YWC4_HUMAN Do glycoprotein (Fragment) OS=Homo sapiens OX=9606 GN=DO PE=4 SV=1	1	1	0.0297	27508.2	8.75
$147-9	tr|Q3KZ25|Q3KZ25_HUMAN NAD(P)(+)--arginine ADP-ribosyltransferase (Fragment) OS=Homo sapiens OX=9606 GN=DO PE=2 SV=1	1	1	0.0256	31509.9	8.92
$147-10	tr|A8K6J7|A8K6J7_HUMAN NAD(P)(+)--arginine ADP-ribosyltransferase OS=Homo sapiens OX=9606 PE=2 SV=1	1	1	0.0223	35864.2	9.24
$147-11	tr|A0A3P3YWF0|A0A3P3YWF0_HUMAN Do glycoprotein (Fragment) OS=Homo sapiens OX=9606 GN=DO PE=4 SV=1	1	1	0.0297	27452	8.7
$147-12	tr|A1Z625|A1Z625_HUMAN NAD(P)(+)--arginine ADP-ribosyltransferase (Fragment) OS=Homo sapiens OX=9606 GN=ART4 PE=3 SV=1	1	1	0.0297	27418	8.75
$147-13	tr|A0A3P3ZJX7|A0A3P3ZJX7_HUMAN Do glycoprotein (Fragment) OS=Homo sapiens OX=9606 GN=DO PE=4 SV=1	1	1	0.0297	27504.1	8.74
$147-14	tr|A0A3P3YW42|A0A3P3YW42_HUMAN Dombrock glycoprotein (Fragment) OS=Homo sapiens OX=9606 GN=DO PE=4 SV=1	1	1	0.0297	27470.1	8.75
$147-15	tr|A0A3P3YWC5|A0A3P3YWC5_HUMAN Dombrock glycoprotein (Fragment) OS=Homo sapiens OX=9606 GN=DO PE=4 SV=1	1	1	0.0297	27491.1	8.91
$147-16	tr|A0A166IZP3|A0A166IZP3_HUMAN NAD(P)(+)--arginine ADP-ribosyltransferase (Fragment) OS=Homo sapiens OX=9606 GN=ART4 PE=3 SV=1	1	1	0.0297	27478	8.75
	R20190400565_LNC2,5098	R.AM*ASVAR.T	721.366	0.00325	2	1	30.75	0	0.0562	0|0	tr|A0A166IZP3|A0A166IZP3_HUMAN/tr|A0A3P3YWC5|A0A3P3YWC5_HUMAN/tr|A0A3P3YW42|A0A3P3YW42_HUMAN/tr|A0A3P3ZJX7|A0A3P3ZJX7_HUMAN/tr|A0A3P3YWC4|A0A3P3YWC4_HUMAN/tr|H7C2G2|H7C2G2_HUMAN/tr|C3W8I0|C3W8I0_HUMAN/tr|Q3KZ25|Q3KZ25_HUMAN/tr|A1Z625|A1Z625_HUMAN/tr|A0A3P3YWF0|A0A3P3YWF0_HUMAN/tr|A8K6J7|A8K6J7_HUMAN/tr|Q3KZ28|Q3KZ28_HUMAN/tr|C3W8I1|C3W8I1_HUMAN/tr|A0A3P3YWJ5|A0A3P3YWJ5_HUMAN/tr|A0A0U5FP74|A0A0U5F…		9.8	0	15.994919 Oxidation (M)	0	2	MASCOT		T
$148-1	tr|A0A1B0GTI9|A0A1B0GTI9_HUMAN UPF0450 protein C17orf58 OS=Homo sapiens OX=9606 GN=C17orf58 PE=1 SV=1	1	1	0.0177	36984.8	10.42
	R20190400565_LNC2,2947	R.SDLDER.E	734.332	-0.00041	2	1	27.1	0	0.0774	0|0	tr|A0A1B0GTI9|A0A1B0GTI9_HUMAN		4.03	0		0	2	MASCOT		T
$149-1	tr|A0A1W2PR10|A0A1W2PR10_HUMAN IQ motif and SEC7 domain-containing protein 2 (Fragment) OS=Homo sapiens OX=9606 GN=IQSEC2 PE=4 SV=1	1	1	0.1111	8035.47	4.41
	R20190400565_LNC2,7055	-.XENSRTVR.S	974.538	0.00542	2	1	22.1	0	0.747	0|0	tr|A0A1W2PR10|A0A1W2PR10_HUMAN		9.6	1		0	2	MASCOT		T
$150-1	tr|A0A2R8Y6R5|A0A2R8Y6R5_HUMAN Caseinolytic peptidase B protein homolog OS=Homo sapiens OX=9606 GN=CLPB PE=1 SV=1	1	1	0.0275	34983.1	9.77
	R20190400565_LNC2,4589	K.ELLDGGSSR.E	933.464	0.01457	2	1	21.5	0	0.431	0|0	tr|A0A2R8Y6R5|A0A2R8Y6R5_HUMAN		4.37	0		0	2	MASCOT		T
$151-1	tr|A0A2R8YEG7|A0A2R8YEG7_HUMAN NACHT, LRR and PYD domains-containing protein 3 (Fragment) OS=Homo sapiens OX=9606 GN=NLRP3 PE=1 SV=1	1	1	0.0089	78025.2	6.51
$151-2	sp|Q96P20|NLRP3_HUMAN NACHT, LRR and PYD domains-containing protein 3 OS=Homo sapiens OX=9606 GN=NLRP3 PE=1 SV=3	1	1	0.0058	118171	6.22
	R20190400565_LNC2,4579	K.ISQQIR.L	744.436	0.011	2	1	22.72	0	1.05	0|0	tr|A0A2R8YEG7|A0A2R8YEG7_HUMAN/sp|Q96P20|NLRP3_HUMAN		9.75	0		0	2	MASCOT		T
$152-1	tr|A0A2Z6DSZ2|A0A2Z6DSZ2_HUMAN Uncharacterized protein (Fragment) OS=Homo sapiens OX=9606 GN=Pact PE=2 SV=1	1	1	0.0114	60378.8	9.32
$152-2	sp|Q09FC8|ZN415_HUMAN Zinc finger protein 415 OS=Homo sapiens OX=9606 GN=ZNF415 PE=1 SV=2	1	1	0.01	68797.1	9.16
$152-3	tr|M0R0R1|M0R0R1_HUMAN Zinc finger protein 415 (Fragment) OS=Homo sapiens OX=9606 GN=ZNF415 PE=1 SV=8	1	1	0.0368	19225.3	5.44
$152-4	tr|B3KTG1|B3KTG1_HUMAN cDNA FLJ38185 fis, clone FCBBF1000171, highly similar to Homo sapiens zinc finger protein 415 (ZNF415), mRNA OS=Homo sapiens OX=9606 PE=2 SV=1	1	1	0.01	68673	9.15
	R20190400565_LNC2,3456	K.VTTAPK.E	616.366	-7e-05	2	1	21.03	0	1.78	0|0	tr|A0A2Z6DSZ2|A0A2Z6DSZ2_HUMAN/tr|B3KTG1|B3KTG1_HUMAN/tr|M0R0R1|M0R0R1_HUMAN/sp|Q09FC8|ZN415_HUMAN		8.72	0		0	2	MASCOT		T
$153-1	tr|A1L0U9|A1L0U9_HUMAN DMD protein OS=Homo sapiens OX=9606 GN=DMD PE=2 SV=2	1	1	0.0065	141369	5.66
$153-2	tr|F5GZY3|F5GZY3_HUMAN Dystrophin OS=Homo sapiens OX=9606 GN=DMD PE=1 SV=1	1	1	0.0072	128976	6.07
$153-3	tr|H0Y304|H0Y304_HUMAN Dystrophin (Fragment) OS=Homo sapiens OX=9606 GN=DMD PE=1 SV=1	1	1	0.0058	159361	5.53
$153-4	tr|A0A087WTU7|A0A087WTU7_HUMAN Dystrophin OS=Homo sapiens OX=9606 GN=DMD PE=1 SV=1	1	1	0.0022	426843	5.68
$153-5	tr|A0A075B6G3|A0A075B6G3_HUMAN Dystrophin OS=Homo sapiens OX=9606 GN=DMD PE=1 SV=1	1	1	0.0022	426773	5.65
$153-6	tr|E7ESB2|E7ESB2_HUMAN Dystrophin OS=Homo sapiens OX=9606 GN=DMD PE=1 SV=1	1	1	0.0064	143213	5.56
$153-7	tr|F8VX32|F8VX32_HUMAN Dystrophin OS=Homo sapiens OX=9606 GN=DMD PE=1 SV=1	1	1	0.0065	141773	5.58
$153-8	tr|Q8WYC2|Q8WYC2_HUMAN Dystrophin (Fragment) OS=Homo sapiens OX=9606 GN=DMD PE=4 SV=1	1	1	0.1143	8380.21	5.14
$153-9	tr|A7E212|A7E212_HUMAN Dystrophin OS=Homo sapiens OX=9606 GN=DMD PE=2 SV=1	1	1	0.0064	143185	5.53
$153-10	sp|P11532|DMD_HUMAN Dystrophin OS=Homo sapiens OX=9606 GN=DMD PE=1 SV=3	1	1	0.0022	426745	5.64
$153-11	tr|E7EQS5|E7EQS5_HUMAN Dystrophin OS=Homo sapiens OX=9606 GN=DMD PE=1 SV=1	1	1	0.0065	141397	5.69
$153-12	tr|A0A087WV90|A0A087WV90_HUMAN Dystrophin OS=Homo sapiens OX=9606 GN=DMD PE=1 SV=1	1	1	0.0022	426094	5.7
$153-13	tr|Q59HC3|Q59HC3_HUMAN Dystrophin Dp427c isoform variant (Fragment) OS=Homo sapiens OX=9606 PE=2 SV=1	1	1	0.0057	160143	5.53
$153-14	tr|Q7Z4G3|Q7Z4G3_HUMAN IL1RAPL1-dystrophin fusion protein (Fragment) OS=Homo sapiens OX=9606 PE=2 SV=1	1	1	0.0602	15969.9	5.6
$153-15	tr|E9PDN5|E9PDN5_HUMAN Dystrophin OS=Homo sapiens OX=9606 GN=DMD PE=1 SV=1	1	1	0.0022	426024	5.66
	R20190400565_LNC2,3877	R.QQLNEMLK.D	1003.52	0.00694	2	1	21.89	0	2.06	0|0	tr|A0A075B6G3|A0A075B6G3_HUMAN/tr|F8VX32|F8VX32_HUMAN/tr|E7ESB2|E7ESB2_HUMAN/tr|F5GZY3|F5GZY3_HUMAN/tr|A1L0U9|A1L0U9_HUMAN/tr|A0A087WTU7|A0A087WTU7_HUMAN/tr|H0Y304|H0Y304_HUMAN/tr|Q59HC3|Q59HC3_HUMAN/tr|A0A087WV90|A0A087WV90_HUMAN/tr|E9PDN5|E9PDN5_HUMAN/tr|Q7Z4G3|Q7Z4G3_HUMAN/tr|A7E212|A7E212_HUMAN/tr|Q8WYC2|Q8WYC2_HUMAN/tr|E7EQS5|E7EQS5_HUMAN/sp|P11532|DMD_HUMAN		6	0		0	2	MASCOT		T
$154-1	tr|A4FTV9|A4FTV9_HUMAN Histone H2A OS=Homo sapiens OX=9606 GN=HIST1H2AK PE=2 SV=1	1	1	0.0692	14091.3	10.9
$154-2	tr|A3KPC7|A3KPC7_HUMAN Histone H2A OS=Homo sapiens OX=9606 GN=HIST1H2AH PE=2 SV=1	1	1	0.0703	13906.1	10.88
$154-3	tr|Q08AJ9|Q08AJ9_HUMAN Histone H2A OS=Homo sapiens OX=9606 GN=HIST1H2AB PE=2 SV=1	1	1	0.0692	14135.3	11.05
$154-4	tr|B2R5B3|B2R5B3_HUMAN Histone H2A OS=Homo sapiens OX=9606 PE=2 SV=1	1	1	0.0692	14110.4	11.06
$154-5	tr|V9GZN0|V9GZN0_HUMAN Uncharacterized protein (Fragment) OS=Homo sapiens OX=9606 PE=3 SV=1	1	1	0.1915	5012.72	11.89
$154-6	tr|A0A024RAS2|A0A024RAS2_HUMAN Histone H2A OS=Homo sapiens OX=9606 GN=H2AFJ PE=3 SV=1	1	1	0.0698	14019.2	10.9
$154-7	tr|A0A024R017|A0A024R017_HUMAN Histone H2A OS=Homo sapiens OX=9606 GN=HIST1H2AC PE=3 SV=1	1	1	0.0692	14105.3	11.05
$154-8	sp|Q8IUE6|H2A2B_HUMAN Histone H2A type 2-B OS=Homo sapiens OX=9606 GN=HIST2H2AB PE=1 SV=3	1	1	0.0692	13995.1	10.88
$154-9	sp|Q93077|H2A1C_HUMAN Histone H2A type 1-C OS=Homo sapiens OX=9606 GN=HIST1H2AC PE=1 SV=3	1	1	0.0692	14105.3	11.05
$154-10	sp|Q96KK5|H2A1H_HUMAN Histone H2A type 1-H OS=Homo sapiens OX=9606 GN=HIST1H2AH PE=1 SV=3	1	1	0.0703	13906.1	10.88
$154-11	sp|Q16777|H2A2C_HUMAN Histone H2A type 2-C OS=Homo sapiens OX=9606 GN=HIST2H2AC PE=1 SV=4	1	1	0.0698	13988.2	10.9
$154-12	sp|Q7L7L0|H2A3_HUMAN Histone H2A type 3 OS=Homo sapiens OX=9606 GN=HIST3H2A PE=1 SV=3	1	1	0.0692	14121.3	11.05
$154-13	sp|Q6FI13|H2A2A_HUMAN Histone H2A type 2-A OS=Homo sapiens OX=9606 GN=HIST2H2AA3 PE=1 SV=3	1	1	0.0692	14095.3	10.9
$154-14	sp|Q99878|H2A1J_HUMAN Histone H2A type 1-J OS=Homo sapiens OX=9606 GN=HIST1H2AJ PE=1 SV=3	1	1	0.0703	13936.1	10.88
$154-15	sp|P0C0S8|H2A1_HUMAN Histone H2A type 1 OS=Homo sapiens OX=9606 GN=HIST1H2AG PE=1 SV=2	1	1	0.0692	14091.3	10.9
$154-16	tr|A0A0U1RRH7|A0A0U1RRH7_HUMAN Histone H2A OS=Homo sapiens OX=9606 PE=3 SV=1	1	1	0.0529	18552.4	11.52
$154-17	tr|A0A3B3IS11|A0A3B3IS11_HUMAN Histone H2A OS=Homo sapiens OX=9606 PE=3 SV=1	1	1	0.0643	15406.7	11.62
$154-18	tr|B2R5B6|B2R5B6_HUMAN Histone H2A OS=Homo sapiens OX=9606 PE=2 SV=1	1	1	0.0692	14137.3	10.9
$154-19	tr|A0A0U1RR32|A0A0U1RR32_HUMAN Histone H2A OS=Homo sapiens OX=9606 GN=hCG_2039566 PE=3 SV=1	1	1	0.0533	18481.3	11.52
$154-20	sp|P20671|H2A1D_HUMAN Histone H2A type 1-D OS=Homo sapiens OX=9606 GN=HIST1H2AD PE=1 SV=2	1	1	0.0692	14107.3	10.9
$154-21	sp|P04908|H2A1B_HUMAN Histone H2A type 1-B/E OS=Homo sapiens OX=9606 GN=HIST1H2AB PE=1 SV=2	1	1	0.0692	14135.3	11.05
$154-22	sp|Q9BTM1|H2AJ_HUMAN Histone H2A.J OS=Homo sapiens OX=9606 GN=H2AFJ PE=1 SV=1	1	1	0.0698	14019.2	10.9
$154-23	sp|P16104|H2AX_HUMAN Histone H2AX OS=Homo sapiens OX=9606 GN=H2AFX PE=1 SV=2	1	1	0.0629	15144.4	10.74
$154-24	sp|Q96QV6|H2A1A_HUMAN Histone H2A type 1-A OS=Homo sapiens OX=9606 GN=HIST1H2AA PE=1 SV=3	1	1	0.0687	14233.3	10.86
$154-25	sp|Q71UI9|H2AV_HUMAN Histone H2A.V OS=Homo sapiens OX=9606 GN=H2AFV PE=1 SV=3	1	1	0.0703	13508.5	10.58
$154-26	tr|C9J0D1|C9J0D1_HUMAN Histone H2A OS=Homo sapiens OX=9606 GN=H2AFV PE=1 SV=1	1	1	0.0738	13163	9.99
$154-27	sp|P0C0S5|H2AZ_HUMAN Histone H2A.Z OS=Homo sapiens OX=9606 GN=H2AFZ PE=1 SV=2	1	1	0.0703	13552.6	10.58
	R20190400565_LNC2,2571	R.AGLQFPVGR.V ! R.AGLQFPVGR.I	944.531	0.00019	2	1	26.95	0	0.221	0|0	tr|Q08AJ9|Q08AJ9_HUMAN/tr|A3KPC7|A3KPC7_HUMAN/tr|A4FTV9|A4FTV9_HUMAN/tr|B2R5B3|B2R5B3_HUMAN/tr|A0A024R017|A0A024R017_HUMAN/tr|A0A024RAS2|A0A024RAS2_HUMAN/tr|V9GZN0|V9GZN0_HUMAN/tr|B2R5B6|B2R5B6_HUMAN/tr|A0A3B3IS11|A0A3B3IS11_HUMAN/tr|A0A0U1RRH7|A0A0U1RRH7_HUMAN/tr|A0A0U1RR32|A0A0U1RR32_HUMAN/sp|Q9BTM1|H2AJ_HUMAN/sp|P04908|H2A1B_HUMAN/sp|P20671|H2A1D_HUMAN/sp|P0C0S8|H2A1_HUMAN/sp|Q96KK5|H2A1H_HUMA…		9.8	0		0	2	MASCOT		T
$155-1	tr|B0I1S9|B0I1S9_HUMAN MYO1B variant protein OS=Homo sapiens OX=9606 GN=MYO1B PE=2 SV=1	1	1	0.007	131983	9.43
$155-2	tr|E9PDF6|E9PDF6_HUMAN Unconventional myosin-Ib OS=Homo sapiens OX=9606 GN=MYO1B PE=1 SV=1	1	1	0.0072	128479	9.36
$155-3	tr|E7EQD9|E7EQD9_HUMAN Unconventional myosin-Ib (Fragment) OS=Homo sapiens OX=9606 GN=MYO1B PE=1 SV=1	1	1	0.0264	34149.4	5.6
$155-4	sp|O43795|MYO1B_HUMAN Unconventional myosin-Ib OS=Homo sapiens OX=9606 GN=MYO1B PE=1 SV=3	1	1	0.007	131983	9.43
$155-5	tr|Q05CR5|Q05CR5_HUMAN MYO1B protein (Fragment) OS=Homo sapiens OX=9606 GN=MYO1B PE=2 SV=1	1	1	0.0261	34690.2	8.27
	R20190400565_LNC2,3809	R.VNGLDESK.I ! R.VNGLDESK.K	861.431	0.00086	2	1	28.95	0	0.104	0|0	tr|B0I1S9|B0I1S9_HUMAN/tr|E7EQD9|E7EQD9_HUMAN/tr|E9PDF6|E9PDF6_HUMAN/sp|O43795|MYO1B_HUMAN ! tr|Q05CR5|Q05CR5_HUMAN		4.37	0		0	2	MASCOT		T
$156-1	tr|B2R713|B2R713_HUMAN cDNA, FLJ93224 OS=Homo sapiens OX=9606 PE=2 SV=1	1	1	0.0136	81774.5	8.23
$156-2	tr|B4DXX1|B4DXX1_HUMAN tRNA (guanine(26)-N(2))-dimethyltransferase OS=Homo sapiens OX=9606 PE=2 SV=1	1	1	0.0173	65033	8.77
$156-3	sp|Q7Z2T5|TRM1L_HUMAN TRMT1-like protein OS=Homo sapiens OX=9606 GN=TRMT1L PE=1 SV=2	1	1	0.0136	81746.5	8.11
	R20190400565_LNC2,6259	K.SDDILEEGEK.N	1134.52	-0.00012	2	1	26.99	0	0.0636	0|0	tr|B2R713|B2R713_HUMAN/tr|B4DXX1|B4DXX1_HUMAN/sp|Q7Z2T5|TRM1L_HUMAN		3.83	0		0	2	MASCOT		T
$157-1	tr|B3KRY5|B3KRY5_HUMAN cDNA FLJ35087 fis, clone PLACE6005546, highly similar to Polymerase I and transcript release factor OS=Homo sapiens OX=9606 PE=2 SV=1	1	1	0.0232	39044.8	6.16
$157-2	sp|Q6NZI2|CAVN1_HUMAN Caveolae-associated protein 1 OS=Homo sapiens OX=9606 GN=CAVIN1 PE=1 SV=1	1	1	0.0205	43475.6	5.51
$157-3	tr|B4DPZ5|B4DPZ5_HUMAN cDNA FLJ53495, highly similar to Polymerase I and transcript release factor OS=Homo sapiens OX=9606 PE=2 SV=1	1	1	0.022	40483.1	5.2
$157-4	tr|B4DNU9|B4DNU9_HUMAN cDNA FLJ55731, highly similar to Polymerase I and transcript release factor OS=Homo sapiens OX=9606 PE=2 SV=1	1	1	0.0215	41568.4	5.22
	R20190400565_LNC2,4304	K.ESEALPEK.E	902.447	-0.00039	2	1	35.89	0	0.0158	0|0	tr|B3KRY5|B3KRY5_HUMAN/tr|B4DNU9|B4DNU9_HUMAN/tr|B4DPZ5|B4DPZ5_HUMAN/sp|Q6NZI2|CAVN1_HUMAN		4.25	0		0	2	MASCOT		T
$158-1	tr|B3KSH1|B3KSH1_HUMAN Eukaryotic translation initiation factor 3 subunit F OS=Homo sapiens OX=9606 GN=EIF3F PE=2 SV=1	1	1	0.0242	39146.2	5.24
$158-2	tr|B4DMT5|B4DMT5_HUMAN Eukaryotic translation initiation factor 3 subunit F OS=Homo sapiens OX=9606 GN=EIF3F PE=2 SV=1	1	1	0.0293	33239.7	5.35
$158-3	tr|B4DEW9|B4DEW9_HUMAN cDNA FLJ52478, highly similar to Eukaryotic translation initiation factor 3 subunit 5 OS=Homo sapiens OX=9606 PE=2 SV=1	1	1	0.0433	23166.4	5.49
$158-4	tr|H0YDT6|H0YDT6_HUMAN Eukaryotic translation initiation factor 3 subunit F (Fragment) OS=Homo sapiens OX=9606 GN=EIF3F PE=1 SV=1	1	1	0.09	10807.2	5.48
$158-5	sp|O00303|EIF3F_HUMAN Eukaryotic translation initiation factor 3 subunit F OS=Homo sapiens OX=9606 GN=EIF3F PE=1 SV=1	1	1	0.0252	37563.4	5.24
	R20190400565_LNC2,3453	K.VSADNTVGR.F	918.464	0.00202	2	1	33.3	0	0.0414	0|0	tr|B4DEW9|B4DEW9_HUMAN/tr|B4DMT5|B4DMT5_HUMAN/tr|B3KSH1|B3KSH1_HUMAN/tr|H0YDT6|H0YDT6_HUMAN/sp|O00303|EIF3F_HUMAN		5.81	0		0	2	MASCOT		T
$159-1	tr|B4DJT1|B4DJT1_HUMAN cDNA FLJ57512 OS=Homo sapiens OX=9606 PE=2 SV=1	1	1	0.0244	26505.8	11.78
	R20190400565_LNC2,3149	R.VSPTPR.V	656.373	8e-05	2	1	36.83	0	0.00786	0|0	tr|B4DJT1|B4DJT1_HUMAN		9.72	0		0	2	MASCOT		T
$160-1	tr|B4DP00|B4DP00_HUMAN cDNA FLJ58205, highly similar to Heterogeneous nuclear ribonucleoprotein H' OS=Homo sapiens OX=9606 PE=2 SV=1	1	1	0.0169	38770.3	6.08
$160-2	tr|H0YB39|H0YB39_HUMAN Heterogeneous nuclear ribonucleoprotein H (Fragment) OS=Homo sapiens OX=9606 GN=HNRNPH1 PE=1 SV=1	1	1	0.0217	30383.3	7.92
$160-3	tr|A0A384MEJ3|A0A384MEJ3_HUMAN Epididymis secretory sperm binding protein OS=Homo sapiens OX=9606 PE=2 SV=1	1	1	0.0134	49228.9	5.89
$160-4	tr|E9PCY7|E9PCY7_HUMAN Heterogeneous nuclear ribonucleoprotein H OS=Homo sapiens OX=9606 GN=HNRNPH1 PE=1 SV=1	1	1	0.014	47086.6	5.93
$160-5	tr|B4DFK9|B4DFK9_HUMAN cDNA FLJ57964, highly similar to Heterogeneous nuclear ribonucleoprotein H' OS=Homo sapiens OX=9606 PE=2 SV=1	1	1	0.0149	44436.6	5.92
$160-6	tr|Q68DG4|Q68DG4_HUMAN Uncharacterized protein DKFZp686A15170 (Fragment) OS=Homo sapiens OX=9606 GN=DKFZp686A15170 PE=2 SV=1	1	1	0.0309	21506.4	7.22
$160-7	sp|P31943|HNRH1_HUMAN Heterogeneous nuclear ribonucleoprotein H OS=Homo sapiens OX=9606 GN=HNRNPH1 PE=1 SV=4	1	1	0.0134	49228.9	5.89
$160-8	sp|P55795|HNRH2_HUMAN Heterogeneous nuclear ribonucleoprotein H2 OS=Homo sapiens OX=9606 GN=HNRNPH2 PE=1 SV=1	1	1	0.0134	49263	5.89
$160-9	tr|G8JLB6|G8JLB6_HUMAN Heterogeneous nuclear ribonucleoprotein H OS=Homo sapiens OX=9606 GN=HNRNPH1 PE=1 SV=1	1	1	0.0127	51229.2	6.33
$160-10	tr|H0YBD7|H0YBD7_HUMAN Heterogeneous nuclear ribonucleoprotein H (Fragment) OS=Homo sapiens OX=9606 GN=HNRNPH1 PE=1 SV=8	1	1	0.0309	21249.1	6.64
$160-11	tr|A0A384MDT2|A0A384MDT2_HUMAN Epididymis secretory sperm binding protein OS=Homo sapiens OX=9606 PE=2 SV=1	1	1	0.0134	49263	5.89
	R20190400565_LNC2,3842	R.GAGFER.M	636.31	-0.00033	2	1	24.46	0	0.268	0|0	tr|A0A384MEJ3|A0A384MEJ3_HUMAN/tr|H0YB39|H0YB39_HUMAN/tr|B4DP00|B4DP00_HUMAN/tr|E9PCY7|E9PCY7_HUMAN/tr|B4DFK9|B4DFK9_HUMAN/tr|G8JLB6|G8JLB6_HUMAN/tr|A0A384MDT2|A0A384MDT2_HUMAN/tr|H0YBD7|H0YBD7_HUMAN/tr|Q68DG4|Q68DG4_HUMAN/sp|P31943|HNRH1_HUMAN/sp|P55795|HNRH2_HUMAN		6	0		0	2	MASCOT		T
$161-1	tr|B4DSH1|B4DSH1_HUMAN cDNA FLJ51295, highly similar to Cell division cycle 5-like protein OS=Homo sapiens OX=9606 PE=2 SV=1	1	1	0.0116	89225.2	8.63
$161-2	sp|Q99459|CDC5L_HUMAN Cell division cycle 5-like protein OS=Homo sapiens OX=9606 GN=CDC5L PE=1 SV=2	1	1	0.0112	92249.6	8.22
$161-3	tr|B3KY60|B3KY60_HUMAN cDNA FLJ16777 fis, clone BRHIP2029567, highly similar to Cell division cycle 5-like protein OS=Homo sapiens OX=9606 PE=2 SV=1	1	1	0.0112	92275.6	8.22
	R20190400565_LNC2,4243	K.VGQASEIAR.Q	930.5	-0.00042	2	1	38.16	0	0.0158	0|0	tr|B4DSH1|B4DSH1_HUMAN/tr|B3KY60|B3KY60_HUMAN/sp|Q99459|CDC5L_HUMAN		5.97	0		0	2	MASCOT		T
$162-1	tr|B4DSW9|B4DSW9_HUMAN cDNA FLJ59415, highly similar to Beta-catenin OS=Homo sapiens OX=9606 PE=2 SV=1	1	1	0.0099	77518.2	5.93
$162-2	tr|A0A2R8Y543|A0A2R8Y543_HUMAN Catenin beta-1 OS=Homo sapiens OX=9606 GN=CTNNB1 PE=1 SV=1	1	1	0.0098	78404	5.84
$162-3	tr|A0A2R8Y5C3|A0A2R8Y5C3_HUMAN Catenin beta-1 OS=Homo sapiens OX=9606 GN=CTNNB1 PE=1 SV=1	1	1	0.0095	80698.4	5.66
$162-4	tr|A0A2R8Y804|A0A2R8Y804_HUMAN Catenin beta-1 OS=Homo sapiens OX=9606 GN=CTNNB1 PE=1 SV=1	1	1	0.01	77206	6.14
$162-5	tr|B4DGU4|B4DGU4_HUMAN Catenin beta-1 OS=Homo sapiens OX=9606 GN=CTNNB1 PE=1 SV=1	1	1	0.009	84764.8	5.57
$162-6	tr|A0A2R8Y5A3|A0A2R8Y5A3_HUMAN Catenin beta-1 OS=Homo sapiens OX=9606 GN=CTNNB1 PE=1 SV=1	1	1	0.0089	85679.9	5.61
$162-7	tr|B4DL06|B4DL06_HUMAN cDNA FLJ59565, highly similar to Beta-catenin OS=Homo sapiens OX=9606 PE=2 SV=1	1	1	0.0095	80825.5	5.69
$162-8	tr|A0A2R8Y815|A0A2R8Y815_HUMAN Catenin beta-1 (Fragment) OS=Homo sapiens OX=9606 GN=CTNNB1 PE=1 SV=1	1	1	0.0376	20394.5	8.7
$162-9	tr|A0A2R8Y7Z0|A0A2R8Y7Z0_HUMAN Catenin beta-1 OS=Homo sapiens OX=9606 GN=CTNNB1 PE=1 SV=1	1	1	0.009	85366.6	5.57
$162-10	tr|A0A2R8Y6G0|A0A2R8Y6G0_HUMAN Catenin beta-1 (Fragment) OS=Homo sapiens OX=9606 GN=CTNNB1 PE=1 SV=1	1	1	0.0191	40141	7.27
$162-11	tr|A0A2R8Y750|A0A2R8Y750_HUMAN Catenin beta-1 OS=Homo sapiens OX=9606 GN=CTNNB1 PE=1 SV=1	1	1	0.0094	81429.2	5.62
$162-12	tr|A0A2R8YCH5|A0A2R8YCH5_HUMAN Catenin beta-1 (Fragment) OS=Homo sapiens OX=9606 GN=CTNNB1 PE=1 SV=1	1	1	0.009	85267.4	5.57
$162-13	sp|P35222|CTNB1_HUMAN Catenin beta-1 OS=Homo sapiens OX=9606 GN=CTNNB1 PE=1 SV=1	1	1	0.009	85495.7	5.53
$162-14	tr|B5BU28|B5BU28_HUMAN Catenin beta-1 OS=Homo sapiens OX=9606 GN=CTNNB1 PE=2 SV=1	1	1	0.009	85513.7	5.53
$162-15	tr|A0A024R2Q3|A0A024R2Q3_HUMAN Catenin (Cadherin-associated protein), beta 1, 88kDa, isoform CRA_a OS=Homo sapiens OX=9606 GN=CTNNB1 PE=4 SV=1	1	1	0.009	85495.7	5.53
	R20190400565_LNC2,4062	R.EQGAIPR.L	770.416	-0.00011	2	1	42.05	0	0.00279	0|0	tr|B5BU28|B5BU28_HUMAN/tr|A0A024R2Q3|A0A024R2Q3_HUMAN/tr|B4DL06|B4DL06_HUMAN/tr|A0A2R8Y7Z0|A0A2R8Y7Z0_HUMAN/tr|A0A2R8Y815|A0A2R8Y815_HUMAN/tr|A0A2R8Y6G0|A0A2R8Y6G0_HUMAN/tr|A0A2R8YCH5|A0A2R8YCH5_HUMAN/tr|A0A2R8Y750|A0A2R8Y750_HUMAN/tr|A0A2R8Y543|A0A2R8Y543_HUMAN/tr|B4DSW9|B4DSW9_HUMAN/tr|A0A2R8Y5C3|A0A2R8Y5C3_HUMAN/tr|A0A2R8Y5A3|A0A2R8Y5A3_HUMAN/tr|B4DGU4|B4DGU4_HUMAN/tr|A0A2R8Y804|A0A2R8Y804_HUM…		6.1	0		0	2	MASCOT		T
$163-1	tr|B4DTC3|B4DTC3_HUMAN cDNA FLJ54150, highly similar to Heterogeneous nuclear ribonucleoprotein D0 OS=Homo sapiens OX=9606 PE=2 SV=1	1	1	0.0231	33611.8	8.62
$163-2	tr|D6RF44|D6RF44_HUMAN Heterogeneous nuclear ribonucleoprotein D0 (Fragment) OS=Homo sapiens OX=9606 GN=HNRNPD PE=1 SV=8	1	1	0.0631	12553.3	8.61
$163-3	tr|Q12771|Q12771_HUMAN p37 AUF1 OS=Homo sapiens OX=9606 PE=2 SV=1	1	1	0.0245	31481.1	6.93
$163-4	tr|H0YA96|H0YA96_HUMAN Heterogeneous nuclear ribonucleoprotein D0 (Fragment) OS=Homo sapiens OX=9606 GN=HNRNPD PE=1 SV=1	1	1	0.0333	23811	9.6
$163-5	sp|Q14103|HNRPD_HUMAN Heterogeneous nuclear ribonucleoprotein D0 OS=Homo sapiens OX=9606 GN=HNRNPD PE=1 SV=1	1	1	0.0197	38433.7	7.61
$163-6	tr|D6RD83|D6RD83_HUMAN Heterogeneous nuclear ribonucleoprotein D0 (Fragment) OS=Homo sapiens OX=9606 GN=HNRNPD PE=1 SV=1	1	1	0.0761	9940.74	4.94
$163-7	tr|A0A024RDF4|A0A024RDF4_HUMAN Heterogeneous nuclear ribonucleoprotein D (AU-rich element RNA binding protein 1, 37kDa), isoform CRA_e OS=Homo sapiens OX=9606 GN=HNRPD PE=4 SV=1	1	1	0.0229	32834.2	8.23
$163-8	tr|A0A024RDB4|A0A024RDB4_HUMAN Heterogeneous nuclear ribonucleoprotein D (AU-rich element RNA binding protein 1, 37kDa), isoform CRA_c OS=Homo sapiens OX=9606 GN=HNRPD PE=4 SV=1	1	1	0.0208	36271.5	8.14
$163-9	tr|A0A024RDF3|A0A024RDF3_HUMAN Heterogeneous nuclear ribonucleoprotein D (AU-rich element RNA binding protein 1, 37kDa), isoform CRA_d OS=Homo sapiens OX=9606 GN=HNRPD PE=4 SV=1	1	1	0.0197	38433.7	7.61
$163-10	tr|D6RBQ9|D6RBQ9_HUMAN Heterogeneous nuclear ribonucleoprotein D0 (Fragment) OS=Homo sapiens OX=9606 GN=HNRNPD PE=1 SV=1	1	1	0.0452	15617	4.8
$163-11	tr|D6RAF8|D6RAF8_HUMAN Heterogeneous nuclear ribonucleoprotein D0 (Fragment) OS=Homo sapiens OX=9606 GN=HNRNPD PE=1 SV=1	1	1	0.0317	23076.2	5.03
$163-12	tr|H0Y8G5|H0Y8G5_HUMAN Heterogeneous nuclear ribonucleoprotein D0 (Fragment) OS=Homo sapiens OX=9606 GN=HNRNPD PE=1 SV=8	1	1	0.0269	29666.9	9.21
	R20190400565_LNC2,5788	K.LDPITGR.S	771.436	0.0002	2	1	26.94	0	0.313	0|0	tr|A0A024RDB4|A0A024RDB4_HUMAN/tr|A0A024RDF4|A0A024RDF4_HUMAN/tr|A0A024RDF3|A0A024RDF3_HUMAN/tr|H0Y8G5|H0Y8G5_HUMAN/tr|D6RAF8|D6RAF8_HUMAN/tr|D6RBQ9|D6RBQ9_HUMAN/tr|D6RD83|D6RD83_HUMAN/tr|Q12771|Q12771_HUMAN/tr|D6RF44|D6RF44_HUMAN/tr|B4DTC3|B4DTC3_HUMAN/tr|H0YA96|H0YA96_HUMAN/sp|Q14103|HNRPD_HUMAN		5.84	0		0	2	MASCOT		T
$164-1	tr|B4E162|B4E162_HUMAN cDNA FLJ56281, highly similar to 6-phosphofructokinase, muscle type OS=Homo sapiens OX=9606 PE=2 SV=1	1	1	0.0148	66783	8.76
$164-2	tr|V9GY25|V9GY25_HUMAN ATP-dependent 6-phosphofructokinase, platelet type (Fragment) OS=Homo sapiens OX=9606 GN=PFKP PE=1 SV=1	1	1	0.0763	12947.9	6.72
$164-3	tr|Q9BSP4|Q9BSP4_HUMAN PFKL protein (Fragment) OS=Homo sapiens OX=9606 GN=PFKL PE=2 SV=2	1	1	0.0185	53646.2	8.58
$164-4	tr|B1APP6|B1APP6_HUMAN ATP-dependent 6-phosphofructokinase, platelet type (Fragment) OS=Homo sapiens OX=9606 GN=PFKP PE=1 SV=1	1	1	0.0375	26070.9	8.54
$164-5	sp|P08237|PFKAM_HUMAN ATP-dependent 6-phosphofructokinase, muscle type OS=Homo sapiens OX=9606 GN=PFKM PE=1 SV=2	1	1	0.0115	85181.6	8.23
$164-6	sp|Q01813|PFKAP_HUMAN ATP-dependent 6-phosphofructokinase, platelet type OS=Homo sapiens OX=9606 GN=PFKP PE=1 SV=2	1	1	0.0115	85595.1	7.5
$164-7	tr|A0A2R8Y891|A0A2R8Y891_HUMAN ATP-dependent 6-phosphofructokinase OS=Homo sapiens OX=9606 GN=PFKM PE=1 SV=1	1	1	0.0102	96907.1	8.4
$164-8	tr|A0A0S2Z4A1|A0A0S2Z4A1_HUMAN Phosphofructokinase muscle isoform 3 (Fragment) OS=Homo sapiens OX=9606 GN=PFKM PE=2 SV=1	1	1	0.0124	79235.8	8.29
$164-9	tr|A0A024R0Y5|A0A024R0Y5_HUMAN ATP-dependent 6-phosphofructokinase OS=Homo sapiens OX=9606 GN=PFKM PE=2 SV=1	1	1	0.0115	85181.6	8.23
$164-10	tr|Q7L2M7|Q7L2M7_HUMAN PFKL protein (Fragment) OS=Homo sapiens OX=9606 GN=PFKL PE=2 SV=2	1	1	0.0158	62639.3	8.22
$164-11	sp|P17858|PFKAL_HUMAN ATP-dependent 6-phosphofructokinase, liver type OS=Homo sapiens OX=9606 GN=PFKL PE=1 SV=6	1	1	0.0115	85017.5	7.26
	R20190400565_LNC2,5185	R.GGTPSAFDR.I	907.427	-0.00089	2	1	26.19	0	0.421	0|0	tr|A0A024R0Y5|A0A024R0Y5_HUMAN/tr|A0A0S2Z4A1|A0A0S2Z4A1_HUMAN/tr|Q7L2M7|Q7L2M7_HUMAN/tr|Q9BSP4|Q9BSP4_HUMAN/tr|V9GY25|V9GY25_HUMAN/tr|B4E162|B4E162_HUMAN/tr|B1APP6|B1APP6_HUMAN/tr|A0A2R8Y891|A0A2R8Y891_HUMAN/sp|Q01813|PFKAP_HUMAN/sp|P08237|PFKAM_HUMAN/sp|P17858|PFKAL_HUMAN		5.84	0		0	2	MASCOT		T
$165-1	tr|B4E358|B4E358_HUMAN cDNA FLJ54828, highly similar to Src substrate cortactin OS=Homo sapiens OX=9606 PE=2 SV=1	1	1	0.0318	35320.9	5.33
$165-2	tr|A0A384MDY8|A0A384MDY8_HUMAN Epididymis secretory sperm binding protein OS=Homo sapiens OX=9606 PE=2 SV=1	1	1	0.0182	61635.4	5.24
$165-3	tr|B3KRK4|B3KRK4_HUMAN cDNA FLJ34459 fis, clone HLUNG2002916, highly similar to SRC SUBSTRATE CORTACTIN OS=Homo sapiens OX=9606 PE=2 SV=1	1	1	0.0427	26222.2	4.48
$165-4	tr|A0A024R5M3|A0A024R5M3_HUMAN Cortactin, isoform CRA_c OS=Homo sapiens OX=9606 GN=CTTN PE=4 SV=1	1	1	0.0195	57466	5.18
$165-5	sp|Q14247|SRC8_HUMAN Src substrate cortactin OS=Homo sapiens OX=9606 GN=CTTN PE=1 SV=2	1	1	0.0182	61585.4	5.24
$165-6	tr|Q53HG7|Q53HG7_HUMAN Cortactin isoform a variant (Fragment) OS=Homo sapiens OX=9606 PE=2 SV=1	1	1	0.0182	61557.4	5.24
	R20190400565_LNC2,5540	K.TVPVEAVTSK.T	1030.58	-0.00591	2	1	20.76	0	0.933	0|0	tr|B3KRK4|B3KRK4_HUMAN/tr|A0A384MDY8|A0A384MDY8_HUMAN/tr|B4E358|B4E358_HUMAN/tr|A0A024R5M3|A0A024R5M3_HUMAN/tr|Q53HG7|Q53HG7_HUMAN/sp|Q14247|SRC8_HUMAN		5.66	0		0	2	MASCOT		T
$166-1	tr|B7Z1C8|B7Z1C8_HUMAN cDNA FLJ52250, highly similar to NEDD8 ultimate buster 1 OS=Homo sapiens OX=9606 PE=2 SV=1	1	1	0.0488	19263.2	9.84
$166-2	tr|F8WDL9|F8WDL9_HUMAN NEDD8 ultimate buster 1 OS=Homo sapiens OX=9606 GN=NUB1 PE=1 SV=1	1	1	0.0537	17404.9	9.72
	R20190400565_LNC2,4301	R.ELRSKAVR.G	958.579	0.01132	2	1	27.36	0	0.134	0|0	tr|B7Z1C8|B7Z1C8_HUMAN/tr|F8WDL9|F8WDL9_HUMAN		10.84	2		0	2	MASCOT		T
$167-1	tr|B7Z4F6|B7Z4F6_HUMAN cDNA FLJ54912, highly similar to 60 kDa heat shock protein, mitochondrial OS=Homo sapiens OX=9606 PE=2 SV=1	1	1	0.0218	58570.2	5.82
$167-2	tr|A0A024R3X4|A0A024R3X4_HUMAN Epididymis secretory sperm binding protein OS=Homo sapiens OX=9606 GN=HSPD1 PE=2 SV=1	1	1	0.0209	61053.9	5.7
$167-3	tr|B7Z5E7|B7Z5E7_HUMAN cDNA FLJ51046, highly similar to 60 kDa heat shock protein, mitochondrial OS=Homo sapiens OX=9606 PE=2 SV=1	1	1	0.0232	55083	5.45
$167-4	sp|P10809|CH60_HUMAN 60 kDa heat shock protein, mitochondrial OS=Homo sapiens OX=9606 GN=HSPD1 PE=1 SV=2	1	1	0.0209	61053.9	5.7
$167-5	tr|B7Z597|B7Z597_HUMAN cDNA FLJ54373, highly similar to 60 kDa heat shock protein, mitochondrial OS=Homo sapiens OX=9606 PE=2 SV=1	1	1	0.0213	60046.8	5.59
$167-6	tr|B3GQS7|B3GQS7_HUMAN Mitochondrial heat shock 60kD protein 1 variant 1 OS=Homo sapiens OX=9606 GN=HSPD1 PE=2 SV=1	1	1	0.0211	60679.5	5.83
	R20190400565_LNC2,4504	K.VGGTSDVEVNEK.K	1233.6	0.00032	2	1	33.54	0	0.0295	0|0	tr|A0A024R3X4|A0A024R3X4_HUMAN/tr|B7Z4F6|B7Z4F6_HUMAN/tr|B7Z5E7|B7Z5E7_HUMAN/tr|B3GQS7|B3GQS7_HUMAN/tr|B7Z597|B7Z597_HUMAN/sp|P10809|CH60_HUMAN		4.14	0		0	2	MASCOT		T
$168-1	tr|B7Z7Z0|B7Z7Z0_HUMAN cDNA FLJ51155 OS=Homo sapiens OX=9606 PE=2 SV=1	1	1	0.0196	46157.8	5.25
$168-2	tr|H0Y8P3|H0Y8P3_HUMAN LIM and calponin homology domains-containing protein 1 (Fragment) OS=Homo sapiens OX=9606 GN=LIMCH1 PE=1 SV=1	1	1	0.0087	103390	6.14
$168-3	tr|E9PDJ9|E9PDJ9_HUMAN LIM and calponin homology domains-containing protein 1 OS=Homo sapiens OX=9606 GN=LIMCH1 PE=1 SV=1	1	1	0.0087	103522	6.08
$168-4	tr|B7Z5G6|B7Z5G6_HUMAN cDNA FLJ50057, weakly similar to LIM domain only protein 7 (Fragment) OS=Homo sapiens OX=9606 PE=2 SV=1	1	1	0.0113	81006.9	5.53
$168-5	sp|Q9UPQ0|LIMC1_HUMAN LIM and calponin homology domains-containing protein 1 OS=Homo sapiens OX=9606 GN=LIMCH1 PE=1 SV=4	1	1	0.0074	121866	6.1
$168-6	tr|G5EA03|G5EA03_HUMAN LIM and calponin homology domains-containing protein 1 OS=Homo sapiens OX=9606 GN=LIMCH1 PE=1 SV=1	1	1	0.0055	164437	5.99
$168-7	tr|B7Z3G0|B7Z3G0_HUMAN cDNA FLJ58367, weakly similar to LIM domain only protein 7 OS=Homo sapiens OX=9606 PE=2 SV=1	1	1	0.0096	94113	6.46
$168-8	tr|B7Z2J4|B7Z2J4_HUMAN cDNA FLJ58365, weakly similar to LIM domain only protein 7 OS=Homo sapiens OX=9606 PE=2 SV=1	1	1	0.0087	103487	6.14
$168-9	tr|B7Z656|B7Z656_HUMAN cDNA FLJ51076, weakly similar to LIM domain only protein 7 OS=Homo sapiens OX=9606 PE=2 SV=1	1	1	0.0106	85421.4	5.91
$168-10	tr|D6RD46|D6RD46_HUMAN LIM and calponin homology domains-containing protein 1 OS=Homo sapiens OX=9606 GN=LIMCH1 PE=1 SV=1	1	1	0.0082	109934	6.09
$168-11	tr|B7Z5Q8|B7Z5Q8_HUMAN cDNA FLJ52519, weakly similar to LIM domain only protein 7 OS=Homo sapiens OX=9606 PE=2 SV=1	1	1	0.009	100702	6.05
$168-12	tr|B7Z3F1|B7Z3F1_HUMAN cDNA FLJ52429, weakly similar to LIM domain only protein 7 OS=Homo sapiens OX=9606 PE=2 SV=1	1	1	0.0097	92870.6	6.56
$168-13	tr|E7EPK0|E7EPK0_HUMAN LIM and calponin homology domains-containing protein 1 OS=Homo sapiens OX=9606 GN=LIMCH1 PE=1 SV=1	1	1	0.0089	101798	6.08
	R20190400565_LNC2,2405	K.EVEEEERR.Y	1075.5	0.00115	3	1	21.32	0	0.463	0|0	tr|B7Z656|B7Z656_HUMAN/tr|B7Z2J4|B7Z2J4_HUMAN/tr|B7Z3G0|B7Z3G0_HUMAN/tr|D6RD46|D6RD46_HUMAN/tr|E7EPK0|E7EPK0_HUMAN/tr|B7Z3F1|B7Z3F1_HUMAN/tr|B7Z5Q8|B7Z5Q8_HUMAN/tr|E9PDJ9|E9PDJ9_HUMAN/tr|H0Y8P3|H0Y8P3_HUMAN/tr|B7Z7Z0|B7Z7Z0_HUMAN/tr|B7Z5G6|B7Z5G6_HUMAN/tr|G5EA03|G5EA03_HUMAN/sp|Q9UPQ0|LIMC1_HUMAN		4.33	1		0	2	MASCOT		T
$169-1	tr|B7ZKM7|B7ZKM7_HUMAN UACA protein OS=Homo sapiens OX=9606 GN=UACA PE=2 SV=1	1	1	0.0046	150561	6.58
$169-2	tr|Q05DB3|Q05DB3_HUMAN UACA protein (Fragment) OS=Homo sapiens OX=9606 GN=UACA PE=2 SV=1	1	1	0.0094	72347.6	6.5
$169-3	tr|F5H2B9|F5H2B9_HUMAN Uveal autoantigen with coiled-coil domains and ankyrin repeats OS=Homo sapiens OX=9606 GN=UACA PE=1 SV=1	1	1	0.0046	150531	6.58
$169-4	tr|H0YN48|H0YN48_HUMAN Uveal autoantigen with coiled-coil domains and ankyrin repeats (Fragment) OS=Homo sapiens OX=9606 GN=UACA PE=1 SV=1	1	1	0.0106	63891.9	6.4
$169-5	tr|H0YNH8|H0YNH8_HUMAN Uveal autoantigen with coiled-coil domains and ankyrin repeats OS=Homo sapiens OX=9606 GN=UACA PE=1 SV=1	1	1	0.0043	161307	6.5
$169-6	tr|Q8NDD7|Q8NDD7_HUMAN Uncharacterized protein DKFZp564M063 (Fragment) OS=Homo sapiens OX=9606 GN=DKFZp564M063 PE=2 SV=2	1	1	0.0107	63519.6	6.59
$169-7	tr|B7ZKM6|B7ZKM6_HUMAN Uveal autoantigen with coiled-coil domains and ankyrin repeats OS=Homo sapiens OX=9606 GN=UACA PE=2 SV=1	1	1	0.0042	162564	6.6
$169-8	sp|Q9BZF9|UACA_HUMAN Uveal autoantigen with coiled-coil domains and ankyrin repeats OS=Homo sapiens OX=9606 GN=UACA PE=1 SV=2	1	1	0.0042	162504	6.6
	R20190400565_LNC2,5551	R.TIEALK.N	674.408	-0.00023	2	1	21.21	0	0.701	0|0	tr|Q05DB3|Q05DB3_HUMAN/tr|B7ZKM7|B7ZKM7_HUMAN/tr|H0YN48|H0YN48_HUMAN/tr|F5H2B9|F5H2B9_HUMAN/tr|H0YNH8|H0YNH8_HUMAN/tr|B7ZKM6|B7ZKM6_HUMAN/tr|Q8NDD7|Q8NDD7_HUMAN/sp|Q9BZF9|UACA_HUMAN		5.66	0		0	2	MASCOT		T
$170-1	tr|D3DQ79|D3DQ79_HUMAN Nexilin (F actin binding protein), isoform CRA_b OS=Homo sapiens OX=9606 GN=NEXN PE=4 SV=1	1	1	0.018	72896.5	5.01
$170-2	tr|H7BXY5|H7BXY5_HUMAN Nexilin (Fragment) OS=Homo sapiens OX=9606 GN=NEXN PE=1 SV=1	1	1	0.0191	68814	5.06
$170-3	tr|B4DDI0|B4DDI0_HUMAN cDNA FLJ55951, highly similar to Homo sapiens nexilin (F actin binding protein) (NEXN), mRNA OS=Homo sapiens OX=9606 PE=2 SV=1	1	1	0.0284	46171.9	4.92
$170-4	sp|Q0ZGT2|NEXN_HUMAN Nexilin OS=Homo sapiens OX=9606 GN=NEXN PE=1 SV=1	1	1	0.0163	80657.4	5.31
	R20190400565_LNC2,5267	K.NTSVVDSEPVR.F	1202.6	0.00064	2	1	45.5	0	0.00194	0|0	tr|B4DDI0|B4DDI0_HUMAN/tr|H7BXY5|H7BXY5_HUMAN/tr|D3DQ79|D3DQ79_HUMAN/sp|Q0ZGT2|NEXN_HUMAN		4.37	0		0	2	MASCOT		T
$171-1	tr|D3DSU3|D3DSU3_HUMAN Kinesin family member 13B, isoform CRA_a OS=Homo sapiens OX=9606 GN=KIF13B PE=3 SV=1	1	1	0.0038	174798	5.65
$171-2	sp|Q9NQT8|KI13B_HUMAN Kinesin-like protein KIF13B OS=Homo sapiens OX=9606 GN=KIF13B PE=1 SV=2	1	1	0.0033	202786	5.64
$171-3	tr|A0JLQ2|A0JLQ2_HUMAN Kinesin-like protein (Fragment) OS=Homo sapiens OX=9606 GN=KIF13B PE=2 SV=1	1	1	0.0108	61755.6	8.51
$171-4	tr|E7ERX9|E7ERX9_HUMAN Kinesin-like protein OS=Homo sapiens OX=9606 GN=KIF13B PE=1 SV=1	1	1	0.0081	83876.7	6.04
	R20190400565_LNC2,8826	R.LNLPKK.K	712.472	-0.01337	2	1	21.22	0	0.0815	0|0	tr|D3DSU3|D3DSU3_HUMAN/tr|A0JLQ2|A0JLQ2_HUMAN/tr|E7ERX9|E7ERX9_HUMAN/sp|Q9NQT8|KI13B_HUMAN		10	1		0	2	MASCOT		T
$172-1	tr|D3DSV6|D3DSV6_HUMAN Testis expressed sequence 15, isoform CRA_a OS=Homo sapiens OX=9606 GN=TEX15 PE=4 SV=1	1	1	0.0016	346631	5.94
$172-2	tr|B2RU27|B2RU27_HUMAN Testis expressed 15 OS=Homo sapiens OX=9606 GN=TEX15 PE=2 SV=1	1	1	0.0018	315320	5.81
$172-3	tr|A0A1W2PS94|A0A1W2PS94_HUMAN Testis-expressed protein 15 OS=Homo sapiens OX=9606 GN=TEX15 PE=4 SV=1	1	1	0.0016	359232	5.99
$172-4	tr|A0A2R8Y358|A0A2R8Y358_HUMAN Testis-expressed protein 15 OS=Homo sapiens OX=9606 GN=TEX15 PE=4 SV=1	1	1	0.0016	358788	5.98
$172-5	sp|Q9BXT5|TEX15_HUMAN Testis-expressed protein 15 OS=Homo sapiens OX=9606 GN=TEX15 PE=1 SV=2	1	1	0.0018	315333	5.81
	R20190400565_LNC2,4305	K.SYLDK.Q	625.319	0.00027	2	1	21.72	0	0.263	0|0	tr|D3DSV6|D3DSV6_HUMAN/tr|A0A2R8Y358|A0A2R8Y358_HUMAN/tr|A0A1W2PS94|A0A1W2PS94_HUMAN/tr|B2RU27|B2RU27_HUMAN/sp|Q9BXT5|TEX15_HUMAN		5.55	0		0	2	MASCOT		T
$173-1	tr|D3DTH7|D3DTH7_HUMAN Myosin IC, isoform CRA_a OS=Homo sapiens OX=9606 GN=MYO1C PE=3 SV=1	1	1	0.0104	98932.5	9.48
$173-2	sp|O00159|MYO1C_HUMAN Unconventional myosin-Ic OS=Homo sapiens OX=9606 GN=MYO1C PE=1 SV=4	1	1	0.0085	121680	9.46
$173-3	tr|F5H6E2|F5H6E2_HUMAN Unconventional myosin-Ic OS=Homo sapiens OX=9606 GN=MYO1C PE=1 SV=1	1	1	0.0087	118993	9.46
$173-4	tr|B7Z3E5|B7Z3E5_HUMAN cDNA FLJ53573, highly similar to Myosin Ic OS=Homo sapiens OX=9606 PE=2 SV=1	1	1	0.0087	119055	9.46
	R20190400565_LNC2,5514	R.LGTDEISPR.V	987.511	0.00082	2	1	33.17	0	0.127	0|0	tr|D3DTH7|D3DTH7_HUMAN/tr|F5H6E2|F5H6E2_HUMAN/tr|B7Z3E5|B7Z3E5_HUMAN/sp|O00159|MYO1C_HUMAN		4.37	0		0	2	MASCOT		T
$174-1	tr|D3DTX7|D3DTX7_HUMAN Collagen, type I, alpha 1, isoform CRA_a OS=Homo sapiens OX=9606 GN=COL1A1 PE=4 SV=1	1	1	0.0102	84739	5.93
$174-2	tr|B7Z4S2|B7Z4S2_HUMAN cDNA FLJ51252, highly similar to Collagen alpha-1(I) chain OS=Homo sapiens OX=9606 PE=2 SV=1	1	1	0.037	24624.8	9.44
$174-3	sp|P02452|CO1A1_HUMAN Collagen alpha-1(I) chain OS=Homo sapiens OX=9606 GN=COL1A1 PE=1 SV=5	1	1	0.0061	138940	5.6
	R20190400565_LNC2,3201	R.GPAGPQGPR.G	836.437	0.00041	2	1	29.72	0	0.0905	0|0	tr|B7Z4S2|B7Z4S2_HUMAN/tr|D3DTX7|D3DTX7_HUMAN/sp|P02452|CO1A1_HUMAN		9.75	0		0	2	MASCOT		T
$175-1	tr|D6RC96|D6RC96_HUMAN Zinc finger and BTB domain-containing protein 49 OS=Homo sapiens OX=9606 GN=ZBTB49 PE=1 SV=1	1	1	0.011	50352	5.92
$175-2	tr|H0YAD4|H0YAD4_HUMAN Zinc finger and BTB domain-containing protein 49 (Fragment) OS=Homo sapiens OX=9606 GN=ZBTB49 PE=4 SV=1	1	1	0.041	13778.2	7.08
$175-3	sp|Q6ZSB9|ZBT49_HUMAN Zinc finger and BTB domain-containing protein 49 OS=Homo sapiens OX=9606 GN=ZBTB49 PE=1 SV=3	1	1	0.0065	85060.5	6.52
$175-4	tr|H0Y8P2|H0Y8P2_HUMAN Zinc finger and BTB domain-containing protein 49 (Fragment) OS=Homo sapiens OX=9606 GN=ZBTB49 PE=4 SV=1	1	1	0.0287	19367.3	6.48
	R20190400565_LNC2,8115	K.LNFLK.S	634.392	-0.00067	2	1	20.89	0	0.421	0|0	tr|D6RC96|D6RC96_HUMAN/tr|H0YAD4|H0YAD4_HUMAN/tr|H0Y8P2|H0Y8P2_HUMAN/sp|Q6ZSB9|ZBT49_HUMAN		8.75	0		0	2	MASCOT		T
$176-1	tr|D6REQ0|D6REQ0_HUMAN DNA-directed RNA polymerase III subunit RPC7 (Fragment) OS=Homo sapiens OX=9606 GN=POLR3G PE=1 SV=1	1	1	0.2051	4173.84	9.82
$176-2	tr|D6R9U7|D6R9U7_HUMAN DNA-directed RNA polymerase III subunit RPC7 (Fragment) OS=Homo sapiens OX=9606 GN=POLR3G PE=1 SV=8	1	1	0.0364	25578.8	4.55
$176-3	tr|D6RJH6|D6RJH6_HUMAN DNA-directed RNA polymerase III subunit RPC7 OS=Homo sapiens OX=9606 GN=POLR3G PE=1 SV=1	1	1	0.08	11388	6.73
$176-4	tr|D6RIT0|D6RIT0_HUMAN DNA-directed RNA polymerase III subunit RPC7 (Fragment) OS=Homo sapiens OX=9606 GN=POLR3G PE=1 SV=1	1	1	0.087	10690.2	7.9
$176-5	tr|D6R921|D6R921_HUMAN DNA-directed RNA polymerase III subunit RPC7 (Fragment) OS=Homo sapiens OX=9606 GN=POLR3G PE=1 SV=1	1	1	0.063	15015.4	9.41
$176-6	tr|A0A024RAM1|A0A024RAM1_HUMAN DNA-directed RNA polymerase III subunit OS=Homo sapiens OX=9606 GN=POLR3G PE=3 SV=1	1	1	0.0359	25914.2	4.53
$176-7	sp|O15318|RPC7_HUMAN DNA-directed RNA polymerase III subunit RPC7 OS=Homo sapiens OX=9606 GN=POLR3G PE=1 SV=2	1	1	0.0359	25914.2	4.53
	R20190400565_LNC2,2842	M.AGNKGRGR.A	815.459	-0.01414	2	1	20.28	0	1.32	0|0	tr|D6REQ0|D6REQ0_HUMAN/tr|D6R9U7|D6R9U7_HUMAN/tr|D6R921|D6R921_HUMAN/tr|D6RIT0|D6RIT0_HUMAN/tr|D6RJH6|D6RJH6_HUMAN/tr|A0A024RAM1|A0A024RAM1_HUMAN/sp|O15318|RPC7_HUMAN		12.01	2		0	2	MASCOT		T
$177-1	tr|E7EUT5|E7EUT5_HUMAN Glyceraldehyde-3-phosphate dehydrogenase OS=Homo sapiens OX=9606 GN=GAPDH PE=1 SV=1	1	1	0.0308	27870.5	6.45
$177-2	tr|V9HVZ4|V9HVZ4_HUMAN Glyceraldehyde-3-phosphate dehydrogenase OS=Homo sapiens OX=9606 GN=HEL-S-162eP PE=2 SV=1	1	1	0.0239	36052.8	8.57
$177-3	tr|Q2TSD0|Q2TSD0_HUMAN Glyceraldehyde-3-phosphate dehydrogenase OS=Homo sapiens OX=9606 PE=2 SV=1	1	1	0.0239	36048.8	8.57
$177-4	tr|Q5ZEY3|Q5ZEY3_HUMAN Glyceraldehyde-3-phosphate dehydrogenase (Fragment) OS=Homo sapiens OX=9606 GN=GAPD PE=2 SV=1	1	1	0.093	9200.65	9.72
$177-5	sp|P04406|G3P_HUMAN Glyceraldehyde-3-phosphate dehydrogenase OS=Homo sapiens OX=9606 GN=GAPDH PE=1 SV=3	1	1	0.0239	36052.8	8.57
	R20190400565_LNC2,4012	K.QASEGPLK.G	829.441	-0.00014	2	1	41.18	0	0.00474	0|0	tr|E7EUT5|E7EUT5_HUMAN/tr|Q5ZEY3|Q5ZEY3_HUMAN/tr|Q2TSD0|Q2TSD0_HUMAN/tr|V9HVZ4|V9HVZ4_HUMAN/sp|P04406|G3P_HUMAN		6	0		0	2	MASCOT		T
$178-1	tr|F5H1D4|F5H1D4_HUMAN Ankyrin repeat and LEM domain-containing protein 2 (Fragment) OS=Homo sapiens OX=9606 GN=ANKLE2 PE=1 SV=1	1	1	0.0233	28383.3	6.8
$178-2	sp|O76094|SRP72_HUMAN Signal recognition particle subunit SRP72 OS=Homo sapiens OX=9606 GN=SRP72 PE=1 SV=3	1	1	0.0089	74605.3	9.31
$178-3	sp|Q9P241|AT10D_HUMAN Probable phospholipid-transporting ATPase VD OS=Homo sapiens OX=9606 GN=ATP10D PE=2 SV=3	1	1	0.0042	160272	6.78
$178-4	tr|Q71V07|Q71V07_HUMAN Signal recognition particle subunit SRP72 OS=Homo sapiens OX=9606 PE=2 SV=1	1	1	0.0089	74606.2	9.26
$178-5	tr|O15302|O15302_HUMAN CaM kinase II isoform OS=Homo sapiens OX=9606 PE=2 SV=1	1	1	0.0251	26650.2	8.6
$178-6	tr|V9HWK0|V9HWK0_HUMAN Signal recognition particle subunit SRP72 OS=Homo sapiens OX=9606 GN=HEL103 PE=2 SV=1	1	1	0.0089	74605.3	9.31
$178-7	tr|Q86X80|Q86X80_HUMAN SRP72 protein (Fragment) OS=Homo sapiens OX=9606 GN=SRP72 PE=2 SV=1	1	1	0.0107	62643.8	8.44
$178-8	tr|D6RDY6|D6RDY6_HUMAN Signal recognition particle subunit SRP72 (Fragment) OS=Homo sapiens OX=9606 GN=SRP72 PE=1 SV=3	1	1	0.0179	37594.6	5.72
$178-9	tr|A0PJJ5|A0PJJ5_HUMAN SRP72 protein (Fragment) OS=Homo sapiens OX=9606 GN=SRP72 PE=2 SV=1	1	1	0.0107	62642.8	8.54
$178-10	tr|Q0D2M6|Q0D2M6_HUMAN SRP72 protein (Fragment) OS=Homo sapiens OX=9606 GN=SRP72 PE=2 SV=1	1	1	0.0107	62729	8.43
	R20190400565_LNC2,5266	R.SIEELK.H ! M.SLEEIK.N ! K.SLEEIK.S	718.398	0.00027	2	1	24.49	0	0.47	0|0	tr|D6RDY6|D6RDY6_HUMAN/tr|Q0D2M6|Q0D2M6_HUMAN/tr|A0PJJ5|A0PJJ5_HUMAN/tr|O15302|O15302_HUMAN/tr|Q71V07|Q71V07_HUMAN/tr|Q86X80|Q86X80_HUMAN/tr|V9HWK0|V9HWK0_HUMAN/sp|O76094|SRP72_HUMAN ! tr|F5H1D4|F5H1D4_HUMAN ! sp|Q9P241|AT10D_HUMAN		4.53	0		0	2	MASCOT		T
$179-1	tr|F8W8Y7|F8W8Y7_HUMAN Armadillo repeat-containing X-linked protein 4 OS=Homo sapiens OX=9606 GN=ARMCX4 PE=1 SV=3	1	1	0.0035	235961	5.65
	R20190400565_LNC2,4942	K.VGAGADVR.A	744.4	-0.00104	2	1	21.41	0	0.518	0|0	tr|F8W8Y7|F8W8Y7_HUMAN		5.81	0		0	2	MASCOT		T
$180-1	tr|G3V0G3|G3V0G3_HUMAN DEAD (Asp-Glu-Ala-Asp) box polypeptide 56, isoform CRA_a OS=Homo sapiens OX=9606 GN=DDX56 PE=1 SV=1	1	1	0.0267	41652.7	6.17
$180-2	sp|Q9NY93|DDX56_HUMAN Probable ATP-dependent RNA helicase DDX56 OS=Homo sapiens OX=9606 GN=DDX56 PE=1 SV=1	1	1	0.0183	61588.8	9.34
$180-3	tr|H7C3E9|H7C3E9_HUMAN Probable ATP-dependent RNA helicase DDX56 (Fragment) OS=Homo sapiens OX=9606 GN=DDX56 PE=1 SV=1	1	1	0.0253	44046.4	7.25
$180-4	tr|Q53HB9|Q53HB9_HUMAN DEAD (Asp-Glu-Ala-Asp) box polypeptide 56 variant (Fragment) OS=Homo sapiens OX=9606 PE=2 SV=1	1	1	0.0183	61564.7	9.34
	R20190400565_LNC2,3962	K.ASDPEAGVAR.G	972.474	0.00064	2	1	31.26	0	0.0346	0|0	tr|G3V0G3|G3V0G3_HUMAN/tr|Q53HB9|Q53HB9_HUMAN/tr|H7C3E9|H7C3E9_HUMAN/sp|Q9NY93|DDX56_HUMAN		4.37	0		0	2	MASCOT		T
$181-1	tr|G3V5L8|G3V5L8_HUMAN rRNA-processing protein FCF1 homolog OS=Homo sapiens OX=9606 GN=FCF1 PE=1 SV=1	1	1	0.1346	6410.63	10.45
$181-2	tr|G3V5D2|G3V5D2_HUMAN rRNA-processing protein FCF1 homolog OS=Homo sapiens OX=9606 GN=FCF1 PE=1 SV=1	1	1	0.175	4988.92	10.23
$181-3	tr|G3V5S9|G3V5S9_HUMAN rRNA-processing protein FCF1 homolog OS=Homo sapiens OX=9606 GN=FCF1 PE=1 SV=1	1	1	0.0383	21491	9.58
$181-4	tr|Q4FZ45|Q4FZ45_HUMAN Chromosome 14 open reading frame 111, isoform CRA_c OS=Homo sapiens OX=9606 GN=DKFZp686O2396 PE=2 SV=1	1	1	0.0354	23369.3	9.74
$181-5	tr|G3V1S4|G3V1S4_HUMAN Chromosome 14 open reading frame 111, isoform CRA_a OS=Homo sapiens OX=9606 GN=FCF1 PE=1 SV=1	1	1	0.0376	21947.6	9.56
$181-6	tr|G3V3N8|G3V3N8_HUMAN rRNA-processing protein FCF1 homolog OS=Homo sapiens OX=9606 GN=FCF1 PE=1 SV=1	1	1	0.1077	7713.11	10.56
$181-7	sp|Q9Y324|FCF1_HUMAN rRNA-processing protein FCF1 homolog OS=Homo sapiens OX=9606 GN=FCF1 PE=2 SV=1	1	1	0.0354	23369.3	9.74
	R20190400565_LNC2,7013	K.KDPSALK.E	758.441	-0.01247	2	1	29.07	0	0.175	0|0	tr|G3V5D2|G3V5D2_HUMAN/tr|G3V5L8|G3V5L8_HUMAN/tr|G3V5S9|G3V5S9_HUMAN/tr|G3V3N8|G3V3N8_HUMAN/tr|G3V1S4|G3V1S4_HUMAN/tr|Q4FZ45|Q4FZ45_HUMAN/sp|Q9Y324|FCF1_HUMAN		8.59	1		0	2	MASCOT		T
$182-1	tr|H0Y689|H0Y689_HUMAN cAMP-specific 3',5'-cyclic phosphodiesterase 7B (Fragment) OS=Homo sapiens OX=9606 GN=PDE7B PE=3 SV=1	1	1	0.03	22899.6	8.63
	R20190400565_LNC2,5852	-.XHMLSK.V	672.35	-0.00826	1	1	22.04	0	1.29	0|0	tr|H0Y689|H0Y689_HUMAN		8.76	0		0	2	MASCOT		T
$183-1	tr|H0YC70|H0YC70_HUMAN Zinc finger protein 706 (Fragment) OS=Homo sapiens OX=9606 GN=ZNF706 PE=1 SV=1	1	1	0.2	3314.77	6.93
	R20190400565_LNC2,2648	-.XM*PDPK.T	700.333	-0.01139	2	1	21.4	0	0.161	0|0	tr|H0YC70|H0YC70_HUMAN		5.84	0	15.994919 Oxidation (M)	0	2	MASCOT		T
$184-1	tr|H0YCJ8|H0YCJ8_HUMAN Blood group Rh(CE) polypeptide (Fragment) OS=Homo sapiens OX=9606 GN=RHCE PE=4 SV=1	1	1	0.0909	8283.42	7.02
	R20190400565_LNC2,3270	-.XGAVLGK.V	615.382	-0.0031	2	1	24.61	0	0.454	0|0	tr|H0YCJ8|H0YCJ8_HUMAN		8.75	0		0	2	MASCOT		T
$185-1	tr|H0YDN1|H0YDN1_HUMAN Plectin OS=Homo sapiens OX=9606 GN=PLEC PE=1 SV=9	1	1	0.0029	388030	5.77
$185-2	sp|Q15149|PLEC_HUMAN Plectin OS=Homo sapiens OX=9606 GN=PLEC PE=1 SV=3	1	1	0.0021	531784	5.74
$185-3	tr|Q96IE3|Q96IE3_HUMAN Similar to plectin 1, intermediate filament binding protein, 500kD (Fragment) OS=Homo sapiens OX=9606 PE=2 SV=1	1	1	0.0097	113766	5.44
$185-4	tr|D3DWL0|D3DWL0_HUMAN Plectin 1, intermediate filament binding protein 500kDa, isoform CRA_b OS=Homo sapiens OX=9606 GN=PLEC1 PE=4 SV=1	1	1	0.0048	234116	5.7
	R20190400565_LNC2,4964	R.LLEAAAQSTK.G	1031.57	-0.00029	2	1	49.08	0	0.0011	0|0	tr|H0YDN1|H0YDN1_HUMAN/tr|Q96IE3|Q96IE3_HUMAN/tr|D3DWL0|D3DWL0_HUMAN/sp|Q15149|PLEC_HUMAN		6	0		0	2	MASCOT		T
$186-1	tr|H3BM18|H3BM18_HUMAN Gamma-interferon-inducible protein 16 (Fragment) OS=Homo sapiens OX=9606 GN=IFI16 PE=1 SV=1	1	1	0.0719	18330.1	9.7
$186-2	tr|X6RHM1|X6RHM1_HUMAN Gamma-interferon-inducible protein 16 (Fragment) OS=Homo sapiens OX=9606 GN=IFI16 PE=1 SV=1	1	1	0.0667	19584.4	9.74
$186-3	sp|Q16666|IF16_HUMAN Gamma-interferon-inducible protein 16 OS=Homo sapiens OX=9606 GN=IFI16 PE=1 SV=3	1	1	0.0153	88254.6	9.31
$186-4	tr|D3DUZ3|D3DUZ3_HUMAN Interferon, gamma-inducible protein 16, isoform CRA_a OS=Homo sapiens OX=9606 GN=IFI16 PE=4 SV=1	1	1	0.0164	82422	9.35
	R20190400565_LNC2,3093	K.TEGAEATPGAQK.R	1159.56	-0.0023	2	1	22.72	0	0.273	0|0	tr|H3BM18|H3BM18_HUMAN/tr|X6RHM1|X6RHM1_HUMAN/tr|D3DUZ3|D3DUZ3_HUMAN/sp|Q16666|IF16_HUMAN		4.53	0		0	2	MASCOT		T
$187-1	tr|H3BU35|H3BU35_HUMAN ADP-dependent glucokinase (Fragment) OS=Homo sapiens OX=9606 GN=ADPGK PE=1 SV=1	1	1	0.0325	17026.1	4.84
$187-2	tr|H3BRS6|H3BRS6_HUMAN ADP-dependent glucokinase (Fragment) OS=Homo sapiens OX=9606 GN=ADPGK PE=1 SV=1	1	1	0.0245	21804.5	5.34
$187-3	sp|Q8IYT8|ULK2_HUMAN Serine/threonine-protein kinase ULK2 OS=Homo sapiens OX=9606 GN=ULK2 PE=1 SV=3	1	1	0.0048	112693	8.84
$187-4	tr|B4DG35|B4DG35_HUMAN cDNA FLJ56905, highly similar to ADP-dependent glucokinase OS=Homo sapiens OX=9606 PE=2 SV=1	1	1	0.0114	48122.2	5.62
$187-5	sp|Q9BRR6|ADPGK_HUMAN ADP-dependent glucokinase OS=Homo sapiens OX=9606 GN=ADPGK PE=1 SV=1	1	1	0.0101	54088.1	5.77
$187-6	tr|B4DDP8|B4DDP8_HUMAN cDNA FLJ55953, highly similar to ADP-dependent glucokinase OS=Homo sapiens OX=9606 PE=2 SV=1	1	1	0.012	45655.2	5.58
$187-7	tr|B3KUZ9|B3KUZ9_HUMAN cDNA FLJ40997 fis, clone UTERU2016147, highly similar to Serine/threonine-protein kinase ULK2 OS=Homo sapiens OX=9606 PE=2 SV=1	1	1	0.0053	103045	8.7
$187-8	tr|A0A024QYY7|A0A024QYY7_HUMAN Serine/threonine-protein kinase OS=Homo sapiens OX=9606 GN=ULK2 PE=3 SV=1	1	1	0.0048	112725	8.84
	R20190400565_LNC2,5252	R.FFSDK.Q ! R.FFSDK.E	643.309	2e-05	2	1	23.57	0	0.104	0|0	tr|B3KUZ9|B3KUZ9_HUMAN/tr|A0A024QYY7|A0A024QYY7_HUMAN/sp|Q8IYT8|ULK2_HUMAN ! tr|H3BRS6|H3BRS6_HUMAN/tr|H3BU35|H3BU35_HUMAN/tr|B4DG35|B4DG35_HUMAN/tr|B4DDP8|B4DDP8_HUMAN/sp|Q9BRR6|ADPGK_HUMAN		5.84	0		0	2	MASCOT		T
$188-1	tr|H7C0T7|H7C0T7_HUMAN V-type proton ATPase subunit S1 (Fragment) OS=Homo sapiens OX=9606 GN=ATP6AP1 PE=1 SV=1	1	1	0.0602	14181	6.04
	R20190400565_LNC2,3948	-.XAAMATAR.V	820.398	0.00053	2	1	20.29	0	0.582	0|0	tr|H7C0T7|H7C0T7_HUMAN		9.75	0		0	2	MASCOT		T
$189-1	tr|I6L8B7|I6L8B7_HUMAN Fatty acid-binding protein 5 OS=Homo sapiens OX=9606 GN=FABP5 PE=1 SV=1	1	1	0.0891	11256.8	5.86
$189-2	tr|E7DVW5|E7DVW5_HUMAN Fatty acid binding protein 5 (Psoriasis-associated) OS=Homo sapiens OX=9606 GN=FABP5 PE=3 SV=1	1	1	0.0667	15164.3	6.6
$189-3	sp|Q01469|FABP5_HUMAN Fatty acid-binding protein 5 OS=Homo sapiens OX=9606 GN=FABP5 PE=1 SV=3	1	1	0.0667	15164.3	6.6
	R20190400565_LNC2,4092	K.FEETTADGR.K	1025.45	-0.0005	2	1	40	0	0.00269	0|0	tr|I6L8B7|I6L8B7_HUMAN/tr|E7DVW5|E7DVW5_HUMAN/sp|Q01469|FABP5_HUMAN		4.14	0		0	2	MASCOT		T
$190-1	tr|J3QSV6|J3QSV6_HUMAN Ribosomal L1 domain-containing protein 1 (Fragment) OS=Homo sapiens OX=9606 GN=RSL1D1 PE=1 SV=1	1	1	0.0186	48207.9	10.03
$190-2	tr|Q32Q62|Q32Q62_HUMAN RSL1D1 protein (Fragment) OS=Homo sapiens OX=9606 GN=RSL1D1 PE=2 SV=1	1	1	0.0172	52163.8	10.17
$190-3	sp|O76021|RL1D1_HUMAN Ribosomal L1 domain-containing protein 1 OS=Homo sapiens OX=9606 GN=RSL1D1 PE=1 SV=3	1	1	0.0163	54971.8	10.13
$190-4	tr|A0PJ61|A0PJ61_HUMAN RSL1D1 protein (Fragment) OS=Homo sapiens OX=9606 GN=RSL1D1 PE=2 SV=1	1	1	0.0182	49489.6	10.13
	R20190400565_LNC2,3072	K.SPNPSTPR.G	855.432	-0.00043	2	1	37.37	0	0.0215	0|0	tr|J3QSV6|J3QSV6_HUMAN/tr|Q32Q62|Q32Q62_HUMAN/tr|A0PJ61|A0PJ61_HUMAN/sp|O76021|RL1D1_HUMAN		9.47	0		0	2	MASCOT		T
$191-1	tr|L7RET5|L7RET5_HUMAN TRIM5 (Fragment) OS=Homo sapiens OX=9606 GN=TRIM5 PE=4 SV=1	1	1	0.0246	22787.8	8.05
	R20190400565_LNC2,2944	-.LTDVR.R	603.346	-7e-05	2	1	44.06	0	0.00914	0|0	tr|L7RET5|L7RET5_HUMAN		5.84	0		0	2	MASCOT		T
$192-1	tr|L8E8G9|L8E8G9_HUMAN Alternative protein PIDD OS=Homo sapiens OX=9606 GN=PIDD PE=4 SV=1	1	1	0.0426	15583	9.9
$192-2	tr|Q71MG4|Q71MG4_HUMAN Uncharacterized protein FP3184 OS=Homo sapiens OX=9606 GN=FP3184 PE=2 SV=1	1	1	0.0239	26335.6	9.99
	R20190400565_LNC2,4100	R.VILGSK.S ! R.VLLGSK.D	616.403	-0.00067	2	1	28.06	0	0.169	0|0	tr|L8E8G9|L8E8G9_HUMAN ! tr|Q71MG4|Q71MG4_HUMAN		8.72	0		0	2	MASCOT		T
$193-1	tr|M0QYD2|M0QYD2_HUMAN Anoctamin OS=Homo sapiens OX=9606 GN=ANO8 PE=1 SV=1	1	1	0.0155	65627.7	9.14
$193-2	sp|Q9HCE9|ANO8_HUMAN Anoctamin-8 OS=Homo sapiens OX=9606 GN=ANO8 PE=1 SV=3	1	1	0.0073	136033	5.62
	R20190400565_LNC2,2306	R.GADELGLRK.A	958.532	0.01125	3	1	20.46	0	1.11	0|0	tr|M0QYD2|M0QYD2_HUMAN/sp|Q9HCE9|ANO8_HUMAN		6.07	1		0	2	MASCOT		T
$194-1	tr|M0QYV2|M0QYV2_HUMAN Acid phosphatase type 7 (Fragment) OS=Homo sapiens OX=9606 GN=ACP7 PE=4 SV=1	1	1	0.0308	26723.9	7.89
	R20190400565_LNC2,3605	-.XGADNPK.A	748.362	0.0015	2	1	38.28	0	0.00921	0|0	tr|M0QYV2|M0QYV2_HUMAN		5.84	0		0	2	MASCOT		T
$195-1	tr|Q05DV5|Q05DV5_HUMAN ZC3HAV1 protein (Fragment) OS=Homo sapiens OX=9606 GN=ZC3HAV1 PE=2 SV=1	1	1	0.0201	49252.4	8.5
$195-2	tr|C9J6P4|C9J6P4_HUMAN Zinc finger CCCH-type antiviral protein 1 OS=Homo sapiens OX=9606 GN=ZC3HAV1 PE=1 SV=1	1	1	0.0088	114084	8.86
$195-3	tr|A8K9U6|A8K9U6_HUMAN cDNA FLJ76121, highly similar to Homo sapiens zinc finger CCCH-type, antiviral 1 (ZC3HAV1), transcript variant 1, mRNA OS=Homo sapiens OX=9606 PE=2 SV=1	1	1	0.01	101455	8.68
$195-4	sp|Q7Z2W4|ZCCHV_HUMAN Zinc finger CCCH-type antiviral protein 1 OS=Homo sapiens OX=9606 GN=ZC3HAV1 PE=1 SV=3	1	1	0.01	101430	8.72
	R20190400565_LNC2,3472	R.IQDAGPASR.D	914.469	0.00086	2	1	25.36	0	0.142	0|0	tr|A8K9U6|A8K9U6_HUMAN/tr|Q05DV5|Q05DV5_HUMAN/tr|C9J6P4|C9J6P4_HUMAN/sp|Q7Z2W4|ZCCHV_HUMAN		5.84	0		0	2	MASCOT		T
$196-1	tr|Q20BI7|Q20BI7_HUMAN CTTNBP2 OS=Homo sapiens OX=9606 GN=CTTNBP2 PE=4 SV=1	1	1	0.0036	176902	8.39
$196-2	tr|Q8N8L8|Q8N8L8_HUMAN cDNA FLJ39246 fis, clone OCBBF2008466 OS=Homo sapiens OX=9606 PE=2 SV=1	1	1	0.0117	57220.9	9.44
$196-3	tr|H0Y448|H0Y448_HUMAN Cortactin-binding protein 2 (Fragment) OS=Homo sapiens OX=9606 GN=CTTNBP2 PE=1 SV=1	1	1	0.0052	125515	8.65
$196-4	tr|Q20BG9|Q20BG9_HUMAN CTTNBP2 OS=Homo sapiens OX=9606 GN=CTTNBP2 PE=4 SV=1	1	1	0.0036	181049	8.23
$196-5	tr|K7ESM4|K7ESM4_HUMAN Ubinuclein-1 (Fragment) OS=Homo sapiens OX=9606 GN=UBN1 PE=1 SV=1	1	1	0.1071	5352.04	10.58
$196-6	sp|Q9NPG3|UBN1_HUMAN Ubinuclein-1 OS=Homo sapiens OX=9606 GN=UBN1 PE=1 SV=2	1	1	0.0053	121519	9.37
$196-7	tr|Q2I0A6|Q2I0A6_HUMAN CTTNBP2 OS=Homo sapiens OX=9606 GN=CTTNBP2 PE=4 SV=1	1	1	0.0036	176436	8.38
$196-8	sp|Q8WZ74|CTTB2_HUMAN Cortactin-binding protein 2 OS=Homo sapiens OX=9606 GN=CTTNBP2 PE=1 SV=1	1	1	0.0036	181049	8.23
	R20190400565_LNC2,5790	R.MPVSQK.E ! K.MPVSQK.L	689.365	-0.00814	2	1	22.68	0	0.612	0|0	tr|Q20BG9|Q20BG9_HUMAN/tr|Q8N8L8|Q8N8L8_HUMAN/tr|Q20BI7|Q20BI7_HUMAN/tr|H0Y448|H0Y448_HUMAN/tr|Q2I0A6|Q2I0A6_HUMAN/sp|Q8WZ74|CTTB2_HUMAN ! tr|K7ESM4|K7ESM4_HUMAN/sp|Q9NPG3|UBN1_HUMAN		8.5	0		0	2	MASCOT		T
$197-1	tr|Q4LE57|Q4LE57_HUMAN STAU2 variant protein (Fragment) OS=Homo sapiens OX=9606 GN=STAU2 variant protein PE=2 SV=1	1	1	0.0163	53989.1	9.63
$197-2	tr|A8K622|A8K622_HUMAN cDNA FLJ75871, highly similar to Homo sapiens staufen, RNA binding protein (STAU), transcript variant T3, mRNA OS=Homo sapiens OX=9606 PE=2 SV=1	1	1	0.0139	63191.6	9.46
$197-3	tr|A8K276|A8K276_HUMAN cDNA FLJ78317, highly similar to Homo sapiens staufen, RNA binding protein, homolog 2 (Drosophila) (STAU2), mRNA OS=Homo sapiens OX=9606 PE=2 SV=1	1	1	0.0167	52624.6	9.73
$197-4	tr|E7EPX0|E7EPX0_HUMAN Double-stranded RNA-binding protein Staufen homolog 2 OS=Homo sapiens OX=9606 GN=STAU2 PE=1 SV=1	1	1	0.0163	53928	9.65
$197-5	tr|B3KRE0|B3KRE0_HUMAN cDNA FLJ34086 fis, clone FCBBF3005320, highly similar to Double-stranded RNA-binding protein Staufen homolog 1 OS=Homo sapiens OX=9606 PE=2 SV=1	1	1	0.0219	40000.5	9.52
$197-6	tr|A0A0A0MTD1|A0A0A0MTD1_HUMAN Double-stranded RNA-binding protein Staufen homolog 2 OS=Homo sapiens OX=9606 GN=STAU2 PE=1 SV=1	1	1	0.0169	52008.8	9.66
$197-7	tr|B7Z1P6|B7Z1P6_HUMAN cDNA FLJ57953, highly similar to Double-stranded RNA-binding protein Staufen homolog 2 OS=Homo sapiens OX=9606 PE=2 SV=1	1	1	0.0205	43266.1	9.8
$197-8	tr|A0A0A0MTC4|A0A0A0MTC4_HUMAN Double-stranded RNA-binding protein Staufen homolog 2 OS=Homo sapiens OX=9606 GN=STAU2 PE=1 SV=1	1	1	0.0201	43277.9	9.44
$197-9	tr|F8VPI7|F8VPI7_HUMAN Double-stranded RNA-binding protein Staufen homolog 2 OS=Homo sapiens OX=9606 GN=STAU2 PE=1 SV=1	1	1	0.0167	52736.7	9.66
$197-10	tr|Q2TBD5|Q2TBD5_HUMAN Staufen, RNA binding protein, homolog 2 (Drosophila) OS=Homo sapiens OX=9606 GN=STAU2 PE=2 SV=1	1	1	0.0167	52768.7	9.66
$197-11	tr|G5EA18|G5EA18_HUMAN Double-stranded RNA-binding protein Staufen homolog 2 OS=Homo sapiens OX=9606 GN=STAU2 PE=1 SV=1	1	1	0.0275	31723.2	9.79
$197-12	sp|Q9NUL3|STAU2_HUMAN Double-stranded RNA-binding protein Staufen homolog 2 OS=Homo sapiens OX=9606 GN=STAU2 PE=1 SV=2	1	1	0.014	62607.7	9.62
$197-13	tr|A0A0A0MTC6|A0A0A0MTC6_HUMAN Double-stranded RNA-binding protein Staufen homolog 2 OS=Homo sapiens OX=9606 GN=STAU2 PE=1 SV=1	1	1	0.0159	55413.5	9.42
$197-14	sp|O95793|STAU1_HUMAN Double-stranded RNA-binding protein Staufen homolog 1 OS=Homo sapiens OX=9606 GN=STAU1 PE=1 SV=2	1	1	0.0139	63181.6	9.46
$197-15	tr|Q59F99|Q59F99_HUMAN Staufen isoform b variant (Fragment) OS=Homo sapiens OX=9606 PE=2 SV=1	1	1	0.0135	64745.6	9.47
$197-16	tr|E7EVJ4|E7EVJ4_HUMAN Double-stranded RNA-binding protein Staufen homolog 2 OS=Homo sapiens OX=9606 GN=STAU2 PE=1 SV=1	1	1	0.0157	56374.9	9.71
$197-17	tr|E5RJN7|E5RJN7_HUMAN Double-stranded RNA-binding protein Staufen homolog 2 (Fragment) OS=Homo sapiens OX=9606 GN=STAU2 PE=1 SV=1	1	1	0.025	34861.5	9.53
$197-18	tr|Q5JW30|Q5JW30_HUMAN Double-stranded RNA-binding protein Staufen homolog 1 OS=Homo sapiens OX=9606 GN=STAU1 PE=1 SV=1	1	1	0.0162	54708.1	9.53
$197-19	tr|E7EVI1|E7EVI1_HUMAN Double-stranded RNA-binding protein Staufen homolog 2 OS=Homo sapiens OX=9606 GN=STAU2 PE=1 SV=1	1	1	0.0205	43234	9.8
$197-20	tr|A0A024R7X7|A0A024R7X7_HUMAN Staufen, RNA binding protein, homolog 2 (Drosophila), isoform CRA_b OS=Homo sapiens OX=9606 GN=STAU2 PE=4 SV=1	1	1	0.014	62639.8	9.62
$197-21	tr|A0A087X1A5|A0A087X1A5_HUMAN Double-stranded RNA-binding protein Staufen homolog 1 OS=Homo sapiens OX=9606 GN=STAU1 PE=1 SV=1	1	1	0.0162	54945.5	9.68
$197-22	tr|E9PH62|E9PH62_HUMAN Double-stranded RNA-binding protein Staufen homolog 2 OS=Homo sapiens OX=9606 GN=STAU2 PE=1 SV=1	1	1	0.0149	58969.6	9.57
	R20190400565_LNC2,4335	R.LAQIQQAK.K	899.531	0.00134	2	1	22.14	0	0.351	0|0	tr|G5EA18|G5EA18_HUMAN/tr|F8VPI7|F8VPI7_HUMAN/tr|Q2TBD5|Q2TBD5_HUMAN/tr|A8K276|A8K276_HUMAN/tr|E7EPX0|E7EPX0_HUMAN/tr|Q4LE57|Q4LE57_HUMAN/tr|A8K622|A8K622_HUMAN/tr|B7Z1P6|B7Z1P6_HUMAN/tr|A0A0A0MTC4|A0A0A0MTC4_HUMAN/tr|B3KRE0|B3KRE0_HUMAN/tr|A0A0A0MTD1|A0A0A0MTD1_HUMAN/tr|E5RJN7|E5RJN7_HUMAN/tr|Q5JW30|Q5JW30_HUMAN/tr|Q59F99|Q59F99_HUMAN/tr|E7EVJ4|E7EVJ4_HUMAN/tr|A0A087X1A5|A0A087X1A5_HUMAN/tr|E9PH…		8.75	0		0	2	MASCOT		T
$198-1	tr|Q53GN4|Q53GN4_HUMAN WD repeat domain 1, isoform CRA_a (Fragment) OS=Homo sapiens OX=9606 GN=WDR1 PE=2 SV=1	1	1	0.0132	66178.7	6.17
$198-2	tr|B3KXN4|B3KXN4_HUMAN cDNA FLJ45763 fis, clone N1ESE2000698, highly similar to WD repeat protein 1 OS=Homo sapiens OX=9606 PE=2 SV=1	1	1	0.014	62116.2	6.14
$198-3	tr|V9HWG7|V9HWG7_HUMAN Epididymis secretory protein Li 52 OS=Homo sapiens OX=9606 GN=HEL-S-52 PE=2 SV=1	1	1	0.0132	66192.7	6.17
$198-4	sp|O75083|WDR1_HUMAN WD repeat-containing protein 1 OS=Homo sapiens OX=9606 GN=WDR1 PE=1 SV=4	1	1	0.0132	66192.7	6.17
$198-5	tr|D6RD66|D6RD66_HUMAN WD repeat-containing protein 1 (Fragment) OS=Homo sapiens OX=9606 GN=WDR1 PE=1 SV=1	1	1	0.0327	26797	8.7
$198-6	tr|Q59ER5|Q59ER5_HUMAN WD repeat-containing protein 1 isoform 1 variant (Fragment) OS=Homo sapiens OX=9606 PE=2 SV=1	1	1	0.0128	68169.9	6.81
$198-7	tr|Q53H17|Q53H17_HUMAN WD repeat-containing protein 1 isoform 1 variant (Fragment) OS=Homo sapiens OX=9606 PE=2 SV=1	1	1	0.0132	66226.8	6.17
	R20190400565_LNC2,5153	R.IAVVGEGR.E	800.462	-0.00045	2	1	37.12	0	0.0183	0|0	tr|D6RD66|D6RD66_HUMAN/tr|Q53H17|Q53H17_HUMAN/tr|Q59ER5|Q59ER5_HUMAN/tr|B3KXN4|B3KXN4_HUMAN/tr|Q53GN4|Q53GN4_HUMAN/tr|V9HWG7|V9HWG7_HUMAN/sp|O75083|WDR1_HUMAN		6	0		0	2	MASCOT		T
$199-1	tr|Q53HW7|Q53HW7_HUMAN Sulfide dehydrogenase like (Fragment) OS=Homo sapiens OX=9606 PE=2 SV=1	1	1	0.0156	49949.1	9.12
$199-2	tr|Q9UHS8|Q9UHS8_HUMAN PRO1975 OS=Homo sapiens OX=9606 PE=2 SV=1	1	1	0.0178	44146.4	9.1
$199-3	tr|B2R7T6|B2R7T6_HUMAN cDNA, FLJ93596, highly similar to Homo sapiens sulfide quinone reductase-like (yeast) (SQRDL), mRNA OS=Homo sapiens OX=9606 PE=2 SV=1	1	1	0.0156	49888	9.15
$199-4	tr|H3BNX3|H3BNX3_HUMAN Uncharacterized protein (Fragment) OS=Homo sapiens OX=9606 PE=4 SV=1	1	1	0.0242	31769.3	9.4
$199-5	tr|A0A024R5X2|A0A024R5X2_HUMAN HCG2001986, isoform CRA_a OS=Homo sapiens OX=9606 GN=hCG_2001986 PE=4 SV=1	1	1	0.0156	49960.1	9.18
$199-6	sp|Q9Y6N5|SQOR_HUMAN Sulfide:quinone oxidoreductase, mitochondrial OS=Homo sapiens OX=9606 GN=SQOR PE=1 SV=1	1	1	0.0156	49960.1	9.18
	R20190400565_LNC2,5751	R.NLTVNYK.K	851.462	-0.00036	2	1	24.68	0	0.373	0|0	tr|B2R7T6|B2R7T6_HUMAN/tr|H3BNX3|H3BNX3_HUMAN/tr|Q53HW7|Q53HW7_HUMAN/tr|Q9UHS8|Q9UHS8_HUMAN/tr|A0A024R5X2|A0A024R5X2_HUMAN/sp|Q9Y6N5|SQOR_HUMAN		8.59	0		0	2	MASCOT		T
$200-1	tr|Q59FM0|Q59FM0_HUMAN NADH dehydrogenase (Ubiquinone) 1 alpha subcomplex, 10, 42kDa variant (Fragment) OS=Homo sapiens OX=9606 PE=2 SV=1	1	1	0.0249	27039.7	9.12
	R20190400565_LNC2,2946	R.VAMALR.L	660.386	-0.0066	2	1	21.6	0	0.592	0|0	tr|Q59FM0|Q59FM0_HUMAN		9.72	0		0	2	MASCOT		T
$201-1	tr|Q5XWD3|Q5XWD3_HUMAN Leucine-rich repeat protein LRIG1 OS=Homo sapiens OX=9606 GN=LRIG1 PE=2 SV=1	1	1	0.0055	119142	6.32
	R20190400565_LNC2,2973	R.TTTVAR.L	648.368	-0.0003	2	1	37.31	0	0.0146	0|0	tr|Q5XWD3|Q5XWD3_HUMAN		9.41	0		0	2	MASCOT		T
$202-1	tr|Q6IBH6|Q6IBH6_HUMAN RPL26 protein OS=Homo sapiens OX=9606 GN=RPL26 PE=2 SV=1	1	1	0.0552	17244	10.55
$202-2	tr|J3QRI7|J3QRI7_HUMAN 60S ribosomal protein L26 (Fragment) OS=Homo sapiens OX=9606 GN=RPL26 PE=4 SV=1	1	1	0.0748	12629.6	10.92
$202-3	tr|E5RIT6|E5RIT6_HUMAN 60S ribosomal protein L26-like 1 (Fragment) OS=Homo sapiens OX=9606 GN=RPL26L1 PE=1 SV=1	1	1	0.0625	15206.7	11.1
$202-4	tr|J3QQQ9|J3QQQ9_HUMAN Uncharacterized protein OS=Homo sapiens OX=9606 PE=4 SV=1	1	1	0.0748	12691.7	10.78
$202-5	sp|Q9UNX3|RL26L_HUMAN 60S ribosomal protein L26-like 1 OS=Homo sapiens OX=9606 GN=RPL26L1 PE=1 SV=1	1	1	0.0552	17256	10.55
$202-6	sp|P61254|RL26_HUMAN 60S ribosomal protein L26 OS=Homo sapiens OX=9606 GN=RPL26 PE=1 SV=1	1	1	0.0552	17258	10.55
$202-7	tr|A0A024RBF6|A0A024RBF6_HUMAN HCG26523, isoform CRA_a OS=Homo sapiens OX=9606 GN=hCG_26523 PE=4 SV=1	1	1	0.0552	17270.9	10.2
$202-8	tr|J3QRC4|J3QRC4_HUMAN 60S ribosomal protein L26 (Fragment) OS=Homo sapiens OX=9606 GN=RPL26 PE=4 SV=1	1	1	0.0593	15639.8	11.22
$202-9	tr|J3QQV1|J3QQV1_HUMAN 60S ribosomal protein L26 OS=Homo sapiens OX=9606 GN=RPL26 PE=4 SV=1	1	1	0.0727	12933.9	10.76
	R20190400565_LNC2,5243	K.DDEVQVVR.G	959.479	-0.00166	2	1	31.31	0	0.13	0|0	tr|J3QQV1|J3QQV1_HUMAN/tr|J3QRC4|J3QRC4_HUMAN/tr|E5RIT6|E5RIT6_HUMAN/tr|J3QRI7|J3QRI7_HUMAN/tr|Q6IBH6|Q6IBH6_HUMAN/tr|J3QQQ9|J3QQQ9_HUMAN/tr|A0A024RBF6|A0A024RBF6_HUMAN/sp|P61254|RL26_HUMAN/sp|Q9UNX3|RL26L_HUMAN		4.03	0		0	2	MASCOT		T
$203-1	tr|Q6ZRV0|Q6ZRV0_HUMAN cDNA FLJ46074 fis, clone TESTI2001915, highly similar to Homo sapiens actin filament associated protein (AFAP) OS=Homo sapiens OX=9606 PE=2 SV=1	1	1	0.0218	45037.3	9.52
$203-2	sp|Q8N556|AFAP1_HUMAN Actin filament-associated protein 1 OS=Homo sapiens OX=9606 GN=AFAP1 PE=1 SV=2	1	1	0.0123	80724	8.87
	R20190400565_LNC2,2758	R.TGSNAAQYK.Y	939.453	0.00023	2	1	25.33	0	0.125	0|0	tr|Q6ZRV0|Q6ZRV0_HUMAN/sp|Q8N556|AFAP1_HUMAN		8.26	0		0	2	MASCOT		T
$204-1	tr|Q8NFE0|Q8NFE0_HUMAN Testis specific kinase-1 (Fragment) OS=Homo sapiens OX=9606 PE=2 SV=1	1	1	0.056	10896.4	11.21
	R20190400565_LNC2,5003	R.AQXSLPR.A	770.452	0.00064	2	1	32.58	0	0.0229	0|0	tr|Q8NFE0|Q8NFE0_HUMAN		9.8	0		0	2	MASCOT		T
$205-1	tr|Q8NH36|Q8NH36_HUMAN Olfactory receptor OS=Homo sapiens OX=9606 PE=3 SV=1	1	1	0.0152	36578.2	9.92
$205-2	tr|A0A126GVQ0|A0A126GVQ0_HUMAN Olfactory receptor (Fragment) OS=Homo sapiens OX=9606 GN=OR10P1 PE=3 SV=1	1	1	0.016	34643.8	9.77
$205-3	sp|Q8NGE3|O10P1_HUMAN Olfactory receptor 10P1 OS=Homo sapiens OX=9606 GN=OR10P1 PE=2 SV=1	1	1	0.016	34741	9.77
$205-4	sp|Q9GZK6|OR2J1_HUMAN Olfactory receptor 2J1 OS=Homo sapiens OX=9606 GN=OR2J1 PE=3 SV=2	1	1	0.016	35453.9	8.31
$205-5	sp|P52179|MYOM1_HUMAN Myomesin-1 OS=Homo sapiens OX=9606 GN=MYOM1 PE=1 SV=2	1	1	0.003	187624	6.5
$205-6	tr|A0A126GVX8|A0A126GVX8_HUMAN Olfactory receptor OS=Homo sapiens OX=9606 GN=OR2J1 PE=3 SV=1	1	1	0.0161	35209.5	8.31
$205-7	tr|A0A126GWF4|A0A126GWF4_HUMAN Olfactory receptor OS=Homo sapiens OX=9606 GN=OR2J1 PE=3 SV=1	1	1	0.0161	35209.5	8.31
	R20190400565_LNC2,3779	R.NKDVR.R ! R.NKDVR.G ! R.NKDVR.S	631.352	0.01066	2	1	22.79	0	1.27	0|0	tr|Q8NH36|Q8NH36_HUMAN/tr|A0A126GVQ0|A0A126GVQ0_HUMAN/sp|Q8NGE3|O10P1_HUMAN ! tr|A0A126GVX8|A0A126GVX8_HUMAN/tr|A0A126GWF4|A0A126GWF4_HUMAN/sp|Q9GZK6|OR2J1_HUMAN ! sp|P52179|MYOM1_HUMAN		8.75	1		0	2	MASCOT		T
$206-1	tr|Q9NTC4|Q9NTC4_HUMAN Uncharacterized protein DKFZp434K0126 (Fragment) OS=Homo sapiens OX=9606 GN=DKFZp434K0126 PE=2 SV=1	1	1	0.0186	47556.1	4.78
$206-2	tr|V9HW80|V9HW80_HUMAN Epididymis luminal protein 220 OS=Homo sapiens OX=9606 GN=HEL-S-70 PE=2 SV=1	1	1	0.0099	89320.8	5.14
$206-3	tr|Q96IF9|Q96IF9_HUMAN VCP protein (Fragment) OS=Homo sapiens OX=9606 GN=VCP PE=2 SV=2	1	1	0.0124	71064.9	4.94
$206-4	sp|P55072|TERA_HUMAN Transitional endoplasmic reticulum ATPase OS=Homo sapiens OX=9606 GN=VCP PE=1 SV=4	1	1	0.0099	89320.8	5.14
$206-5	tr|Q0IIN5|Q0IIN5_HUMAN VCP protein OS=Homo sapiens OX=9606 GN=VCP PE=2 SV=1	1	1	0.0168	52459.7	4.88
	R20190400565_LNC2,4043	R.SVSDNDIR.K	905.432	-0.00237	2	1	24.03	0	0.254	0|0	tr|V9HW80|V9HW80_HUMAN/tr|Q9NTC4|Q9NTC4_HUMAN/tr|Q96IF9|Q96IF9_HUMAN/tr|Q0IIN5|Q0IIN5_HUMAN/sp|P55072|TERA_HUMAN		4.21	0		0	2	MASCOT		T
$207-1	tr|Q9NVH8|Q9NVH8_HUMAN cDNA FLJ10725 fis, clone NT2RP3001214 OS=Homo sapiens OX=9606 PE=2 SV=1	1	1	0.0095	71676.9	8.69
$207-2	tr|Q8NEI6|Q8NEI6_HUMAN ZNF644 protein (Fragment) OS=Homo sapiens OX=9606 GN=ZNF644 PE=2 SV=1	1	1	0.0276	24343.8	9.13
$207-3	tr|A7E234|A7E234_HUMAN ZNF644 protein OS=Homo sapiens OX=9606 GN=ZNF644 PE=2 SV=1	1	1	0.0045	149418	8.47
$207-4	sp|Q9H582|ZN644_HUMAN Zinc finger protein 644 OS=Homo sapiens OX=9606 GN=ZNF644 PE=1 SV=2	1	1	0.0045	149564	8.43
$207-5	tr|Q9H8J8|Q9H8J8_HUMAN cDNA FLJ13534 fis, clone PLACE1006445 OS=Homo sapiens OX=9606 PE=2 SV=1	1	1	0.0189	36011.3	9.64
	R20190400565_LNC2,3699	K.RMGEER.N	777.367	0.01085	2	1	23.22	0	0.19	0|0	tr|Q9H8J8|Q9H8J8_HUMAN/tr|A7E234|A7E234_HUMAN/tr|Q8NEI6|Q8NEI6_HUMAN/tr|Q9NVH8|Q9NVH8_HUMAN/sp|Q9H582|ZN644_HUMAN		6.14	1		0	2	MASCOT		T
$208-1	tr|X5D789|X5D789_HUMAN Vasopressin V1a receptor (Fragment) OS=Homo sapiens OX=9606 GN=AVPR1A PE=2 SV=1	1	1	0.0157	42822.3	9.25
$208-2	tr|X5D2B0|X5D2B0_HUMAN Vasopressin V1a receptor (Fragment) OS=Homo sapiens OX=9606 GN=AVPR1A PE=2 SV=1	1	1	0.0144	46799	9.48
$208-3	tr|Q3S2J4|Q3S2J4_HUMAN Vasopressin V1a receptor OS=Homo sapiens OX=9606 GN=AVPR1 PE=3 SV=1	1	1	0.0144	46854.1	9.53
$208-4	sp|P37288|V1AR_HUMAN Vasopressin V1a receptor OS=Homo sapiens OX=9606 GN=AVPR1A PE=1 SV=1	1	1	0.0144	46799	9.48
	R20190400565_LNC2,4213	K.FIPVST.-	663.371	-0.01231	2	1	20.88	0	2.05	0|0	tr|X5D2B0|X5D2B0_HUMAN/tr|X5D789|X5D789_HUMAN/tr|Q3S2J4|Q3S2J4_HUMAN/sp|P37288|V1AR_HUMAN		5.53	0		0	2	MASCOT		T
$209-1	tr|X6RGJ2|X6RGJ2_HUMAN Heterochromatin protein 1-binding protein 3 (Fragment) OS=Homo sapiens OX=9606 GN=HP1BP3 PE=1 SV=1	1	1	0.0336	36514.1	9.36
$209-2	sp|Q5SSJ5|HP1B3_HUMAN Heterochromatin protein 1-binding protein 3 OS=Homo sapiens OX=9606 GN=HP1BP3 PE=1 SV=1	1	1	0.0199	61206.2	9.69
$209-3	tr|Q5SWC8|Q5SWC8_HUMAN Heterochromatin protein 1-binding protein 3 (Fragment) OS=Homo sapiens OX=9606 GN=HP1BP3 PE=1 SV=1	1	1	0.0396	31470.4	9.52
$209-4	tr|B0QZK4|B0QZK4_HUMAN Heterochromatin protein 1-binding protein 3 (Fragment) OS=Homo sapiens OX=9606 GN=HP1BP3 PE=1 SV=1	1	1	0.0435	28515	9.89
	R20190400565_LNC2,4883	R.SSAVDPEPQVK.L	1156.58	-0.00028	2	1	20.14	0	0.648	0|0	tr|B0QZK4|B0QZK4_HUMAN/tr|Q5SWC8|Q5SWC8_HUMAN/tr|X6RGJ2|X6RGJ2_HUMAN/sp|Q5SSJ5|HP1B3_HUMAN		4.37	0		0	2	MASCOT		T
----- summary -----
Total protein	: 940
Total protein group	: 209
UniPepCount	ProteinGroupCount	Percent	ProteinCount	Percent
1	119	0.5694	569	0.6053
2	27	0.1292	106	0.1128
3	19	0.0909	100	0.1064
4	11	0.0526	57	0.0606
5	6	0.0287	21	0.0223
6	5	0.0239	11	0.0117
7	5	0.0239	22	0.0234
8	10	0.0478	33	0.0351
9	4	0.0191	13	0.0138
10	1	0.0048	5	0.0053
16	1	0.0048	2	0.0021
19	1	0.0048	1	0.0011
