# Supplementary material for: Long noncoding RNA SH3PXD2A-AS1 promotes NSCLC proliferation and accelerates cell cycle progression by interacting with DHX9
Source: Cell Death Discov. 2022 Apr 11;8:192. doi: 10.1038/s41420-022-01004-6 (PMC9001675; doi:10.1038/s41420-022-01004-6)
Supplement: Supplementary file 4 — Table S2 Text of RNA-Seq result. [file 41420_2022_1004_MOESM4_ESM.xls]

seq_id	Ctrl_1_count	Ctrl_2_count	KD_1_count	KD_3_count	Ctrl_1_tpm	Ctrl_2_tpm	KD_1_tpm	KD_3_tpm	NC_tpm	KD01_tpm	log2fc	pvalue	padjust	significant	regulate	gene_name	length	description	cog	cog_description	KO_id	KO_name	paths	pfam	go	nr	swissprot	entrez
ENSG00000135114	169	440	5132	2796	4.43	7.57	84.99	81.99	6	83.49	3.498867584	4.90E-250	6.55E-246	yes	up	OASL	3266	2'-5'-oligoadenylate synthetase like [Source:HGNC Symbol;Acc:HGNC:8090]	COG5272(S:Function unknown)	COG5272(Chromosome 12 open reading frame 43)	K14608	OASL	map05165(Human papillomavirus infection)	PF10421.6(OAS1_C:2'-5'-oligoadenylate synthetase 1, domain 2, C-terminus); PF00240.20(ubiquitin:Ubiquitin family); PF11976.5(Rad60-SLD:Ubiquitin-2 like Rad60 SUMO-like)	GO:0005737(cellular_component:cytoplasm); GO:0051607(biological_process:defense response to virus); GO:0005730(cellular_component:nucleolus); GO:0005829(cellular_component:cytosol); GO:0016020(cellular_component:membrane); GO:0045071(biological_process:negative regulation of viral genome replication); GO:0046966(molecular_function:thyroid hormone receptor binding); GO:0060333(biological_process:i…	NP_003724.1(2'-5'-oligoadenylate synthase-like protein isoform a [Homo sapiens])	sp|Q15646|OASL_HUMAN(2'-5'-oligoadenylate synthase-like protein OS=Homo sapiens OX=9606 GN=OASL PE=1 SV=2)	8638
ENSG00000119922	646	1504.54	8251	5140.08	13.98	17.12	101.56	116.64	15.55	109.1	2.582221916	3.82E-184	2.55E-180	yes	up	IFIT2	3703	interferon induced protein with tetratricopeptide repeats 2 [Source:HGNC Symbol;Acc:HGNC:5409]	COG0457(S:Function unknown)	COG0457(-)				PF13414.3(TPR_11:TPR repeat); PF07719.14(TPR_2:Tetratricopeptide repeat); PF13428.3(TPR_14:Tetratricopeptide repeat); PF00515.25(TPR_1:Tetratricopeptide repeat); PF14559.3(TPR_19:Tetratricopeptide repeat); PF13424.3(TPR_12:Tetratricopeptide repeat); PF13181.3(TPR_8:Tetratricopeptide repeat)	GO:0032091(biological_process:negative regulation of protein binding); GO:0008637(biological_process:apoptotic mitochondrial changes); GO:0051607(biological_process:defense response to virus); GO:0009615(biological_process:response to virus); GO:0005829(cellular_component:cytosol); GO:0043065(biological_process:positive regulation of apoptotic process); GO:0060337(biological_process:type I interf…	AAH32839.2(Interferon-induced protein with tetratricopeptide repeats 2 [Homo sapiens])	sp|P09913|IFIT2_HUMAN(Interferon-induced protein with tetratricopeptide repeats 2 OS=Homo sapiens OX=9606 GN=IFIT2 PE=1 SV=1)	3433
ENSG00000130303	93	243	2170	1137	8.5	12.58	117.07	119.29	10.54	118.18	2.983263894	1.54E-122	6.87E-119	yes	up	BST2	1001	bone marrow stromal cell antigen 2 [Source:HGNC Symbol;Acc:HGNC:1119]	ENOG41115GP(D:Cell cycle control, cell division, chromosome partitioning)	ENOG41115GP(bone marrow stromal cell antigen 2)	K06731	BST2, CD317		PF16716.2(BST2:Bone marrow stromal antigen 2); PF05557.10(MAD:Mitotic checkpoint protein); PF07888.8(CALCOCO1:Calcium binding and coiled-coil domain (CALCOCO1) like)	GO:0030308(biological_process:negative regulation of cell growth); GO:0005794(cellular_component:Golgi apparatus); GO:0005886(cellular_component:plasma membrane); GO:0042113(biological_process:B cell activation); GO:0007267(biological_process:cell-cell signaling); GO:0051607(biological_process:defense response to virus); GO:0003723(molecular_function:RNA binding); GO:0005737(cellular_component:cy…	NP_004326.1(bone marrow stromal antigen 2 precursor [Homo sapiens])	sp|Q10589|BST2_HUMAN(Bone marrow stromal antigen 2 OS=Homo sapiens OX=9606 GN=BST2 PE=1 SV=1)	684
ENSG00000265972	3484	7890	21056	12128	89.45	106.17	305.88	324.23	97.81	315.055	1.556215532	6.15E-103	2.05E-99	yes	up	TXNIP	2926	thioredoxin interacting protein [Source:HGNC Symbol;Acc:HGNC:16952]	ENOG41102NY(K:Transcription)	ENOG41102NY(Polymerase (RNA) III (DNA directed) polypeptide G)	K20910	TXNIP	map04621(NOD-like receptor signaling pathway)	PF00339.26(Arrestin_N:Arrestin (or S-antigen), N-terminal domain); PF02752.19(Arrestin_C:Arrestin (or S-antigen), C-terminal domain)	GO:0071228(biological_process:cellular response to tumor cell); GO:0048008(biological_process:platelet-derived growth factor receptor signaling pathway); GO:0004857(molecular_function:enzyme inhibitor activity); GO:0043086(biological_process:negative regulation of catalytic activity); GO:0007049(biological_process:cell cycle); GO:0005737(cellular_component:cytoplasm); GO:0032355(biological_proces…	NP_006463.3(thioredoxin-interacting protein isoform 1 [Homo sapiens])	sp|Q9H3M7|TXNIP_HUMAN(Thioredoxin-interacting protein OS=Homo sapiens OX=9606 GN=TXNIP PE=1 SV=1)	10628
ENSG00000073756	3229	6247	14421	8193	57.1	56.77	137.82	145.58	56.935	141.7	1.252115967	1.38E-93	3.69E-90	yes	up	PTGS2	4510	prostaglandin-endoperoxide synthase 2 [Source:HGNC Symbol;Acc:HGNC:9605]	ENOG410XPZ3(S:Function unknown)	ENOG410XPZ3(PARK2 co-regulated)	K11987	PTGS2, COX2	map00590(Arachidonic acid metabolism); map04064(NF-kappa B signaling pathway); map04370(VEGF signaling pathway); map04625(C-type lectin receptor signaling pathway); map04657(IL-17 signaling pathway); map04668(TNF signaling pathway); map04723(Retrograde endocannabinoid signaling); map04726(Serotonergic synapse); map04913(Ovarian steroidogenesis); map04921(Oxytocin signaling pathway); map04923(Regu…	PF03098.12(An_peroxidase:Animal haem peroxidase); PF00008.24(EGF:EGF-like domain)	GO:0035633(biological_process:maintenance of permeability of blood-brain barrier); GO:0051384(biological_process:response to glucocorticoid); GO:0005783(cellular_component:endoplasmic reticulum); GO:0008285(biological_process:negative regulation of cell proliferation); GO:0042493(biological_process:response to drug); GO:0071260(biological_process:cellular response to mechanical stimulus); GO:0090…	NP_000954.1(prostaglandin G/H synthase 2 precursor [Homo sapiens])	sp|P35354|PGH2_HUMAN(Prostaglandin G/H synthase 2 OS=Homo sapiens OX=9606 GN=PTGS2 PE=1 SV=2)	5743
ENSG00000197632	1387	2434	7183	3987	57.69	52.82	168.69	172.41	55.255	170.55	1.495990119	1.45E-86	3.23E-83	yes	up	SERPINB2	2155	serpin family B member 2 [Source:HGNC Symbol;Acc:HGNC:8584]	COG4826(O:Posttranslational modification, protein turnover, chaperones)	COG4826(serine-type endopeptidase inhibitor activity)	K19821	SERPINB2, PAI2	map04610(Complement and coagulation cascades)	PF00079.17(Serpin:Serpin (serine protease inhibitor))	GO:0005615(cellular_component:extracellular space); GO:0004867(molecular_function:serine-type endopeptidase inhibitor activity); GO:0043066(biological_process:negative regulation of apoptotic process); GO:0005737(cellular_component:cytoplasm); GO:0005576(cellular_component:extracellular region); GO:0005615(cellular_component:extracellular space); GO:0005576(cellular_component:extracellular region…	NP_002566.1(plasminogen activator inhibitor 2 [Homo sapiens])	sp|P05120|PAI2_HUMAN(Plasminogen activator inhibitor 2 OS=Homo sapiens OX=9606 GN=SERPINB2 PE=1 SV=2)	5055
ENSG00000243978	5	19	613	369	0.07	0.14	4.67	5.15	0.105	4.91	3.46193119	1.13E-76	2.16E-73	yes	up	RTL9	5426	retrotransposon Gag like 9 [Source:HGNC Symbol;Acc:HGNC:29245]	ENOG410ZEBE(S:Function unknown)	ENOG410ZEBE(retrotransposon gag domain containing 1)				PF03732.14(Retrotrans_gag:Retrotransposon gag protein)		NP_065820.1(retrotransposon Gag-like protein 9 [Homo sapiens])	sp|Q8NET4|RTL9_HUMAN(Retrotransposon Gag-like protein 9 OS=Homo sapiens OX=9606 GN=RTL9 PE=1 SV=1)	57529
ENSG00000137965	227.55	624.15	2695.24	1527.26	12.87	19.72	88.33	94.32	16.295	91.325	2.16964212	7.38E-74	1.23E-70	yes	up	IFI44	1682	interferon induced protein 44 [Source:HGNC Symbol;Acc:HGNC:16938]	ENOG410XP4J(S:Function unknown)	ENOG410XP4J(Interferon-induced protein)				PF07534.13(TLD:TLD)	GO:0005737(cellular_component:cytoplasm); GO:0009615(biological_process:response to virus); GO:0005737(cellular_component:cytoplasm); GO:0006955(biological_process:immune response); GO:0009615(biological_process:response to virus); GO:0009617(biological_process:response to bacterium)	NP_006408.3(interferon-induced protein 44 [Homo sapiens])	sp|Q8TCB0|IFI44_HUMAN(Interferon-induced protein 44 OS=Homo sapiens OX=9606 GN=IFI44 PE=2 SV=2)	10561
ENSG00000161091	1905.24	3428.27	9770.95	4686.63	99.07	87.87	269.28	236.88	93.47	253.08	1.36040063	8.44E-64	1.25E-60	yes	up	MFSD12	2137	major facilitator superfamily domain containing 12 [Source:HGNC Symbol;Acc:HGNC:28299]	ENOG4111I58(S:Function unknown)	ENOG4111I58(major facilitator superfamily domain containing 12)				PF13347.3(MFS_2:MFS/sugar transport protein); PF07690.13(MFS_1:Major Facilitator Superfamily)	GO:0005765(cellular_component:lysosomal membrane); GO:0016021(cellular_component:integral component of membrane); GO:0006810(biological_process:transport); GO:0016021(cellular_component:integral component of membrane); GO:0015293(molecular_function:symporter activity); GO:0008643(biological_process:carbohydrate transport); GO:0016020(cellular_component:membrane); GO:0005765(cellular_component:lys…	NP_778148.2(major facilitator superfamily domain-containing protein 12 isoform c [Homo sapiens])	sp|Q6NUT3|MFS12_HUMAN(Major facilitator superfamily domain-containing protein 12 OS=Homo sapiens OX=9606 GN=MFSD12 PE=1 SV=2)	126321
ENSG00000137628	428	996	3003	1746	8.04	12.49	35.42	42.37	10.265	38.895	1.685415575	4.30E-63	5.75E-60	yes	up	DDX60	6015	DExD/H-box helicase 60 [Source:HGNC Symbol;Acc:HGNC:25942]	COG4581(L:Replication, recombination and repair)	COG4581(helicase)	K20103	DDX60		PF00270.26(DEAD:DEAD/DEAH box helicase); PF04851.12(ResIII:Type III restriction enzyme, res subunit); PF00271.28(Helicase_C:Helicase conserved C-terminal domain)	GO:0005737(cellular_component:cytoplasm); GO:0045111(cellular_component:intermediate filament cytoskeleton); GO:0005524(molecular_function:ATP binding); GO:0003676(molecular_function:nucleic acid binding); GO:0003723(molecular_function:RNA binding); GO:0005737(cellular_component:cytoplasm); GO:0005737(cellular_component:cytoplasm); GO:0000166(molecular_function:nucleotide binding); GO:0005829(cel…	NP_060101.3(probable ATP-dependent RNA helicase DDX60 [Homo sapiens])	sp|Q8IY21|DDX60_HUMAN(Probable ATP-dependent RNA helicase DDX60 OS=Homo sapiens OX=9606 GN=DDX60 PE=1 SV=3)	55601
ENSG00000136826	465	840	2870	1489	12.75	12.26	44.33	41.62	12.505	42.975	1.634278231	6.06E-63	7.36E-60	yes	up	KLF4	2936	Kruppel like factor 4 [Source:HGNC Symbol;Acc:HGNC:6348]	COG5048(S:Function unknown)	COG5048(Zinc finger protein)	K17846	KLF4	map04550(Signaling pathways regulating pluripotency of stem cells)	PF00096.23(zf-C2H2:Zinc finger, C2H2 type); PF13465.3(zf-H2C2_2:Zinc-finger double domain); PF13894.3(zf-C2H2_4:C2H2-type zinc finger)	GO:0014740(biological_process:negative regulation of muscle hyperplasia); GO:2000342(biological_process:negative regulation of chemokine (C-X-C motif) ligand 2 production); GO:0034115(biological_process:negative regulation of heterotypic cell-cell adhesion); GO:0008285(biological_process:negative regulation of cell proliferation); GO:0035166(biological_process:post-embryonic hemopoiesis); GO:0048…	XP_011803634.1(PREDICTED: Krueppel-like factor 4 [Colobus angolensis palliatus])	sp|O43474|KLF4_HUMAN(Krueppel-like factor 4 OS=Homo sapiens OX=9606 GN=KLF4 PE=1 SV=3)	9314
ENSG00000183486	237	559	2190	1099	6.23	7.9	33.3	30.22	7.065	31.76	1.90052007	2.41E-60	2.68E-57	yes	up	MX2	4064	MX dynamin like GTPase 2 [Source:HGNC Symbol;Acc:HGNC:7533]	ENOG410YYVQ(S:Function unknown); ENOG4110Q69(S:Function unknown)	ENOG410YYVQ(-); ENOG4110Q69(-)	K01064	WNT9	map05205(Proteoglycans in cancer); map05165(Human papillomavirus infection); map04390(Hippo signaling pathway); map05200(Pathways in cancer); map04550(Signaling pathways regulating pluripotency of stem cells); map05217(Basal cell carcinoma); map04310(Wnt signaling pathway); map05225(Hepatocellular carcinoma); map05224(Breast cancer); map04934(Cushing syndrome); map05226(Gastric cancer); map04150(…			EAW66125.1(hCG2038557, partial [Homo sapiens])	sp|Q8N7I0|GVQW1_HUMAN(Protein GVQW1 OS=Homo sapiens OX=9606 GN=GVQW1 PE=2 SV=1)	4600
ENSG00000198712	103658.89	186974.54	96716.77	54359.39	16418.61	15515.48	8861.69	9066.72	15967.045	8964.205	-0.918649762	7.25E-59	7.45E-56	no	down	MT-CO2	684	mitochondrially encoded cytochrome c oxidase II [Source:HGNC Symbol;Acc:HGNC:7421]	COG1622(C:Energy production and conversion)	COG1622(Subunits I and II form the functional core of the enzyme complex. Electrons originating in cytochrome c are transferred via heme a and Cu(A) to the binuclear center formed by heme a3 and Cu(B) (By similarity))	K02261	COX2	map00190(Oxidative phosphorylation); map04260(Cardiac muscle contraction); map04714(Thermogenesis); map04932(Non-alcoholic fatty liver disease (NAFLD)); map05010(Alzheimer disease); map05012(Parkinson disease); map05016(Huntington disease)	PF00116.17(COX2:Cytochrome C oxidase subunit II, periplasmic domain); PF02790.12(COX2_TM:Cytochrome C oxidase subunit II, transmembrane domain)	GO:0016021(cellular_component:integral component of membrane); GO:0016020(cellular_component:membrane); GO:0016491(molecular_function:oxidoreductase activity); GO:0005507(molecular_function:copper ion binding); GO:0004129(molecular_function:cytochrome-c oxidase activity); GO:0022900(biological_process:electron transport chain); GO:0016020(cellular_component:membrane); GO:0046872(molecular_functio…	AUG59750.1(cytochrome c oxidase subunit II (mitochondrion) [Homo sapiens])	sp|P00403|COX2_HUMAN(Cytochrome c oxidase subunit 2 OS=Homo sapiens OX=9606 GN=MT-CO2 PE=1 SV=1)	4513
ENSG00000189060	12075	23923	42874	23047	407.9	423.51	822.76	812.9	415.705	817.83	0.877002406	1.50E-58	1.43E-55	no	up	H1F0	2344	H1 histone family member 0 [Source:HGNC Symbol;Acc:HGNC:4714]	ENOG4112541(S:Function unknown)	ENOG4112541(myosin phosphatase Rho interacting protein)	K11275	H1_5		PF00538.16(Linker_histone:linker histone H1 and H5 family)	GO:0005794(cellular_component:Golgi apparatus); GO:0005719(cellular_component:nuclear euchromatin); GO:0015629(cellular_component:actin cytoskeleton); GO:0006334(biological_process:nucleosome assembly); GO:0000786(cellular_component:nucleosome); GO:0044822(molecular_function:poly(A) RNA binding); GO:0006309(biological_process:apoptotic DNA fragmentation); GO:0005654(cellular_component:nucleoplasm…	XP_005322323.3(histone H1.0 [Ictidomys tridecemlineatus])	sp|P07305|H10_HUMAN(Histone H1.0 OS=Homo sapiens OX=9606 GN=H1F0 PE=1 SV=3)	3005
ENSG00000105939	1852	3743	7635	4404	31.7	33.51	72.99	76.54	32.605	74.765	1.109558679	1.42E-57	1.27E-54	yes	up	ZC3HAV1	7177	zinc finger CCCH-type containing, antiviral 1 [Source:HGNC Symbol;Acc:HGNC:23721]	ENOG410ZFB8(S:Function unknown)	ENOG410ZFB8(poly (ADP-ribose) polymerase family, member 12)	K15259	PARP7S		PF00644.17(PARP:Poly(ADP-ribose) polymerase catalytic domain); PF02825.17(WWE:WWE domain)	GO:0005794(cellular_component:Golgi apparatus); GO:0032728(biological_process:positive regulation of interferon-beta production); GO:0071360(biological_process:cellular response to exogenous dsRNA); GO:1900246(biological_process:positive regulation of RIG-I signaling pathway); GO:0044822(molecular_function:poly(A) RNA binding); GO:0005770(cellular_component:late endosome); GO:0061014(biological_p…	NP_064504.2(zinc finger CCCH-type antiviral protein 1 isoform 1 [Homo sapiens])	sp|Q7Z2W4|ZCCHV_HUMAN(Zinc finger CCCH-type antiviral protein 1 OS=Homo sapiens OX=9606 GN=ZC3HAV1 PE=1 SV=3)	56829
ENSG00000185745	509	1264	3546	2135	8.58	11.19	33.81	37.53	9.885	35.67	1.642420637	4.35E-56	3.63E-53	yes	up	IFIT1	4613	interferon induced protein with tetratricopeptide repeats 1 [Source:HGNC Symbol;Acc:HGNC:5407]	COG0457(S:Function unknown)	COG0457(repeat-containing protein)	K14217	IFIT1	map05160(Hepatitis C); map05168(Herpes simplex infection)	PF07719.14(TPR_2:Tetratricopeptide repeat); PF13424.3(TPR_12:Tetratricopeptide repeat); PF14559.3(TPR_19:Tetratricopeptide repeat); PF13181.3(TPR_8:Tetratricopeptide repeat); PF00515.25(TPR_1:Tetratricopeptide repeat); PF13428.3(TPR_14:Tetratricopeptide repeat); PF13414.3(TPR_11:TPR repeat); PF13176.3(TPR_7:Tetratricopeptide repeat); PF13429.3(TPR_15:Tetratricopeptide repeat); PF12569.5(NARP1:NMD…	GO:0005737(cellular_component:cytoplasm); GO:0032091(biological_process:negative regulation of protein binding); GO:0019060(biological_process:intracellular transport of viral protein in host cell); GO:0051097(biological_process:negative regulation of helicase activity); GO:0050688(biological_process:regulation of defense response to virus); GO:0071360(biological_process:cellular response to exog…	NP_001257856.1(interferon-induced protein with tetratricopeptide repeats 1 isoform 2 [Homo sapiens])	sp|P09914|IFIT1_HUMAN(Interferon-induced protein with tetratricopeptide repeats 1 OS=Homo sapiens OX=9606 GN=IFIT1 PE=1 SV=2)	3434
ENSG00000138623	2194	3957	8818	4719	55.62	52.12	121.3	116.65	53.87	118.975	1.104133557	1.14E-55	8.94E-53	yes	up	SEMA7A	3376	semaphorin 7A (John Milton Hagen blood group) [Source:HGNC Symbol;Acc:HGNC:10741]	ENOG410XQZC(S:Function unknown)	ENOG410XQZC(Sema domain, immunoglobulin domain (Ig), transmembrane domain (TM) and short cytoplasmic domain, (Semaphorin))	K06529	SEMA7, CD108	map04360(Axon guidance)	PF01403.16(Sema:Sema domain); PF13895.3(Ig_2:Immunoglobulin domain); PF01437.22(PSI:Plexin repeat); PF13927.3(Ig_3:Immunoglobulin domain)	GO:0005178(molecular_function:integrin binding); GO:0038191(molecular_function:neuropilin binding); GO:0016020(cellular_component:membrane); GO:0030215(molecular_function:semaphorin receptor binding); GO:0060907(biological_process:positive regulation of macrophage cytokine production); GO:0009897(cellular_component:external side of plasma membrane); GO:0031225(cellular_component:anchored componen…	NP_003603.1(semaphorin-7A isoform 1 preproprotein [Homo sapiens])	sp|O75326|SEM7A_HUMAN(Semaphorin-7A OS=Homo sapiens OX=9606 GN=SEMA7A PE=1 SV=1)	8482
ENSG00000118503	4039	6834	15775	8437	81.11	73.04	170.38	165.76	77.075	168.07	1.1033159	2.35E-52	1.74E-49	yes	up	TNFAIP3	4665	TNF alpha induced protein 3 [Source:HGNC Symbol;Acc:HGNC:11896]	ENOG41117NJ(O:Posttranslational modification, protein turnover, chaperones)	ENOG41117NJ(Tumor necrosis factor, alpha-induced protein 3)	K11859	TNFAIP3, A20, OTUD7C	map04064(NF-kappa B signaling pathway); map04217(Necroptosis); map04621(NOD-like receptor signaling pathway); map04657(IL-17 signaling pathway); map04668(TNF signaling pathway); map05162(Measles); map05169(Epstein-Barr virus infection)	PF01754.13(zf-A20:A20-like zinc finger); PF02338.16(OTU:OTU-like cysteine protease)	GO:1902042(biological_process:negative regulation of extrinsic apoptotic signaling pathway via death domain receptors); GO:0001922(biological_process:B-1 B cell homeostasis); GO:2000347(biological_process:positive regulation of hepatocyte proliferation); GO:2000349(biological_process:negative regulation of CD40 signaling pathway); GO:0034136(biological_process:negative regulation of toll-like rec…	XP_012361594.1(PREDICTED: tumor necrosis factor alpha-induced protein 3 isoform X1 [Nomascus leucogenys])	sp|P21580|TNAP3_HUMAN(Tumor necrosis factor alpha-induced protein 3 OS=Homo sapiens OX=9606 GN=TNFAIP3 PE=1 SV=1)	7128
ENSG00000108679	4600	9570	20562	9994	178.27	199.98	449.18	404.56	189.125	426.87	1.084464797	7.55E-52	5.31E-49	yes	up	LGALS3BP	2202	galectin 3 binding protein [Source:HGNC Symbol;Acc:HGNC:6564]	ENOG410YBYF(S:Function unknown)	ENOG410YBYF(lectin, galactoside-binding, soluble, 3 binding protein)	K17300	LGALS3BP		PF00530.15(SRCR:Scavenger receptor cysteine-rich domain); PF07707.12(BACK:BTB And C-terminal Kelch); PF15494.3(SRCR_2:Scavenger receptor cysteine-rich domain)	GO:0016020(cellular_component:membrane); GO:0006968(biological_process:cellular defense response); GO:0070062(cellular_component:extracellular exosome); GO:0005044(molecular_function:scavenger receptor activity); GO:0002576(biological_process:platelet degranulation); GO:0006898(biological_process:receptor-mediated endocytosis); GO:0072562(cellular_component:blood microparticle); GO:0031089(cellul…	NP_005558.1(galectin-3-binding protein precursor [Homo sapiens])	sp|Q08380|LG3BP_HUMAN(Galectin-3-binding protein OS=Homo sapiens OX=9606 GN=LGALS3BP PE=1 SV=1)	3959
ENSG00000166710	15108.71	30588.7	52047.23	31719.16	2621.55	2779.32	5201.99	5793.15	2700.435	5497.57	0.90378721	8.72E-49	5.83E-46	no	up	B2M	2403	beta-2-microglobulin [Source:HGNC Symbol;Acc:HGNC:914]	ENOG410YX7N(S:Function unknown); ENOG4110PXP(S:Function unknown); ENOG410YW83(S:Function unknown); ENOG410XV2W(S:Function unknown)	ENOG410YX7N(-); ENOG4110PXP(-); ENOG410YW83(-); ENOG410XV2W(-)	K08055	B2M	map04612(Antigen processing and presentation); map05163(Human cytomegalovirus infection); map05166(Human T-cell leukemia virus 1 infection); map05169(Epstein-Barr virus infection)		GO:0016740(molecular_function:transferase activity)	XP_016791645.1(carcinoembryonic antigen-related cell adhesion molecule 19 isoform X6 [Pan troglodytes])	sp|Q8N976|YG039_HUMAN(Putative uncharacterized protein FLJ38264 OS=Homo sapiens OX=9606 PE=5 SV=1)	567
ENSG00000089127	870	2091	4898	2658	43.81	55.67	140.06	140.34	49.74	140.2	1.334941282	6.99E-47	4.45E-44	yes	up	OAS1	2416	2'-5'-oligoadenylate synthetase 1 [Source:HGNC Symbol;Acc:HGNC:8086]	COG5272(O:Posttranslational modification, protein turnover, chaperones)	COG5272(ubiquitin)	K14216	OAS	map04621(NOD-like receptor signaling pathway); map05160(Hepatitis C); map05162(Measles); map05164(Influenza A); map05168(Herpes simplex infection); map05169(Epstein-Barr virus infection)	PF10421.6(OAS1_C:2'-5'-oligoadenylate synthetase 1, domain 2, C-terminus); PF01909.20(NTP_transf_2:Nucleotidyltransferase domain)	GO:0005783(cellular_component:endoplasmic reticulum); GO:0042593(biological_process:glucose homeostasis); GO:0005524(molecular_function:ATP binding); GO:0003723(molecular_function:RNA binding); GO:0006955(biological_process:immune response); GO:0016740(molecular_function:transferase activity); GO:0016779(molecular_function:nucleotidyltransferase activity); GO:0003725(molecular_function:double-str…	NP_001307080.1(2'-5'-oligoadenylate synthase 1 isoform 4 [Homo sapiens])	sp|P00973|OAS1_HUMAN(2'-5'-oligoadenylate synthase 1 OS=Homo sapiens OX=9606 GN=OAS1 PE=1 SV=4)	4938
ENSG00000119917	404	1059	2930.64	1763	12.88	17.71	52.97	58.74	15.295	55.855	1.628244287	8.63E-47	5.24E-44	yes	up	IFIT3	2455	interferon induced protein with tetratricopeptide repeats 3 [Source:HGNC Symbol;Acc:HGNC:5411]	COG0457(S:Function unknown)	COG0457(repeat-containing protein)				PF07719.14(TPR_2:Tetratricopeptide repeat); PF13181.3(TPR_8:Tetratricopeptide repeat); PF14559.3(TPR_19:Tetratricopeptide repeat); PF00515.25(TPR_1:Tetratricopeptide repeat); PF13424.3(TPR_12:Tetratricopeptide repeat); PF13414.3(TPR_11:TPR repeat); PF13428.3(TPR_14:Tetratricopeptide repeat); PF13176.3(TPR_7:Tetratricopeptide repeat); PF12569.5(NARP1:NMDA receptor-regulated protein 1); PF10345.6(C…	GO:0008285(biological_process:negative regulation of cell proliferation); GO:0051607(biological_process:defense response to virus); GO:0060337(biological_process:type I interferon signaling pathway); GO:0009615(biological_process:response to virus); GO:0005829(cellular_component:cytosol); GO:0005739(cellular_component:mitochondrion); GO:0043066(biological_process:negative regulation of apoptotic …	NP_001540.2(interferon-induced protein with tetratricopeptide repeats 3 isoform a [Homo sapiens])	sp|O14879|IFIT3_HUMAN(Interferon-induced protein with tetratricopeptide repeats 3 OS=Homo sapiens OX=9606 GN=IFIT3 PE=1 SV=1)	3437
ENSG00000172183	293	622	2096	1005	31.56	33.07	104.54	93.78	32.315	99.16	1.623430424	5.52E-46	3.21E-43	yes	up	ISG20	5634	interferon stimulated exonuclease gene 20 [Source:HGNC Symbol;Acc:HGNC:6130]	COG0847(L:Replication, recombination and repair)	COG0847(DNA polymerase iii)	K12579	ISG20			GO:0003676(molecular_function:nucleic acid binding); GO:0090305(biological_process:nucleic acid phosphodiester bond hydrolysis); GO:0008310(molecular_function:single-stranded DNA 3'-5' exodeoxyribonuclease activity); GO:0005737(cellular_component:cytoplasm); GO:0016605(cellular_component:PML body); GO:0005730(cellular_component:nucleolus); GO:0030620(molecular_function:U2 snRNA binding); GO:00045…	BAD92876.1(interferon stimulated gene 20kDa variant, partial [Homo sapiens])	sp|Q96AZ6|ISG20_HUMAN(Interferon-stimulated gene 20 kDa protein OS=Homo sapiens OX=9606 GN=ISG20 PE=1 SV=2)	3669
ENSG00000198786	44821.08	86274.41	45511.61	27088.81	1965.93	1985.16	1134.09	1241.51	1975.545	1187.8	-0.802738005	1.68E-45	9.32E-43	no	down	MT-ND5	1812	mitochondrially encoded NADH:ubiquinone oxidoreductase core subunit 5 [Source:HGNC Symbol;Acc:HGNC:7461]	COG1009(C:Energy production and conversion)	COG1009(subunit l)	K03883	ND5	map00190(Oxidative phosphorylation); map04714(Thermogenesis); map04723(Retrograde endocannabinoid signaling); map05012(Parkinson disease)	PF00361.17(Proton_antipo_M:Proton-conducting membrane transporter); PF06455.8(NADH5_C:NADH dehydrogenase subunit 5 C-terminus); PF00662.17(Proton_antipo_N:NADH-Ubiquinone oxidoreductase (complex I), chain 5 N-terminus)	GO:0055114(biological_process:oxidation-reduction process); GO:0008137(molecular_function:NADH dehydrogenase (ubiquinone) activity); GO:0042773(biological_process:ATP synthesis coupled electron transport); GO:0016020(cellular_component:membrane); GO:0016021(cellular_component:integral component of membrane); GO:0005743(cellular_component:mitochondrial inner membrane); GO:0005739(cellular_componen…	AFO26771.1(NADH dehydrogenase subunit 5 (mitochondrion) [Homo sapiens])	sp|P03915|NU5M_HUMAN(NADH-ubiquinone oxidoreductase chain 5 OS=Homo sapiens OX=9606 GN=MT-ND5 PE=1 SV=2)	4540
ENSG00000063046	17102.83	32115.12	17238.13	10003.64	395.68	377.13	230.56	236.78	386.405	233.67	-0.813780054	3.41E-45	1.82E-42	no	down	EIF4B	4148	eukaryotic translation initiation factor 4B [Source:HGNC Symbol;Acc:HGNC:3285]	ENOG4111NS2(J:Translation, ribosomal structure and biogenesis); COG0724(S:Function unknown)	ENOG4111NS2(eukaryotic translation initiation factor 4b); COG0724(Rna-binding protein)	K03258	EIF4B	map03013(RNA transport); map04150(mTOR signaling pathway); map04151(PI3K-Akt signaling pathway); map05205(Proteoglycans in cancer)	PF00076.19(RRM_1:RNA recognition motif. (a.k.a. RRM, RBD, or RNP domain))	GO:0033592(molecular_function:RNA strand annealing activity); GO:0034622(biological_process:cellular macromolecular complex assembly); GO:1901363(molecular_function:heterocyclic compound binding); GO:0000289(biological_process:nuclear-transcribed mRNA poly(A) tail shortening); GO:0097010(biological_process:eukaryotic translation initiation factor 4F complex assembly); GO:0003723(molecular_functio…	AAH98437.1(Eukaryotic translation initiation factor 4B [Homo sapiens])	sp|P23588|IF4B_HUMAN(Eukaryotic translation initiation factor 4B OS=Homo sapiens OX=9606 GN=EIF4B PE=1 SV=2)	1975
ENSG00000115267	794	1577	3736	2567	22.92	22.61	59.55	69.68	22.765	64.615	1.38747944	2.81E-44	1.44E-41	yes	up	IFIH1	3595	interferon induced with helicase C domain 1 [Source:HGNC Symbol;Acc:HGNC:18873]	COG1111(L:Replication, recombination and repair)	COG1111(helicase)	K12647	IFIH1, MDA5	map04622(RIG-I-like receptor signaling pathway); map05161(Hepatitis B); map05162(Measles); map05164(Influenza A); map05168(Herpes simplex infection)	PF16739.2(CARD_2:Caspase recruitment domain); PF11648.5(RIG-I_C-RD:C-terminal domain of RIG-I); PF00271.28(Helicase_C:Helicase conserved C-terminal domain); PF04851.12(ResIII:Type III restriction enzyme, res subunit); PF00270.26(DEAD:DEAD/DEAH box helicase); PF00619.18(CARD:Caspase recruitment domain)	GO:0009597(biological_process:detection of virus); GO:0005737(cellular_component:cytoplasm); GO:0039530(biological_process:MDA-5 signaling pathway); GO:0005515(molecular_function:protein binding); GO:0034344(biological_process:regulation of type III interferon production); GO:0005829(cellular_component:cytosol); GO:0003725(molecular_function:double-stranded RNA binding); GO:0016817(molecular_func…	NP_071451.2(interferon-induced helicase C domain-containing protein 1 [Homo sapiens])	sp|Q9BYX4|IFIH1_HUMAN(Interferon-induced helicase C domain-containing protein 1 OS=Homo sapiens OX=9606 GN=IFIH1 PE=1 SV=3)	64135
ENSG00000112984	2593	5097	2359	1265	68.3	68.53	35.56	35.09	68.415	35.325	-1.02947581	6.77E-42	3.35E-39	yes	down	KIF20A	3095	kinesin family member 20A [Source:HGNC Symbol;Acc:HGNC:9787]	COG5059(Z:Cytoskeleton)	COG5059(Kinesin family member)	K10402	KIF20		PF00225.20(Kinesin:Kinesin motor domain); PF16796.2(Microtub_bd:Microtubule binding)	GO:0000910(biological_process:cytokinesis); GO:0005654(cellular_component:nucleoplasm); GO:0005819(cellular_component:spindle); GO:0016192(biological_process:vesicle-mediated transport); GO:0005794(cellular_component:Golgi apparatus); GO:0007018(biological_process:microtubule-based movement); GO:0001578(biological_process:microtubule bundle formation); GO:0008017(molecular_function:microtubule bi…	NP_005724.1(kinesin-like protein KIF20A [Homo sapiens])	sp|O95235|KI20A_HUMAN(Kinesin-like protein KIF20A OS=Homo sapiens OX=9606 GN=KIF20A PE=1 SV=1)	10112
ENSG00000185885	10206.99	21091.23	41179.71	19688.82	1730.88	1870.72	4004.46	3481.22	1800.8	3742.84	0.936299699	4.86E-40	2.32E-37	no	up	IFITM1	844	interferon induced transmembrane protein 1 [Source:HGNC Symbol;Acc:HGNC:5412]	ENOG4112C1U(S:Function unknown)	ENOG4112C1U(Interferon induced transmembrane protein)	K19831	IFITM1, CD225	map04662(B cell receptor signaling pathway)	PF04505.9(CD225:Interferon-induced transmembrane protein)	GO:0030336(biological_process:negative regulation of cell migration); GO:0050776(biological_process:regulation of immune response); GO:0009607(biological_process:response to biotic stimulus); GO:0051607(biological_process:defense response to virus); GO:0008285(biological_process:negative regulation of cell proliferation); GO:0035455(biological_process:response to interferon-alpha); GO:0016021(cel…	P13164.3(RecName: Full=Interferon-induced transmembrane protein 1; AltName: Full=Dispanin subfamily A member 2a; Short=DSPA2a; AltName: Full=Interferon-induced protein 17; AltName: Full=Interferon-inducible protein 9-27; AltName: Full=Leu-13 antigen; AltName: CD_antigen=CD225)	sp|P13164|IFM1_HUMAN(Interferon-induced transmembrane protein 1 OS=Homo sapiens OX=9606 GN=IFITM1 PE=1 SV=3)	8519
ENSG00000141682	1939	4085	7480	4054	76.64	83.97	167.78	168.06	80.305	167.92	0.941069988	6.15E-40	2.83E-37	no	up	PMAIP1	1948	phorbol-12-myristate-13-acetate-induced protein 1 [Source:HGNC Symbol;Acc:HGNC:9108]	ENOG41119JA(S:Function unknown); ENOG4111AWA(B:Chromatin structure and dynamics)	ENOG41119JA(-); ENOG4111AWA(Promotes activation of caspases and apoptosis. Promotes mitochondrial membrane changes and efflux of apoptogenic proteins from the mitochondria. Contributes to p53 TP53-dependent apoptosis after radiation exposure. Promotes proteasomal degradation of MCL1. Competes with)	K10131	PMAIP1, NOXA	map01524(Platinum drug resistance); map04115(p53 signaling pathway); map04210(Apoptosis); map04215(Apoptosis - multiple species); map05200(Pathways in cancer); map05203(Viral carcinogenesis); map05210(Colorectal cancer)	PF15150.3(PMAIP1:Phorbol-12-myristate-13-acetate-induced)	GO:0006915(biological_process:apoptotic process); GO:0006919(biological_process:activation of cysteine-type endopeptidase activity involved in apoptotic process); GO:0006974(biological_process:cellular response to DNA damage stimulus); GO:0001836(biological_process:release of cytochrome c from mitochondria); GO:0005634(cellular_component:nucleus); GO:0005829(cellular_component:cytosol); GO:000573…	XP_004059533.1(PREDICTED: phorbol-12-myristate-13-acetate-induced protein 1 isoform X1 [Gorilla gorilla gorilla])	sp|Q13794|APR_HUMAN(Phorbol-12-myristate-13-acetate-induced protein 1 OS=Homo sapiens OX=9606 GN=PMAIP1 PE=1 SV=1)	5366
ENSG00000117724	4733	10327	4383	2641	99.5	101.26	47.05	62.53	100.38	54.79	-1.001437276	9.06E-40	4.04E-37	yes	down	CENPF	10290	centromere protein F [Source:HGNC Symbol;Acc:HGNC:1857]	ENOG410XS5F(S:Function unknown)	ENOG410XS5F(centromere protein F, 350 400kDa (mitosin))	K11499	CENPF		PF10481.6(CENP-F_N:Cenp-F N-terminal domain); PF10473.6(CENP-F_leu_zip:Leucine-rich repeats of kinetochore protein Cenp-F/LEK1); PF10490.6(CENP-F_C_Rb_bdg:Rb-binding domain of kinetochore protein Cenp-F/LEK1)	GO:0008022(molecular_function:protein C-terminus binding); GO:0000940(cellular_component:condensed chromosome outer kinetochore); GO:0051382(biological_process:kinetochore assembly); GO:0030496(cellular_component:midbody); GO:0030154(biological_process:cell differentiation); GO:0000785(cellular_component:chromatin); GO:0000922(cellular_component:spindle pole); GO:0051301(biological_process:cell d…	NP_057427.3(centromere protein F [Homo sapiens])	sp|P49454|CENPF_HUMAN(Centromere protein F OS=Homo sapiens OX=9606 GN=CENPF PE=1 SV=2)	1063
ENSG00000100129	3560.08	6512.05	3202.06	1833.07	183.51	179.22	99.67	102.3	181.365	100.985	-0.954061495	4.08E-39	1.76E-36	no	down	EIF3L	3220	eukaryotic translation initiation factor 3 subunit L [Source:HGNC Symbol;Acc:HGNC:18138]	ENOG410XPJT(J:Translation, ribosomal structure and biogenesis)	ENOG410XPJT(Component of the eukaryotic translation initiation factor 3 (eIF-3) complex, which is involved in protein synthesis and, together with other initiation factors, stimulates binding of mRNA and methionyl-tRNAi to the 40S ribosome (By similarity))	K15029	EIF3L		PF10255.6(Paf67:RNA polymerase I-associated factor PAF67)	GO:0001650(cellular_component:fibrillar center); GO:0005852(cellular_component:eukaryotic translation initiation factor 3 complex); GO:0005829(cellular_component:cytosol); GO:0075525(biological_process:viral translational termination-reinitiation); GO:0016282(cellular_component:eukaryotic 43S preinitiation complex); GO:0006446(biological_process:regulation of translational initiation); GO:0016020…	CAG30322.1(dJ1014D13.1 [Homo sapiens])	sp|Q9Y262|EIF3L_HUMAN(Eukaryotic translation initiation factor 3 subunit L OS=Homo sapiens OX=9606 GN=EIF3L PE=1 SV=1)	51386
ENSG00000142089	13726.27	26222.94	50752.43	24487.65	2621.06	2621.12	5632.12	4931.74	2621.09	5281.93	0.878596654	5.87E-39	2.45E-36	no	up	IFITM3	713	interferon induced transmembrane protein 3 [Source:HGNC Symbol;Acc:HGNC:5414]	ENOG4112C1U(S:Function unknown)	ENOG4112C1U(Interferon induced transmembrane protein)	K06566	IFITM		PF04505.9(CD225:Interferon-induced transmembrane protein)	GO:0009607(biological_process:response to biotic stimulus); GO:0051607(biological_process:defense response to virus); GO:0005765(cellular_component:lysosomal membrane); GO:0016021(cellular_component:integral component of membrane); GO:0016020(cellular_component:membrane); GO:0070062(cellular_component:extracellular exosome); GO:0016021(cellular_component:integral component of membrane); GO:004507…	XP_007984939.1(PREDICTED: interferon-induced transmembrane protein 3 [Chlorocebus sabaeus])	sp|Q01628|IFM3_HUMAN(Interferon-induced transmembrane protein 3 OS=Homo sapiens OX=9606 GN=IFITM3 PE=1 SV=2)	10410
ENSG00000183742	2269.9	4882.56	8570.58	5148.61	35.59	40.82	76.9	85.73	38.205	81.315	0.964780512	1.77E-38	7.15E-36	no	up	MACC1	9159	MET transcriptional regulator MACC1 [Source:HGNC Symbol;Acc:HGNC:30215]	ENOG410YRKQ(S:Function unknown)	ENOG410YRKQ(metastasis associated in colon cancer 1)				PF00791.17(ZU5:ZU5 domain); PF07653.14(SH3_2:Variant SH3 domain)	GO:0005737(cellular_component:cytoplasm); GO:0008083(molecular_function:growth factor activity); GO:0005634(cellular_component:nucleus); GO:0005515(molecular_function:protein binding); GO:0005634(cellular_component:nucleus); GO:0005737(cellular_component:cytoplasm); GO:0005739(cellular_component:mitochondrion); GO:0008083(molecular_function:growth factor activity); GO:0010469(biological_process:r…	NP_877439.3(metastasis-associated in colon cancer protein 1 [Homo sapiens])	sp|Q6ZN28|MACC1_HUMAN(Metastasis-associated in colon cancer protein 1 OS=Homo sapiens OX=9606 GN=MACC1 PE=1 SV=2)	346389
ENSG00000184292	20045	37564.76	60095.92	35588.84	726.83	711.59	1259.49	1393.08	719.21	1326.285	0.743912505	7.03E-38	2.76E-35	no	up	TACSTD2	2351	tumor associated calcium signal transducer 2 [Source:HGNC Symbol;Acc:HGNC:11530]	ENOG4111M3B(U:Intracellular trafficking, secretion, and vesicular transport)	ENOG4111M3B(Epithelial cell adhesion molecule)	K17288	TACSTD2		PF00086.15(Thyroglobulin_1:Thyroglobulin type-1 repeat)	GO:0016020(cellular_component:membrane); GO:0016021(cellular_component:integral component of membrane); GO:0005515(molecular_function:protein binding); GO:0050896(biological_process:response to stimulus); GO:0005615(cellular_component:extracellular space); GO:0005634(cellular_component:nucleus); GO:0070062(cellular_component:extracellular exosome); GO:0007601(biological_process:visual perception)…	XP_003265191.1(PREDICTED: tumor-associated calcium signal transducer 2 [Nomascus leucogenys])	sp|P09758|TACD2_HUMAN(Tumor-associated calcium signal transducer 2 OS=Homo sapiens OX=9606 GN=TACSTD2 PE=1 SV=3)	4070
ENSG00000206503	803.11	1586.99	3507.74	1797.12	156.21	157.7	522.8	396.74	156.955	459.77	1.106563667	8.03E-37	3.07E-34	yes	up	HLA-A	1868	major histocompatibility complex, class I, A [Source:HGNC Symbol;Acc:HGNC:4931]	ENOG4111K8F(U:Intracellular trafficking, secretion, and vesicular transport)	ENOG4111K8F(antigen processing and presentation of peptide antigen via MHC class I)	K06751	MHC1	map04144(Endocytosis); map04145(Phagosome); map04218(Cellular senescence); map04514(Cell adhesion molecules (CAMs)); map04612(Antigen processing and presentation); map04940(Type I diabetes mellitus); map05163(Human cytomegalovirus infection); map05165(Human papillomavirus infection); map05166(Human T-cell leukemia virus 1 infection); map05167(Kaposi sarcoma-associated herpesvirus infection); map0…	PF00129.15(MHC_I:Class I Histocompatibility antigen, domains alpha 1 and 2); PF07654.12(C1-set:Immunoglobulin C1-set domain); PF06623.8(MHC_I_C:MHC_I C-terminus); PF16497.2(MHC_I_3:MHC-I family domain)	GO:0002474(biological_process:antigen processing and presentation of peptide antigen via MHC class I); GO:0050776(biological_process:regulation of immune response); GO:0030881(molecular_function:beta-2-microglobulin binding); GO:0016032(biological_process:viral process); GO:0030670(cellular_component:phagocytic vesicle membrane); GO:0042605(molecular_function:peptide antigen binding); GO:0009986(…	NP_002107.3(HLA class I histocompatibility antigen, A-1 alpha chain A*03:01:0:01 precursor [Homo sapiens])	sp|P04439|1A03_HUMAN(HLA class I histocompatibility antigen, A-3 alpha chain OS=Homo sapiens OX=9606 GN=HLA-A PE=1 SV=2)	3105
ENSG00000136244	732	1380	2979	1715.86	71.61	65.66	155.29	163.28	68.635	159.285	1.119397952	1.09E-36	4.06E-34	yes	up	IL6	1527	interleukin 6 [Source:HGNC Symbol;Acc:HGNC:6018]	ENOG4112BXV(O:Posttranslational modification, protein turnover, chaperones)	ENOG4112BXV(Cytokine with a wide variety of biological functions. It is a potent inducer of the acute phase response. Plays an essential role in the final differentiation of B-cells into Ig- secreting cells Involved in lymphocyte and monocyte differentiation. It induces myeloma and plasmacytoma growth and induces nerve cells differentiation Acts on B-cells, T-cells, hepatocytes, hematopoietic pro…	K05405	IL6	map01521(EGFR tyrosine kinase inhibitor resistance); map01523(Antifolate resistance); map04060(Cytokine-cytokine receptor interaction); map04066(HIF-1 signaling pathway); map04068(FoxO signaling pathway); map04151(PI3K-Akt signaling pathway); map04218(Cellular senescence); map04620(Toll-like receptor signaling pathway); map04621(NOD-like receptor signaling pathway); map04623(Cytosolic DNA-sensing…	PF00489.14(IL6:Interleukin-6/G-CSF/MGF family)	GO:0042517(biological_process:positive regulation of tyrosine phosphorylation of Stat3 protein); GO:0009409(biological_process:response to cold); GO:0051897(biological_process:positive regulation of protein kinase B signaling); GO:0002384(biological_process:hepatic immune response); GO:0043200(biological_process:response to amino acid); GO:0072540(biological_process:T-helper 17 cell lineage commi…	XP_011729449.1(interleukin-6 isoform X3 [Macaca nemestrina])	sp|P05231|IL6_HUMAN(Interleukin-6 OS=Homo sapiens OX=9606 GN=IL6 PE=1 SV=1)	3569
ENSG00000130589	2439	5545	11131	5404	22.83	32.25	62.09	54.3	27.54	58.195	1.033319863	3.25E-35	1.17E-32	yes	up	HELZ2	8064	helicase with zinc finger 2 [Source:HGNC Symbol;Acc:HGNC:30021]	COG0557(K:Transcription)	COG0557(3'-5' exoribonuclease that releases 5'-nucleoside monophosphates and is involved in maturation of structured RNAs (By similarity))				PF13086.3(AAA_11:AAA domain); PF13087.3(AAA_12:AAA domain); PF00773.16(RNB:RNB domain); PF13604.3(AAA_30:AAA domain); PF13245.3(AAA_19:Part of AAA domain); PF13538.3(UvrD_C_2:UvrD-like helicase C-terminal domain); PF13361.3(UvrD_C:UvrD-like helicase C-terminal domain)	GO:0044822(molecular_function:poly(A) RNA binding); GO:0016020(cellular_component:membrane); GO:1903506(biological_process:regulation of nucleic acid-templated transcription); GO:0030374(molecular_function:ligand-dependent nuclear receptor transcription coactivator activity); GO:0005654(cellular_component:nucleoplasm); GO:0003723(molecular_function:RNA binding); GO:0004540(molecular_function:ribo…	NP_001032412.2(helicase with zinc finger domain 2 isoform 1 [Homo sapiens])	sp|Q9BYK8|HELZ2_HUMAN(Helicase with zinc finger domain 2 OS=Homo sapiens OX=9606 GN=HELZ2 PE=1 SV=6)	85441
ENSG00000165949	121	358	4389	2105	40.25	48.79	781.46	628.04	44.52	704.75	2.428544932	6.11E-35	2.15E-32	yes	up	IFI27	2439	interferon alpha inducible protein 27 [Source:HGNC Symbol;Acc:HGNC:5397]	ENOG410XV2W(S:Function unknown); ENOG411219Y(S:Function unknown); ENOG4110PXT(S:Function unknown); ENOG4110Q67(S:Function unknown)	ENOG410XV2W(-); ENOG411219Y(-); ENOG4110PXT(-); ENOG4110Q67(-)	K15696;K17985	RNF113B;AMBRA1	map04137(Mitophagy - animal); map04140(Autophagy - animal)			XP_011806935.1(PREDICTED: interferon alpha-inducible protein 27, mitochondrial isoform X1 [Colobus angolensis palliatus])	sp|Q8N2A0|CX062_HUMAN(Putative uncharacterized protein encoded by LINC00269 OS=Homo sapiens OX=9606 GN=LINC00269 PE=5 SV=1)	3429
ENSG00000212907	11264	23351	12920	7189	13122	14100.5	9774.52	9150.69	13611.25	9462.605	-0.730905786	8.49E-35	2.91E-32	no	down	MT-ND4L	297	mitochondrially encoded NADH:ubiquinone oxidoreductase core subunit 4L [Source:HGNC Symbol;Acc:HGNC:7460]	COG0713(C:Energy production and conversion)	COG0713(NDH-1 shuttles electrons from NADH, via FMN and iron- sulfur (Fe-S) centers, to quinones in the respiratory chain. The immediate electron acceptor for the enzyme in this species is believed to be ubiquinone. Couples the redox reaction to proton translocation (for every two electrons transferred, four hydrogen ions are translocated across the cytoplasmic membrane), and thus conserves the r…	K03882	ND4L	map00190(Oxidative phosphorylation); map04714(Thermogenesis); map04723(Retrograde endocannabinoid signaling); map05012(Parkinson disease)	PF00420.21(Oxidored_q2:NADH-ubiquinone/plastoquinone oxidoreductase chain 4L)	GO:0055114(biological_process:oxidation-reduction process); GO:0042773(biological_process:ATP synthesis coupled electron transport); GO:0016651(molecular_function:oxidoreductase activity, acting on NAD(P)H); GO:0016020(cellular_component:membrane); GO:0016021(cellular_component:integral component of membrane); GO:0016491(molecular_function:oxidoreductase activity); GO:0005739(cellular_component:m…	BAG34934.1(unnamed protein product [Homo sapiens])	sp|P03901|NU4LM_HUMAN(NADH-ubiquinone oxidoreductase chain 4L OS=Homo sapiens OX=9606 GN=MT-ND4L PE=1 SV=1)	4539
ENSG00000187608	796	2122	13479	6771	143.12	200.24	1398.79	1275.21	171.68	1337	2.168594936	1.02E-34	3.41E-32	yes	up	ISG15	787	ISG15 ubiquitin-like modifier [Source:HGNC Symbol;Acc:HGNC:4053]	COG5272(K:Transcription)	COG5272(Hairy and enhancer of split)	K12159	ISG15	map04622(RIG-I-like receptor signaling pathway); map05165(Human papillomavirus infection); map05169(Epstein-Barr virus infection)	PF00240.20(ubiquitin:Ubiquitin family); PF14560.3(Ubiquitin_2:Ubiquitin-like domain); PF11976.5(Rad60-SLD:Ubiquitin-2 like Rad60 SUMO-like)	GO:0051607(biological_process:defense response to virus); GO:0032480(biological_process:negative regulation of type I interferon production); GO:0045648(biological_process:positive regulation of erythrocyte differentiation); GO:0032649(biological_process:regulation of interferon-gamma production); GO:0005829(cellular_component:cytosol); GO:0019985(biological_process:translesion synthesis); GO:004…	NP_005092.1(ubiquitin-like protein ISG15 [Homo sapiens])	sp|P05161|ISG15_HUMAN(Ubiquitin-like protein ISG15 OS=Homo sapiens OX=9606 GN=ISG15 PE=1 SV=5)	9636
ENSG00000189143	10839.97	19387	38395	18644.95	468.99	439.91	943.35	842.43	454.45	892.89	0.865421874	1.90E-34	6.21E-32	no	up	CLDN4	4163	claudin 4 [Source:HGNC Symbol;Acc:HGNC:2046]	ENOG410YA61(S:Function unknown)	ENOG410YA61(-)	K06087	CLDN	map04514(Cell adhesion molecules (CAMs)); map04530(Tight junction); map04670(Leukocyte transendothelial migration); map05160(Hepatitis C)	PF00822.17(PMP22_Claudin:PMP-22/EMP/MP20/Claudin family); PF13903.3(Claudin_2:PMP-22/EMP/MP20/Claudin tight junction)	GO:0098590(cellular_component:plasma membrane region); GO:0016021(cellular_component:integral component of membrane); GO:0016021(cellular_component:integral component of membrane); GO:0005198(molecular_function:structural molecule activity); GO:0005923(cellular_component:bicellular tight junction); GO:0016020(cellular_component:membrane); GO:0006811(biological_process:ion transport); GO:0005886(c…	NP_001296.1(claudin-4 [Homo sapiens])	sp|O14493|CLD4_HUMAN(Claudin-4 OS=Homo sapiens OX=9606 GN=CLDN4 PE=1 SV=1)	1364
ENSG00000011422	2330	4270	9105	4361	146.39	139.32	324.99	286.88	142.855	305.935	0.971226896	1.96E-34	6.24E-32	no	up	PLAUR	1610	plasminogen activator, urokinase receptor [Source:HGNC Symbol;Acc:HGNC:9053]	ENOG410Z47S(O:Posttranslational modification, protein turnover, chaperones)	ENOG410Z47S(plasminogen activator, urokinase receptor)	K03985	PLAUR, CD87	map04610(Complement and coagulation cascades); map05205(Proteoglycans in cancer)	PF00021.18(UPAR_LY6:u-PAR/Ly-6 domain)	GO:0090200(biological_process:positive regulation of release of cytochrome c from mitochondria); GO:0019899(molecular_function:enzyme binding); GO:0019898(cellular_component:extrinsic component of membrane); GO:0043388(biological_process:positive regulation of DNA binding); GO:0005925(cellular_component:focal adhesion); GO:0031225(cellular_component:anchored component of membrane); GO:0042995(cel…	NP_001005377.1(urokinase plasminogen activator surface receptor isoform 3 precursor [Homo sapiens])	sp|Q9GK77|UPAR_AOTTR(Urokinase plasminogen activator surface receptor OS=Aotus trivirgatus OX=9505 GN=PLAUR PE=2 SV=1)	5329
ENSG00000117595	30566.63	58437.68	87627.17	49284.71	505.15	505.92	817.35	850.72	505.535	834.035	0.631999387	5.15E-34	1.60E-31	no	up	IRF6	4478	interferon regulatory factor 6 [Source:HGNC Symbol;Acc:HGNC:6121]	ENOG410XRXT(S:Function unknown)	ENOG410XRXT(-)	K10154	IRF6		PF10401.6(IRF-3:Interferon-regulatory factor 3); PF00605.14(IRF:Interferon regulatory factor transcription factor)	GO:0043616(biological_process:keratinocyte proliferation); GO:0008285(biological_process:negative regulation of cell proliferation); GO:0070062(cellular_component:extracellular exosome); GO:0030216(biological_process:keratinocyte differentiation); GO:0006355(biological_process:regulation of transcription, DNA-templated); GO:0003700(molecular_function:transcription factor activity, sequence-specif…	NP_006138.1(interferon regulatory factor 6 isoform 1 [Homo sapiens])	sp|O14896|IRF6_HUMAN(Interferon regulatory factor 6 OS=Homo sapiens OX=9606 GN=IRF6 PE=1 SV=1)	3664
ENSG00000198899	26778.14	49724.89	30236.02	17040.66	4271.06	4155.05	2790.24	2862.33	4213.055	2826.285	-0.667271467	1.72E-33	5.24E-31	no	down	MT-ATP6	681	mitochondrially encoded ATP synthase membrane subunit 6 [Source:HGNC Symbol;Acc:HGNC:7414]	COG0356(C:Energy production and conversion)	COG0356(it plays a direct role in the translocation of protons across the membrane (By similarity))	K02126	ATPeF0A, MTATP6, ATP6	map00190(Oxidative phosphorylation); map04714(Thermogenesis); map05010(Alzheimer disease); map05012(Parkinson disease); map05016(Huntington disease)	PF00119.17(ATP-synt_A:ATP synthase A chain)	GO:0070062(cellular_component:extracellular exosome); GO:0005753(cellular_component:mitochondrial proton-transporting ATP synthase complex); GO:0022857(molecular_function:transmembrane transporter activity); GO:0016887(molecular_function:ATPase activity); GO:0042776(biological_process:mitochondrial ATP synthesis coupled proton transport); GO:0015986(biological_process:ATP synthesis coupled proton…	AGO22236.1(ATP synthase F0 subunit 6 (mitochondrion) [Homo sapiens])	sp|P00846|ATP6_HUMAN(ATP synthase subunit a OS=Homo sapiens OX=9606 GN=MT-ATP6 PE=1 SV=1)	4508
ENSG00000198938	28804	57616	33842	19521	3704.82	3883.81	2506.15	2638.67	3794.315	2572.41	-0.647415873	1.98E-32	5.87E-30	no	down	MT-CO3	784	mitochondrially encoded cytochrome c oxidase III [Source:HGNC Symbol;Acc:HGNC:7422]	COG1845(C:Energy production and conversion)	COG1845(Cytochrome C Oxidase, Subunit III)	K02262	COX3	map00190(Oxidative phosphorylation); map04260(Cardiac muscle contraction); map04714(Thermogenesis); map04932(Non-alcoholic fatty liver disease (NAFLD)); map05010(Alzheimer disease); map05012(Parkinson disease); map05016(Huntington disease)	PF00510.15(COX3:Cytochrome c oxidase subunit III)	GO:0004129(molecular_function:cytochrome-c oxidase activity); GO:0045277(cellular_component:respiratory chain complex IV); GO:1902600(biological_process:hydrogen ion transmembrane transport); GO:0006123(biological_process:mitochondrial electron transport, cytochrome c to oxygen); GO:0016021(cellular_component:integral component of membrane); GO:0019646(biological_process:aerobic electron transpor…	AKT94417.1(cytochrome c oxidase subunit III (mitochondrion) [Homo sapiens])	sp|P00414|COX3_HUMAN(Cytochrome c oxidase subunit 3 OS=Homo sapiens OX=9606 GN=MT-CO3 PE=1 SV=2)	4514
ENSG00000198804	117504.75	223024.73	142542.77	77780.38	6233.82	6206.58	4303.04	4313.58	6220.2	4308.31	-0.605443545	4.93E-32	1.43E-29	no	down	MT-CO1	1542	mitochondrially encoded cytochrome c oxidase I [Source:HGNC Symbol;Acc:HGNC:7419]	COG0843(C:Energy production and conversion)	COG0843(Cytochrome C oxidase subunit I)	K02256	COX1	map00190(Oxidative phosphorylation); map04260(Cardiac muscle contraction); map04714(Thermogenesis); map04932(Non-alcoholic fatty liver disease (NAFLD)); map05010(Alzheimer disease); map05012(Parkinson disease); map05016(Huntington disease)	PF00115.17(COX1:Cytochrome C and Quinol oxidase polypeptide I)	GO:0016021(cellular_component:integral component of membrane); GO:0055114(biological_process:oxidation-reduction process); GO:0004129(molecular_function:cytochrome-c oxidase activity); GO:0020037(molecular_function:heme binding); GO:0009060(biological_process:aerobic respiration); GO:0045277(cellular_component:respiratory chain complex IV); GO:0016020(cellular_component:membrane); GO:0046872(mole…	AOT81351.1(cytochrome c oxidase subunit I (mitochondrion) [Homo sapiens])	sp|P00395|COX1_HUMAN(Cytochrome c oxidase subunit 1 OS=Homo sapiens OX=9606 GN=MT-CO1 PE=1 SV=1)	4512
ENSG00000068489	2016.09	4063.72	1836.54	1088.1	92.95	94.2	62.33	52.93	93.575	57.63	-0.972774963	5.59E-32	1.59E-29	no	down	PRR11	2334	proline rich 11 [Source:HGNC Symbol;Acc:HGNC:25619]	ENOG4112CB1(S:Function unknown)	ENOG4112CB1(Proline rich 11)					GO:0005737(cellular_component:cytoplasm); GO:0005634(cellular_component:nucleus); GO:0016020(cellular_component:membrane); GO:0005634(cellular_component:nucleus); GO:0005634(cellular_component:nucleus); GO:0005737(cellular_component:cytoplasm); GO:0005737(cellular_component:cytoplasm); GO:0016020(cellular_component:membrane); GO:0005634(cellular_component:nucleus); GO:0005737(cellular_component:c…	NP_060774.2(proline-rich protein 11 [Homo sapiens])	sp|Q96HE9|PRR11_HUMAN(Proline-rich protein 11 OS=Homo sapiens OX=9606 GN=PRR11 PE=1 SV=1)	55771
ENSG00000148773	10203	21247	11739	6682	81.44	87.58	55.8	54.82	84.51	55.31	-0.713206194	1.18E-31	3.29E-29	no	down	MKI67	12716	marker of proliferation Ki-67 [Source:HGNC Symbol;Acc:HGNC:7107]	ENOG410ZXYW(T:Signal transduction mechanisms)	ENOG410ZXYW(antigen identified by monoclonal antibody Ki-67)	K17582	MKI67		PF08065.9(K167R:K167R (NUC007) repeat); PF15276.3(PP1_bind:Protein phosphatase 1 binding); PF00498.23(FHA:FHA domain); PF16697.2(Yop-YscD_cpl:Inner membrane component of T3SS, cytoplasmic domain)	GO:0005737(cellular_component:cytoplasm); GO:0008022(molecular_function:protein C-terminus binding); GO:0016020(cellular_component:membrane); GO:0031100(biological_process:animal organ regeneration); GO:0005515(molecular_function:protein binding); GO:0003723(molecular_function:RNA binding); GO:0005634(cellular_component:nucleus); GO:0005634(cellular_component:nucleus); GO:0016020(cellular_compone…	NP_002408.3(proliferation marker protein Ki-67 isoform 1 [Homo sapiens])	sp|P46013|KI67_HUMAN(Proliferation marker protein Ki-67 OS=Homo sapiens OX=9606 GN=MKI67 PE=1 SV=2)	4288
ENSG00000234745	290.22	639.71	1541.03	924	25.9	29.79	79	85.21	27.845	82.105	1.337943332	5.90E-31	1.61E-28	yes	up	HLA-B	1536	major histocompatibility complex, class I, B [Source:HGNC Symbol;Acc:HGNC:4932]	ENOG4111K8F(U:Intracellular trafficking, secretion, and vesicular transport)	ENOG4111K8F(antigen processing and presentation of peptide antigen via MHC class I)	K06751	MHC1	map04144(Endocytosis); map04145(Phagosome); map04218(Cellular senescence); map04514(Cell adhesion molecules (CAMs)); map04612(Antigen processing and presentation); map04940(Type I diabetes mellitus); map05163(Human cytomegalovirus infection); map05165(Human papillomavirus infection); map05166(Human T-cell leukemia virus 1 infection); map05167(Kaposi sarcoma-associated herpesvirus infection); map0…	PF00129.15(MHC_I:Class I Histocompatibility antigen, domains alpha 1 and 2); PF07654.12(C1-set:Immunoglobulin C1-set domain); PF06623.8(MHC_I_C:MHC_I C-terminus)	GO:2001198(biological_process:regulation of dendritic cell differentiation); GO:0006955(biological_process:immune response); GO:0006955(biological_process:immune response); GO:0019882(biological_process:antigen processing and presentation); GO:0016020(cellular_component:membrane); GO:0016020(cellular_component:membrane); GO:0016021(cellular_component:integral component of membrane); GO:0005783(ce…	AMS35084.1(MHC class I antigen [Homo sapiens])	sp|P01889|1B07_HUMAN(HLA class I histocompatibility antigen, B-7 alpha chain OS=Homo sapiens OX=9606 GN=HLA-B PE=1 SV=3)	3106
ENSG00000136108	3131	6478	3303	1849	77.99	83.8	46.99	49.42	80.895	48.205	-0.835153504	1.02E-30	2.73E-28	no	down	CKAP2	3629	cytoskeleton associated protein 2 [Source:HGNC Symbol;Acc:HGNC:1990]	ENOG4111T8P(S:Function unknown)	ENOG4111T8P(Cytoskeleton associated protein)	K16769	CKAP2		PF15297.3(CKAP2_C:Cytoskeleton-associated protein 2 C-terminus)	GO:0005737(cellular_component:cytoplasm); GO:0007026(biological_process:negative regulation of microtubule depolymerization); GO:0005813(cellular_component:centrosome); GO:0006915(biological_process:apoptotic process); GO:0000281(biological_process:mitotic cytokinesis); GO:0000922(cellular_component:spindle pole); GO:0005881(cellular_component:cytoplasmic microtubule); GO:0005737(cellular_compone…	NP_001091995.1(cytoskeleton-associated protein 2 isoform 2 [Homo sapiens])	sp|Q8WWK9|CKAP2_HUMAN(Cytoskeleton-associated protein 2 OS=Homo sapiens OX=9606 GN=CKAP2 PE=1 SV=1)	26586
ENSG00000152377	167	340	1136	560	2.56	2.75	11.12	11.81	2.655	11.465	1.540589915	1.19E-30	3.12E-28	yes	up	SPOCK1	4824	SPARC (osteonectin), cwcv and kazal like domains proteoglycan 1 [Source:HGNC Symbol;Acc:HGNC:11251]	ENOG410Y6A8(O:Posttranslational modification, protein turnover, chaperones)	ENOG410Y6A8(peptide cross-linking via chondroitin 4-sulfate glycosaminoglycan)	K08136	SPOCK		PF10591.6(SPARC_Ca_bdg:Secreted protein acidic and rich in cysteine Ca binding region); PF00086.15(Thyroglobulin_1:Thyroglobulin type-1 repeat); PF07648.12(Kazal_2:Kazal-type serine protease inhibitor domain); PF00050.18(Kazal_1:Kazal-type serine protease inhibitor domain)	GO:0010977(biological_process:negative regulation of neuron projection development); GO:0008191(molecular_function:metalloendopeptidase inhibitor activity); GO:0005515(molecular_function:protein binding); GO:0005509(molecular_function:calcium ion binding); GO:0005737(cellular_component:cytoplasm); GO:0007155(biological_process:cell adhesion); GO:0005576(cellular_component:extracellular region); G…	BAD92938.1(sparc/osteonectin, cwcv and kazal-like domains proteoglycan precursor variant, partial [Homo sapiens])	sp|Q08629|TICN1_HUMAN(Testican-1 OS=Homo sapiens OX=9606 GN=SPOCK1 PE=1 SV=1)	6695
ENSG00000115415	2691	6141	10087.74	5997.74	51.71	62.09	110.16	122.39	56.9	116.275	0.899563893	2.66E-30	6.82E-28	no	up	STAT1	4310	signal transducer and activator of transcription 1 [Source:HGNC Symbol;Acc:HGNC:11362]	ENOG410XPN8(K:Transcription)	ENOG410XPN8(signal transducer and activator of transcription)	K11220	STAT1	map04062(Chemokine signaling pathway); map04217(Necroptosis); map04380(Osteoclast differentiation); map04620(Toll-like receptor signaling pathway); map04621(NOD-like receptor signaling pathway); map04625(C-type lectin receptor signaling pathway); map04630(Jak-STAT signaling pathway); map04658(Th1 and Th2 cell differentiation); map04659(Th17 cell differentiation); map04917(Prolactin signaling path…	PF02864.12(STAT_bind:STAT protein, DNA binding domain); PF01017.17(STAT_alpha:STAT protein, all-alpha domain); PF02865.14(STAT_int:STAT protein, protein interaction domain); PF12162.5(STAT1_TAZ2bind:STAT1 TAZ2 binding domain); PF00017.21(SH2:SH2 domain)	GO:0033209(biological_process:tumor necrosis factor-mediated signaling pathway); GO:0005164(molecular_function:tumor necrosis factor receptor binding); GO:0030425(cellular_component:dendrite); GO:0030424(cellular_component:axon); GO:0035458(biological_process:cellular response to interferon-beta); GO:0004871(molecular_function:signal transducer activity); GO:0003677(molecular_function:DNA binding…	XP_014199518.1(PREDICTED: signal transducer and activator of transcription 1-alpha/beta isoform X1 [Pan paniscus])	sp|P42224|STAT1_HUMAN(Signal transducer and activator of transcription 1-alpha/beta OS=Homo sapiens OX=9606 GN=STAT1 PE=1 SV=2)	6772
ENSG00000205413	480	1256	2742	1584	5.01	6.9	16.19	17.26	5.955	16.725	1.2890293	2.80E-30	7.05E-28	yes	up	SAMD9	6806	sterile alpha motif domain containing 9 [Source:HGNC Symbol;Acc:HGNC:1348]	ENOG41124X3(S:Function unknown)	ENOG41124X3(sterile alpha motif domain containing)				PF00536.27(SAM_1:SAM domain (Sterile alpha motif)); PF07647.14(SAM_2:SAM domain (Sterile alpha motif)); PF02198.13(SAM_PNT:Sterile alpha motif (SAM)/Pointed domain)	GO:0005737(cellular_component:cytoplasm); GO:0005515(molecular_function:protein binding); GO:0005737(cellular_component:cytoplasm); GO:0005737(cellular_component:cytoplasm); GO:0043231(cellular_component:intracellular membrane-bounded organelle); GO:0005829(cellular_component:cytosol); GO:0005515(molecular_function:protein binding); GO:0005737(cellular_component:cytoplasm); GO:0034058(biological_…	NP_060124.2(sterile alpha motif domain-containing protein 9 [Homo sapiens])	sp|Q5K651|SAMD9_HUMAN(Sterile alpha motif domain-containing protein 9 OS=Homo sapiens OX=9606 GN=SAMD9 PE=1 SV=1)	54809
ENSG00000204642	241.22	440.02	1350.66	677.79	21.88	23.49	78.09	66.51	22.685	72.3	1.411646522	4.83E-30	1.20E-27	yes	up	HLA-F	1544	major histocompatibility complex, class I, F [Source:HGNC Symbol;Acc:HGNC:4963]	ENOG4111K8F(S:Function unknown)	ENOG4111K8F(Zinc finger, DHHC-type containing)	K06751	MHC1	map04144(Endocytosis); map04145(Phagosome); map04218(Cellular senescence); map04514(Cell adhesion molecules (CAMs)); map04612(Antigen processing and presentation); map04940(Type I diabetes mellitus); map05163(Human cytomegalovirus infection); map05165(Human papillomavirus infection); map05166(Human T-cell leukemia virus 1 infection); map05167(Kaposi sarcoma-associated herpesvirus infection); map0…	PF00129.15(MHC_I:Class I Histocompatibility antigen, domains alpha 1 and 2); PF07654.12(C1-set:Immunoglobulin C1-set domain); PF16497.2(MHC_I_3:MHC-I family domain)	GO:0002474(biological_process:antigen processing and presentation of peptide antigen via MHC class I); GO:0050776(biological_process:regulation of immune response); GO:0030670(cellular_component:phagocytic vesicle membrane); GO:0042605(molecular_function:peptide antigen binding); GO:0009986(cellular_component:cell surface); GO:0006955(biological_process:immune response); GO:0002479(biological_pro…	AAH09260.2(HLA-F protein, partial [Homo sapiens])	sp|P30511|HLAF_HUMAN(HLA class I histocompatibility antigen, alpha chain F OS=Homo sapiens OX=9606 GN=HLA-F PE=1 SV=3)	3134
ENSG00000181467	1943	3848	6449	3536.63	37.54	38.11	69.46	70.02	37.825	69.74	0.786365219	6.00E-30	1.46E-27	no	up	RAP2B	8351	RAP2B, member of RAS oncogene family [Source:HGNC Symbol;Acc:HGNC:9862]	COG1100(S:Function unknown)	COG1100(-)	K07838	RAP2B		PF00071.19(Ras:Ras family); PF08477.10(Roc:Ras of Complex, Roc, domain of DAPkinase); PF00025.18(Arf:ADP-ribosylation factor family); PF03193.13(DUF258:Protein of unknown function, DUF258); PF00009.24(GTP_EFTU:Elongation factor Tu GTP binding domain); PF01926.20(MMR_HSR1:50S ribosome-binding GTPase)	GO:0030336(biological_process:negative regulation of cell migration); GO:0005829(cellular_component:cytosol); GO:0030033(biological_process:microvillus assembly); GO:0055038(cellular_component:recycling endosome membrane); GO:0031954(biological_process:positive regulation of protein autophosphorylation); GO:0070062(cellular_component:extracellular exosome); GO:0044291(cellular_component:cell-cell…	NP_082988.1(ras-related protein Rap-2b precursor [Mus musculus])	sp|Q06AU2|RAP2A_PIG(Ras-related protein Rap-2a OS=Sus scrofa OX=9823 GN=RAP2A PE=2 SV=1)	5912
ENSG00000228253	3316	6869.96	2732.99	1864	22690.37	23333.03	13558.37	14000.19	23011.7	13779.28	-1.019711972	6.81E-30	1.62E-27	yes	down	MT-ATP8	207	mitochondrially encoded ATP synthase membrane subunit 8 [Source:HGNC Symbol;Acc:HGNC:7415]			K02125	ATPeF08, MTATP8, ATP8	map00190(Oxidative phosphorylation); map04714(Thermogenesis); map05010(Alzheimer disease); map05012(Parkinson disease); map05016(Huntington disease)	PF00895.17(ATP-synt_8:ATP synthase protein 8)	GO:0015986(biological_process:ATP synthesis coupled proton transport); GO:0015078(molecular_function:hydrogen ion transmembrane transporter activity); GO:0000276(cellular_component:mitochondrial proton-transporting ATP synthase complex, coupling factor F(o)); GO:0016020(cellular_component:membrane); GO:0016021(cellular_component:integral component of membrane); GO:0005739(cellular_component:mitoc…	AAG44787.1(DC48 [Homo sapiens])		4509
ENSG00000198695	13362.92	24637.59	13668.39	8352.19	1665.22	1572.87	1016.22	1112.43	1619.045	1064.325	-0.738607495	1.00E-29	2.34E-27	no	down	MT-ND6	525	mitochondrially encoded NADH:ubiquinone oxidoreductase core subunit 6 [Source:HGNC Symbol;Acc:HGNC:7462]	ENOG410YP23(C:Energy production and conversion)	ENOG410YP23(Core subunit of the mitochondrial membrane respiratory chain NADH dehydrogenase (Complex I) that is believed to belong to the minimal assembly required for catalysis. Complex I functions in the transfer of electrons from NADH to the respiratory chain. The immediate electron acceptor for the enzyme is believed to be ubiquinone)	K03884	ND6	map00190(Oxidative phosphorylation); map04714(Thermogenesis); map04723(Retrograde endocannabinoid signaling); map05012(Parkinson disease)	PF00499.17(Oxidored_q3:NADH-ubiquinone/plastoquinone oxidoreductase chain 6)	GO:0055114(biological_process:oxidation-reduction process); GO:0008137(molecular_function:NADH dehydrogenase (ubiquinone) activity); GO:0016020(cellular_component:membrane); GO:0016021(cellular_component:integral component of membrane); GO:0005739(cellular_component:mitochondrion); GO:0070469(cellular_component:respiratory chain); GO:0031966(cellular_component:mitochondrial membrane); GO:0006120(…	AGZ65240.1(NADH dehydrogenase subunit 6 (mitochondrion) [Homo sapiens])	sp|P03923|NU6M_HUMAN(NADH-ubiquinone oxidoreductase chain 6 OS=Homo sapiens OX=9606 GN=MT-ND6 PE=1 SV=2)	4541
ENSG00000198886	149765.02	279638.79	172312.07	100433.01	9129.87	8944.52	5982.48	6404.93	9037.195	6193.705	-0.620574893	1.27E-29	2.93E-27	no	down	MT-ND4	1378	mitochondrially encoded NADH:ubiquinone oxidoreductase core subunit 4 [Source:HGNC Symbol;Acc:HGNC:7459]	COG1008(C:Energy production and conversion)	COG1008(subunit m)	K03881	ND4	map00190(Oxidative phosphorylation); map04714(Thermogenesis); map04723(Retrograde endocannabinoid signaling); map05012(Parkinson disease)	PF00361.17(Proton_antipo_M:Proton-conducting membrane transporter); PF01059.14(Oxidored_q5_N:NADH-ubiquinone oxidoreductase chain 4, amino terminus)	GO:0055114(biological_process:oxidation-reduction process); GO:0006120(biological_process:mitochondrial electron transport, NADH to ubiquinone); GO:0008137(molecular_function:NADH dehydrogenase (ubiquinone) activity); GO:0042773(biological_process:ATP synthesis coupled electron transport); GO:0016020(cellular_component:membrane); GO:0016021(cellular_component:integral component of membrane); GO:0…	AFF99548.1(NADH dehydrogenase subunit 4 (mitochondrion) [Homo sapiens])	sp|P03905|NU4M_HUMAN(NADH-ubiquinone oxidoreductase chain 4 OS=Homo sapiens OX=9606 GN=MT-ND4 PE=1 SV=1)	4538
ENSG00000182795	2535	4904	8303	4342	42.92	42.27	78.69	74.95	42.595	76.82	0.753815606	9.35E-29	2.12E-26	no	up	C1orf116	5501	chromosome 1 open reading frame 116 [Source:HGNC Symbol;Acc:HGNC:28667]	ENOG410YNWD(O:Posttranslational modification, protein turnover, chaperones)	ENOG410YNWD(chromosome 1 open reading frame 116)				PF15385.3(SARG:Specifically androgen-regulated gene protein)	GO:0005737(cellular_component:cytoplasm); GO:0005737(cellular_component:cytoplasm); GO:0005737(cellular_component:cytoplasm); GO:0005829(cellular_component:cytosol); GO:0005886(cellular_component:plasma membrane); GO:0005515(molecular_function:protein binding); GO:0005737(cellular_component:cytoplasm); GO:0070062(cellular_component:extracellular exosome); GO:0003674(molecular_function:molecular_f…	XP_001166144.2(specifically androgen-regulated gene protein isoform X1 [Pan troglodytes])	sp|Q9BW04|SARG_HUMAN(Specifically androgen-regulated gene protein OS=Homo sapiens OX=9606 GN=SARG PE=1 SV=2)	79098
ENSG00000206337	183	459	1244	692	5.74	7.51	22	22.61	6.625	22.305	1.464993293	1.04E-28	2.33E-26	yes	up	HCP5	2658	HLA complex P5 [Source:HGNC Symbol;Acc:HGNC:21659]	COG2801(L:Replication, recombination and repair)	COG2801(Retrotransposon protein)	K06751	MHC1	map04514(Cell adhesion molecules (CAMs)); map05166(Human T-cell leukemia virus 1 infection); map05165(Human papillomavirus infection); map05203(Viral carcinogenesis); map05163(Human cytomegalovirus infection); map05167(Kaposi sarcoma-associated herpesvirus infection); map05320(Autoimmune thyroid disease); map05332(Graft-versus-host disease); map05330(Allograft rejection); map05168(Herpes simplex …		GO:0006952(biological_process:defense response)	Q6MZN7.1(RecName: Full=HLA class I histocompatibility antigen protein P5; AltName: Full=HLA complex protein P5; AltName: Full=Protein P5-1)	sp|Q6MZN7|HCP5_HUMAN(HLA class I histocompatibility antigen protein P5 OS=Homo sapiens OX=9606 GN=HCP5 PE=2 SV=1)
ENSG00000134057	3313	6698	3544	2032	182.84	193.41	110.92	120.56	188.125	115.74	-0.783702367	1.78E-28	3.90E-26	no	down	CCNB1	2029	cyclin B1 [Source:HGNC Symbol;Acc:HGNC:1579]	COG5024(D:Cell cycle control, cell division, chromosome partitioning)	COG5024(g2 mitotic-specific)	K05868	CCNB1	map04068(FoxO signaling pathway); map04110(Cell cycle); map04114(Oocyte meiosis); map04115(p53 signaling pathway); map04218(Cellular senescence); map04914(Progesterone-mediated oocyte maturation)	PF00134.20(Cyclin_N:Cyclin, N-terminal domain); PF02984.16(Cyclin_C:Cyclin, C-terminal domain)	GO:0055015(biological_process:ventricular cardiac muscle cell development); GO:0048565(biological_process:digestive tract development); GO:0000086(biological_process:G2/M transition of mitotic cell cycle); GO:0048146(biological_process:positive regulation of fibroblast proliferation); GO:0090266(biological_process:regulation of mitotic cell cycle spindle assembly checkpoint); GO:0060045(biologica…	NP_114172.1(G2/mitotic-specific cyclin-B1 isoform 1 [Homo sapiens])	sp|P14635|CCNB1_HUMAN(G2/mitotic-specific cyclin-B1 OS=Homo sapiens OX=9606 GN=CCNB1 PE=1 SV=1)	891
ENSG00000204525	793.26	1515.89	3215.07	1595.42	61.16	60.93	131.56	122.49	61.045	127.025	1.002640417	6.57E-28	1.41E-25	yes	up	HLA-C	1880	major histocompatibility complex, class I, C [Source:HGNC Symbol;Acc:HGNC:4933]	ENOG4111K8F(U:Intracellular trafficking, secretion, and vesicular transport); ENOG4111519(U:Intracellular trafficking, secretion, and vesicular transport)	ENOG4111K8F(antigen processing and presentation of peptide antigen via MHC class I); ENOG4111519(Involved in the presentation of foreign antigens to the immune system (By similarity))	K06751	MHC1	map04144(Endocytosis); map04145(Phagosome); map04218(Cellular senescence); map04514(Cell adhesion molecules (CAMs)); map04612(Antigen processing and presentation); map04940(Type I diabetes mellitus); map05163(Human cytomegalovirus infection); map05165(Human papillomavirus infection); map05166(Human T-cell leukemia virus 1 infection); map05167(Kaposi sarcoma-associated herpesvirus infection); map0…		GO:0044425(cellular_component:membrane part); GO:0019882(biological_process:antigen processing and presentation)	CUU97177.1(MHC class I antigen [Homo sapiens])	sp|P10321|1C07_HUMAN(HLA class I histocompatibility antigen, Cw-7 alpha chain OS=Homo sapiens OX=9606 GN=HLA-C PE=1 SV=3)	3107
ENSG00000010292	5106.62	10171.05	5777.16	3326.99	85.41	86.61	55.72	62.7	86.01	59.21	-0.695021203	3.52E-27	7.46E-25	no	down	NCAPD2	4825	non-SMC condensin I complex subunit D2 [Source:HGNC Symbol;Acc:HGNC:24305]	COG5098(B:Chromatin structure and dynamics); COG5098(D:Cell cycle control, cell division, chromosome partitioning)	COG5098(Regulatory subunit of the condensin complex, a complex required for conversion of interphase chromatin into mitotic-like condense chromosomes. The condensin complex probably introduces positive supercoils into relaxed DNA in the presence of type I topoisomerases and converts nicked DNA into positive knotted forms in the presence of type II topoisomerases (By similarity)); COG5098(Regulato…	K06677	YCS4, CNAP1, CAPD2	map04111(Cell cycle - yeast)	PF12717.4(Cnd1:non-SMC mitotic condensation complex subunit 1); PF12922.4(Cnd1_N:non-SMC mitotic condensation complex subunit 1, N-term); PF01602.17(Adaptin_N:Adaptin N terminal region)	GO:0005737(cellular_component:cytoplasm); GO:0016020(cellular_component:membrane); GO:0042393(molecular_function:histone binding); GO:0051304(biological_process:chromosome separation); GO:0005634(cellular_component:nucleus); GO:0000278(biological_process:mitotic cell cycle); GO:0030261(biological_process:chromosome condensation); GO:0007076(biological_process:mitotic chromosome condensation); GO:…	NP_055680.3(condensin complex subunit 1 [Homo sapiens])	sp|Q15021|CND1_HUMAN(Condensin complex subunit 1 OS=Homo sapiens OX=9606 GN=NCAPD2 PE=1 SV=3)	9918
ENSG00000168961	113	229	870	413	6.45	6.09	25.07	22.04	6.27	23.555	1.610180031	4.26E-27	8.90E-25	yes	up	LGALS9	3018	galectin 9 [Source:HGNC Symbol;Acc:HGNC:6570]	ENOG4111EA0(S:Function unknown)	ENOG4111EA0(Lectin, galactoside-binding, soluble)	K10093	LGALS9		PF00337.19(Gal-bind_lectin:Galactoside-binding lectin)	GO:2001190(biological_process:positive regulation of T cell activation via T cell receptor contact with antigen bound to MHC molecule on antigen presenting cell); GO:0050718(biological_process:positive regulation of interleukin-1 beta secretion); GO:0034142(biological_process:toll-like receptor 4 signaling pathway); GO:0046007(biological_process:negative regulation of activated T cell proliferati…	NP_002299.2(galectin-9 isoform short [Homo sapiens])	sp|O00182|LEG9_HUMAN(Galectin-9 OS=Homo sapiens OX=9606 GN=LGALS9 PE=1 SV=2)	3965
ENSG00000182326	415	878	1837	1051	20.81	19.78	41.33	43.93	20.295	42.63	1.118465231	1.36E-26	2.79E-24	yes	up	C1S	3076	complement C1s [Source:HGNC Symbol;Acc:HGNC:1247]	COG5640(I:Lipid transport and metabolism)	COG5640(membrane bound O-acyltransferase domain containing)	K01331	C1S	map04610(Complement and coagulation cascades); map05133(Pertussis); map05150(Staphylococcus aureus infection); map05322(Systemic lupus erythematosus)	PF00089.23(Trypsin:Trypsin); PF00431.17(CUB:CUB domain); PF00084.17(Sushi:Sushi repeat (SCR repeat)); PF14670.3(FXa_inhibition:Coagulation Factor Xa inhibitory site); PF07645.12(EGF_CA:Calcium-binding EGF domain)	GO:0004252(molecular_function:serine-type endopeptidase activity); GO:0070062(cellular_component:extracellular exosome); GO:0045087(biological_process:innate immune response); GO:0072562(cellular_component:blood microparticle); GO:0005576(cellular_component:extracellular region); GO:0006956(biological_process:complement activation); GO:0005509(molecular_function:calcium ion binding); GO:0006508(b…	NP_001725.1(complement C1s subcomponent isoform 1 preproprotein [Homo sapiens])	sp|P09871|C1S_HUMAN(Complement C1s subcomponent OS=Homo sapiens OX=9606 GN=C1S PE=1 SV=1)	716
ENSG00000181381	1408	3310	5578.19	3317	23.5	29.51	58.36	58.42	26.505	58.39	0.941454003	1.75E-26	3.54E-24	no	up	DDX60L	6781	DExD/H-box 60 like [Source:HGNC Symbol;Acc:HGNC:26429]	COG4581(L:Replication, recombination and repair)	COG4581(helicase)	K20103	DDX60		PF00270.26(DEAD:DEAD/DEAH box helicase); PF04851.12(ResIII:Type III restriction enzyme, res subunit); PF00271.28(Helicase_C:Helicase conserved C-terminal domain)	GO:0003676(molecular_function:nucleic acid binding); GO:0005524(molecular_function:ATP binding); GO:0003676(molecular_function:nucleic acid binding); GO:0003723(molecular_function:RNA binding); GO:0000166(molecular_function:nucleotide binding); GO:0016787(molecular_function:hydrolase activity); GO:0004386(molecular_function:helicase activity); GO:0003723(molecular_function:RNA binding); GO:000552…	NP_001012985.2(probable ATP-dependent RNA helicase DDX60-like isoform 1 [Homo sapiens])	sp|Q5H9U9|DDX6L_HUMAN(Probable ATP-dependent RNA helicase DDX60-like OS=Homo sapiens OX=9606 GN=DDX60L PE=2 SV=2)	91351
ENSG00000162772	3596	6506	10531	6015	160.81	156.08	276.14	299.63	158.445	287.885	0.70520649	2.35E-26	4.69E-24	no	up	ATF3	2103	activating transcription factor 3 [Source:HGNC Symbol;Acc:HGNC:785]	ENOG4111CH5(K:Transcription)	ENOG4111CH5(Transcription factor)	K09032	ATF3, LRF1			GO:1990440(biological_process:positive regulation of transcription from RNA polymerase II promoter in response to endoplasmic reticulum stress); GO:0030968(biological_process:endoplasmic reticulum unfolded protein response); GO:0000122(biological_process:negative regulation of transcription from RNA polymerase II promoter); GO:0001078(molecular_function:transcriptional repressor activity, RNA pol…	XP_017203287.1(PREDICTED: cyclic AMP-dependent transcription factor ATF-3 isoform X1 [Oryctolagus cuniculus])	sp|P29596|ATF3_RAT(Cyclic AMP-dependent transcription factor ATF-3 OS=Rattus norvegicus OX=10116 GN=Atf3 PE=2 SV=1)	467
ENSG00000100316	28189.37	51123.22	33097.53	16956	1875.15	1785.53	1279.11	1196.67	1830.34	1237.89	-0.658552055	2.42E-26	4.76E-24	no	down	RPL3	2108	ribosomal protein L3 [Source:HGNC Symbol;Acc:HGNC:10332]	COG0087(J:Translation, ribosomal structure and biogenesis)	COG0087(One of the primary rRNA binding proteins, it binds directly near the 3'-end of the 23S rRNA, where it nucleates assembly of the 50S subunit (By similarity))	K02925	RP-L3e, RPL3	map03010(Ribosome)		GO:0003735(molecular_function:structural constituent of ribosome); GO:0000184(biological_process:nuclear-transcribed mRNA catabolic process, nonsense-mediated decay); GO:0070062(cellular_component:extracellular exosome); GO:0022625(cellular_component:cytosolic large ribosomal subunit); GO:0044822(molecular_function:poly(A) RNA binding); GO:0005730(cellular_component:nucleolus); GO:0071353(biologi…	EYB81900.1(hypothetical protein Y032_0371g113, partial [Ancylostoma ceylanicum])	sp|P39023|RL3_HUMAN(60S ribosomal protein L3 OS=Homo sapiens OX=9606 GN=RPL3 PE=1 SV=2)	6122
ENSG00000151014	595.01	1029.46	2264	1544	21.73	20.27	45.29	55.22	21	50.255	1.169726822	4.43E-26	8.57E-24	yes	up	NOCT	1962	nocturnin [Source:HGNC Symbol;Acc:HGNC:14254]	COG5239(A:RNA processing and modification)	COG5239(Ccr4-NOT transcription complex, subunit)	K18764	CCRN4L		PF03372.20(Exo_endo_phos:Endonuclease/Exonuclease/phosphatase family)	GO:0032922(biological_process:circadian regulation of gene expression); GO:0048255(biological_process:mRNA stabilization); GO:0009991(biological_process:response to extracellular stimulus); GO:0010629(biological_process:negative regulation of gene expression); GO:0032496(biological_process:response to lipopolysaccharide); GO:0005634(cellular_component:nucleus); GO:0005654(cellular_component:nucle…	NP_036250.2(nocturnin [Homo sapiens])	sp|Q9UK39|NOCT_HUMAN(Nocturnin OS=Homo sapiens OX=9606 GN=NOCT PE=2 SV=2)	25819
ENSG00000089157	42599.83	76051.25	49792.91	26563.49	3866.4	3602.96	2544.38	2472.98	3734.68	2508.68	-0.627852695	9.52E-26	1.82E-23	no	down	RPLP0	2591	ribosomal protein lateral stalk subunit P0 [Source:HGNC Symbol;Acc:HGNC:10371]	COG0244(J:Translation, ribosomal structure and biogenesis)	COG0244(50s ribosomal protein L10)	K02941	RP-LP0, RPLP0	map03010(Ribosome)		GO:0070180(molecular_function:large ribosomal subunit rRNA binding); GO:0000184(biological_process:nuclear-transcribed mRNA catabolic process, nonsense-mediated decay); GO:0005840(cellular_component:ribosome); GO:0022625(cellular_component:cytosolic large ribosomal subunit); GO:0005634(cellular_component:nucleus); GO:0016020(cellular_component:membrane); GO:0030687(cellular_component:preribosome,…	AAI02075.1(Ribosomal protein, large, P0 [Bos taurus])	sp|Q95140|RLA0_BOVIN(60S acidic ribosomal protein P0 OS=Bos taurus OX=9913 GN=RPLP0 PE=2 SV=3)	6175
ENSG00000109971	24959	43981	27462	15709	957.26	897.45	579.83	611.48	927.355	595.655	-0.654066053	1.07E-25	2.01E-23	no	down	HSPA8	2306	heat shock protein family A (Hsp70) member 8 [Source:HGNC Symbol;Acc:HGNC:5241]	COG0443(O:Posttranslational modification, protein turnover, chaperones)	COG0443(Heat shock protein)	K03283	HSPA1s	map03040(Spliceosome); map04010(MAPK signaling pathway); map04141(Protein processing in endoplasmic reticulum); map04144(Endocytosis); map04213(Longevity regulating pathway - multiple species); map04612(Antigen processing and presentation); map04915(Estrogen signaling pathway); map05134(Legionellosis); map05145(Toxoplasmosis); map05162(Measles); map05164(Influenza A)	PF00012.17(HSP70:Hsp70 protein); PF06723.10(MreB_Mbl:MreB/Mbl protein)	GO:0031647(biological_process:regulation of protein stability); GO:0061738(biological_process:late endosomal microautophagy); GO:0031072(molecular_function:heat shock protein binding); GO:0098575(cellular_component:lumenal side of lysosomal membrane); GO:0072562(cellular_component:blood microparticle); GO:0045892(biological_process:negative regulation of transcription, DNA-templated); GO:0001664(…	KFO35963.1(Heat shock cognate 71 kDa protein [Fukomys damarensis])	sp|P11142|HSP7C_HUMAN(Heat shock cognate 71 kDa protein OS=Homo sapiens OX=9606 GN=HSPA8 PE=1 SV=1)	3312
ENSG00000138642	254	600	1363	837	5.92	7.9	18.99	19.96	6.91	19.475	1.294867718	1.44E-25	2.67E-23	yes	up	HERC6	3781	HECT and RLD domain containing E3 ubiquitin protein ligase family member 6 [Source:HGNC Symbol;Acc:HGNC:26072]	COG5021(O:Posttranslational modification, protein turnover, chaperones)	COG5021(ubiquitin protein ligase)				PF00632.22(HECT:HECT-domain (ubiquitin-transferase)); PF00415.15(RCC1:Regulator of chromosome condensation (RCC1) repeat); PF13540.3(RCC1_2:Regulator of chromosome condensation (RCC1) repeat)	GO:0005829(cellular_component:cytosol); GO:0004842(molecular_function:ubiquitin-protein transferase activity); GO:0005737(cellular_component:cytoplasm); GO:0005634(cellular_component:nucleus); GO:0016740(molecular_function:transferase activity); GO:0005829(cellular_component:cytosol); GO:0016567(biological_process:protein ubiquitination); GO:0005829(cellular_component:cytosol); GO:0005829(cellula…	NP_001158608.1(probable E3 ubiquitin-protein ligase HERC6 isoform 2 [Homo sapiens])	sp|Q8IVU3|HERC6_HUMAN(Probable E3 ubiquitin-protein ligase HERC6 OS=Homo sapiens OX=9606 GN=HERC6 PE=2 SV=2)	55008
ENSG00000156587	1538	3114	5602	2788	108.1	115.56	225.82	206.34	111.83	216.08	0.827662686	1.67E-25	3.05E-23	no	up	UBE2L6	1573	ubiquitin conjugating enzyme E2 L6 [Source:HGNC Symbol;Acc:HGNC:12490]	COG5078(Z:Cytoskeleton)	COG5078(Microtubule associated monoxygenase, calponin and LIM domain containing)	K04553	UBE2L6, UBCH8	map04120(Ubiquitin mediated proteolysis); map05012(Parkinson disease)	PF00179.23(UQ_con:Ubiquitin-conjugating enzyme)	GO:0032020(biological_process:ISG15-protein conjugation); GO:0032480(biological_process:negative regulation of type I interferon production); GO:0019985(biological_process:translesion synthesis); GO:0005829(cellular_component:cytosol); GO:0042296(molecular_function:ISG15 transferase activity); GO:0019941(biological_process:modification-dependent protein catabolic process); GO:0005654(cellular_com…	EAW73755.1(ubiquitin-conjugating enzyme E2L 6, isoform CRA_a, partial [Homo sapiens])	sp|O14933|UB2L6_HUMAN(Ubiquitin/ISG15-conjugating enzyme E2 L6 OS=Homo sapiens OX=9606 GN=UBE2L6 PE=1 SV=4)	9246
ENSG00000165507	1411.43	2656	1319.49	682	51.73	51.47	27.54	26.09	51.6	26.815	-0.964942051	2.21E-25	3.99E-23	no	down	DEPP1	2120	DEPP1, autophagy regulator [Source:HGNC Symbol;Acc:HGNC:23355]	ENOG41115QP(S:Function unknown)	ENOG41115QP(Chromosome 10 open reading frame 10)				PF15343.3(DEPP:Decidual protein induced by progesterone family)	GO:0005737(cellular_component:cytoplasm); GO:0005737(cellular_component:cytoplasm); GO:0005739(cellular_component:mitochondrion); GO:0005739(cellular_component:mitochondrion); GO:0006914(biological_process:autophagy); GO:0005777(cellular_component:peroxisome); GO:0005777(cellular_component:peroxisome); GO:0010506(biological_process:regulation of autophagy); GO:0005739(cellular_component:mitochond…	NP_008952.1(protein DEPP1 [Homo sapiens])	sp|Q9NTK1|DEPP1_HUMAN(Protein DEPP1 OS=Homo sapiens OX=9606 GN=DEPP1 PE=1 SV=2)	11067
ENSG00000091136	6468.57	12872	7790.53	4357	108.78	128.79	82.68	88.5	118.785	85.59	-0.62821271	3.95E-25	7.03E-23	no	down	LAMB1	5766	laminin subunit beta 1 [Source:HGNC Symbol;Acc:HGNC:6486]	ENOG410XPEG(U:Intracellular trafficking, secretion, and vesicular transport)	ENOG410XPEG(laminin beta)	K05636	LAMB1	map04151(PI3K-Akt signaling pathway); map04510(Focal adhesion); map04512(ECM-receptor interaction); map05145(Toxoplasmosis); map05146(Amoebiasis); map05165(Human papillomavirus infection); map05200(Pathways in cancer); map05222(Small cell lung cancer)	PF00053.21(Laminin_EGF:Laminin EGF domain); PF00055.14(Laminin_N:Laminin N-terminal (Domain VI))	GO:0005607(cellular_component:laminin-2 complex); GO:0005606(cellular_component:laminin-1 complex); GO:0030335(biological_process:positive regulation of cell migration); GO:0050679(biological_process:positive regulation of epithelial cell proliferation); GO:0021812(biological_process:neuronal-glial interaction involved in cerebral cortex radial glia guided migration); GO:0042476(biological_proces…	XP_016867690.1(laminin subunit beta-1 isoform X1 [Homo sapiens])	sp|P07942|LAMB1_HUMAN(Laminin subunit beta-1 OS=Homo sapiens OX=9606 GN=LAMB1 PE=1 SV=2)	3912
ENSG00000177706	4081.46	7668.6	4440.33	2076.87	90.44	85.7	54.54	47.5	88.07	51.02	-0.832243061	1.59E-24	2.80E-22	no	down	FAM20C	3176	FAM20C, golgi associated secretory pathway kinase [Source:HGNC Symbol;Acc:HGNC:22140]	ENOG410XQEJ(S:Function unknown)	ENOG410XQEJ(-)				PF06702.9(Fam20C:Golgi casein kinase, C-terminal, Fam20)	GO:0005794(cellular_component:Golgi apparatus); GO:0006468(biological_process:protein phosphorylation); GO:0097187(biological_process:dentinogenesis); GO:0005615(cellular_component:extracellular space); GO:0005515(molecular_function:protein binding); GO:0045669(biological_process:positive regulation of osteoblast differentiation); GO:0070166(biological_process:enamel mineralization); GO:0030145(m…	NP_064608.2(extracellular serine/threonine protein kinase FAM20C precursor [Homo sapiens])	sp|Q8IXL6|FA20C_HUMAN(Extracellular serine/threonine protein kinase FAM20C OS=Homo sapiens OX=9606 GN=FAM20C PE=1 SV=2)	56975
ENSG00000167658	75870	135422	88392	43443	1808.09	1694.02	1222.45	1079.12	1751.055	1150.785	-0.683929242	2.78E-24	4.83E-22	no	down	EEF2	3158	eukaryotic translation elongation factor 2 [Source:HGNC Symbol;Acc:HGNC:3214]	COG0480(J:Translation, ribosomal structure and biogenesis)	COG0480(Catalyzes the GTP-dependent ribosomal translocation step during translation elongation. During this step, the ribosome changes from the pre-translocational (PRE) to the post- translocational (POST) state as the newly formed A-site-bound peptidyl-tRNA and P-site-bound deacylated tRNA move to the P and E sites, respectively. Catalyzes the coordinated movement of the two tRNA molecules, the …	K03234	EEF2	map04152(AMPK signaling pathway); map04921(Oxytocin signaling pathway)	PF00009.24(GTP_EFTU:Elongation factor Tu GTP binding domain); PF03764.15(EFG_IV:Elongation factor G, domain IV); PF00679.21(EFG_C:Elongation factor G C-terminus); PF14492.3(EFG_II:Elongation Factor G, domain II); PF03144.22(GTP_EFTU_D2:Elongation factor Tu domain 2); PF01926.20(MMR_HSR1:50S ribosome-binding GTPase)	GO:0016235(cellular_component:aggresome); GO:0045727(biological_process:positive regulation of translation); GO:0014076(biological_process:response to fluoxetine); GO:0005737(cellular_component:cytoplasm); GO:0032355(biological_process:response to estradiol); GO:0070062(cellular_component:extracellular exosome); GO:0005634(cellular_component:nucleus); GO:0002244(biological_process:hematopoietic p…	OWK11680.1(EEF2, partial [Cervus elaphus hippelaphus])	sp|Q5R8Z3|EF2_PONAB(Elongation factor 2 OS=Pongo abelii OX=9601 GN=EEF2 PE=2 SV=3)	1938
ENSG00000138829	1973	3717	1991	1116	19.57	19.14	11.43	12.35	19.355	11.89	-0.821217186	4.66E-24	7.98E-22	no	down	FBN2	11132	fibrillin 2 [Source:HGNC Symbol;Acc:HGNC:3604]	ENOG410XSTY(S:Function unknown); ENOG410XSD2(S:Function unknown)	ENOG410XSTY(Latent transforming growth factor beta binding protein 2); ENOG410XSD2(G- protein-coupled receptor)				PF07645.12(EGF_CA:Calcium-binding EGF domain); PF12662.4(cEGF:Complement Clr-like EGF-like); PF00008.24(EGF:EGF-like domain); PF00683.14(TB:TB domain); PF14670.3(FXa_inhibition:Coagulation Factor Xa inhibitory site); PF12947.4(EGF_3:EGF domain)	GO:0005737(cellular_component:cytoplasm); GO:0060346(biological_process:bone trabecula formation); GO:0005201(molecular_function:extracellular matrix structural constituent); GO:0030326(biological_process:embryonic limb morphogenesis); GO:0043010(biological_process:camera-type eye development); GO:0030023(molecular_function:extracellular matrix constituent conferring elasticity); GO:0005509(molec…	XP_016864717.1(fibrillin-2 isoform X1 [Homo sapiens])	sp|P35556|FBN2_HUMAN(Fibrillin-2 OS=Homo sapiens OX=9606 GN=FBN2 PE=1 SV=3)	2201
ENSG00000164442	2576	5020	7749	4257	94.69	93.92	169.53	150.15	94.305	159.84	0.663521693	5.40E-24	9.13E-22	no	up	CITED2	2382	Cbp/p300 interacting transactivator with Glu/Asp rich carboxy-terminal domain 2 [Source:HGNC Symbol;Acc:HGNC:1987]	ENOG410Y09Y(K:Transcription)	ENOG410Y09Y(Cbp p300-interacting transactivator with Glu Asp-rich carboxy-terminal domain)	K21361	CITED2	map04137(Mitophagy - animal)	PF04487.9(CITED:CITED)	GO:0006355(biological_process:regulation of transcription, DNA-templated); GO:0005634(cellular_component:nucleus); GO:0043066(biological_process:negative regulation of apoptotic process); GO:0045944(biological_process:positive regulation of transcription from RNA polymerase II promoter); GO:0045944(biological_process:positive regulation of transcription from RNA polymerase II promoter); GO:006041…	OWK02041.1(CITED2 [Cervus elaphus hippelaphus])	sp|Q99967|CITE2_HUMAN(Cbp/p300-interacting transactivator 2 OS=Homo sapiens OX=9606 GN=CITED2 PE=1 SV=2)	10370
ENSG00000088325	8570	17132	9610	5888	182.55	191.48	115.82	130.93	187.015	123.375	-0.664386696	5.63E-24	9.40E-22	no	down	TPX2	3605	TPX2, microtubule nucleation factor [Source:HGNC Symbol;Acc:HGNC:1249]	ENOG4110SQ6(S:Function unknown)	ENOG4110SQ6(TPX2, microtubule-associated, homolog (Xenopus laevis))	K16812	TPX2		PF12214.5(TPX2_importin:Cell cycle regulated microtubule associated protein); PF09041.7(Aurora-A_bind:Aurora-A binding); PF06886.8(TPX2:Targeting protein for Xklp2 (TPX2))	GO:0000086(biological_process:G2/M transition of mitotic cell cycle); GO:0032147(biological_process:activation of protein kinase activity); GO:0090307(biological_process:mitotic spindle assembly); GO:0005874(cellular_component:microtubule); GO:0051301(biological_process:cell division); GO:0043203(cellular_component:axon hillock); GO:0005819(cellular_component:spindle); GO:0000922(cellular_compone…	AAK83033.1(hepatocellular carcinoma-associated antigen 90 [Homo sapiens])	sp|Q5RAF2|TPX2_PONAB(Targeting protein for Xklp2 OS=Pongo abelii OX=9601 GN=TPX2 PE=2 SV=1)	22974
ENSG00000120708	6167	11879	7486	4017	202.64	206.04	132.7	137.38	204.34	135.04	-0.621336773	8.26E-24	1.36E-21	no	down	TGFBI	4661	transforming growth factor beta induced [Source:HGNC Symbol;Acc:HGNC:11771]	COG2335(M:Cell wall/membrane/envelope biogenesis)	COG2335(Beta-Ig-H3 fasciclin)	K19519	TGFBI, BIGH3			GO:0005178(molecular_function:integrin binding); GO:0001525(biological_process:angiogenesis); GO:0070062(cellular_component:extracellular exosome); GO:0050840(molecular_function:extracellular matrix binding); GO:0050896(biological_process:response to stimulus); GO:0008283(biological_process:cell proliferation); GO:0007601(biological_process:visual perception); GO:0031012(cellular_component:extrac…	BAD92835.1(transforming growth factor, beta-induced, 68kDa variant, partial [Homo sapiens])	sp|Q15582|BGH3_HUMAN(Transforming growth factor-beta-induced protein ig-h3 OS=Homo sapiens OX=9606 GN=TGFBI PE=1 SV=1)	7045
ENSG00000272398	15923.83	32198.64	44614.96	27262.49	582.41	610.98	917.59	1035.4	596.695	976.495	0.615095913	3.32E-23	5.40E-21	no	up	CD24	2513	CD24 molecule [Source:HGNC Symbol;Acc:HGNC:1645]	ENOG410YX7N(S:Function unknown); ENOG411219Y(S:Function unknown)	ENOG410YX7N(-); ENOG411219Y(-)	K06469	CD24	map04640(Hematopoietic cell lineage)	PF14984.3(CD24:CD24 protein)	GO:0044446(cellular_component:intracellular organelle part); GO:0098588(cellular_component:bounding membrane of organelle); GO:0007155(biological_process:cell adhesion); GO:0016020(cellular_component:membrane); GO:0016020(cellular_component:membrane); GO:0005886(cellular_component:plasma membrane); GO:0005515(molecular_function:protein binding); GO:0016055(biological_process:Wnt signaling pathway…	XP_001090225.3(PREDICTED: signal transducer CD24 isoform X1 [Macaca mulatta])	sp|Q8N2A0|CX062_HUMAN(Putative uncharacterized protein encoded by LINC00269 OS=Homo sapiens OX=9606 GN=LINC00269 PE=5 SV=1)	100133941
ENSG00000087303	3238.73	6244.91	9559.5	5141.19	81.77	84.76	129.93	137.2	83.265	133.565	0.630986326	4.44E-23	7.14E-21	no	up	NID2	4870	nidogen 2 [Source:HGNC Symbol;Acc:HGNC:13389]	ENOG4111DVZ(O:Posttranslational modification, protein turnover, chaperones)	ENOG4111DVZ(Nidogen 2 (Osteonidogen))	K06826	NID		PF07474.9(G2F:G2F domain); PF00086.15(Thyroglobulin_1:Thyroglobulin type-1 repeat); PF00058.14(Ldl_recept_b:Low-density lipoprotein receptor repeat class B); PF12947.4(EGF_3:EGF domain); PF06119.11(NIDO:Nidogen-like); PF07645.12(EGF_CA:Calcium-binding EGF domain); PF12662.4(cEGF:Complement Clr-like EGF-like); PF00008.24(EGF:EGF-like domain); PF14670.3(FXa_inhibition:Coagulation Factor Xa inhibito…	GO:0005604(cellular_component:basement membrane); GO:0070062(cellular_component:extracellular exosome); GO:0007160(biological_process:cell-matrix adhesion); GO:0005509(molecular_function:calcium ion binding); GO:0071711(biological_process:basement membrane organization); GO:0005509(molecular_function:calcium ion binding); GO:0007160(biological_process:cell-matrix adhesion); GO:0007155(biological_…	NP_031387.3(nidogen-2 precursor [Homo sapiens])	sp|Q14112|NID2_HUMAN(Nidogen-2 OS=Homo sapiens OX=9606 GN=NID2 PE=1 SV=3)	22795
ENSG00000198727	21261	38880	25248	14512	1636.44	1569.87	1109.79	1169.75	1603.155	1139.77	-0.570023603	1.56E-22	2.48E-20	no	down	MT-CYB	1141	mitochondrially encoded cytochrome b [Source:HGNC Symbol;Acc:HGNC:7427]	COG1290(C:Energy production and conversion)	COG1290(Component of the ubiquinol-cytochrome c reductase complex (complex III or cytochrome b-c1 complex), which is a respiratory chain that generates an electrochemical potential coupled to ATP synthesis (By similarity))	K00412	CYTB, petB	map00190(Oxidative phosphorylation); map02020(Two-component system); map04260(Cardiac muscle contraction); map04714(Thermogenesis); map04932(Non-alcoholic fatty liver disease (NAFLD)); map05010(Alzheimer disease); map05012(Parkinson disease); map05016(Huntington disease)	PF00033.16(Cytochrome_B:Cytochrome b/b6/petB); PF13631.3(Cytochrom_B_N_2:Cytochrome b(N-terminal)/b6/petB); PF00032.14(Cytochrom_B_C:Cytochrome b(C-terminal)/b6/petD)	GO:0009055(molecular_function:electron carrier activity); GO:0016020(cellular_component:membrane); GO:0016491(molecular_function:oxidoreductase activity); GO:0006122(biological_process:mitochondrial electron transport, ubiquinol to cytochrome c); GO:0008121(molecular_function:ubiquinol-cytochrome-c reductase activity); GO:0022904(biological_process:respiratory electron transport chain); GO:004527…	AIU60111.1(cytochrome b (mitochondrion) [Homo sapiens])	sp|P00156|CYB_HUMAN(Cytochrome b OS=Homo sapiens OX=9606 GN=MT-CYB PE=1 SV=2)	4519
ENSG00000147604	19006	35744.13	21459.44	13130.53	1534.68	1505.97	949.53	1115.24	1520.325	1032.385	-0.613364163	1.66E-22	2.61E-20	no	down	RPL7	1526	ribosomal protein L7 [Source:HGNC Symbol;Acc:HGNC:10363]	COG1841(J:Translation, ribosomal structure and biogenesis)	COG1841(ribosomal large subunit biogenesis)	K02937	RP-L7e, RPL7	map03010(Ribosome)	PF00327.17(Ribosomal_L30:Ribosomal protein L30p/L7e); PF08079.9(Ribosomal_L30_N:Ribosomal L30 N-terminal domain)	GO:0005730(cellular_component:nucleolus); GO:0005844(cellular_component:polysome); GO:0000184(biological_process:nuclear-transcribed mRNA catabolic process, nonsense-mediated decay); GO:0070062(cellular_component:extracellular exosome); GO:0022625(cellular_component:cytosolic large ribosomal subunit); GO:0016020(cellular_component:membrane); GO:0006614(biological_process:SRP-dependent cotranslati…	XP_021561921.1(60S ribosomal protein L7 isoform X1 [Carlito syrichta])	sp|P18124|RL7_HUMAN(60S ribosomal protein L7 OS=Homo sapiens OX=9606 GN=RPL7 PE=1 SV=1)	6129
ENSG00000129353	4302	8248	11991	6796	105.2	109.89	168.43	174.09	107.545	171.26	0.591905408	2.57E-22	3.99E-20	no	up	SLC44A2	3784	solute carrier family 44 member 2 [Source:HGNC Symbol;Acc:HGNC:17292]	ENOG410XS0P(S:Function unknown)	ENOG410XS0P(Solute carrier family 44 member)	K15377	SLC44A2_4_5	map05231(Choline metabolism in cancer)	PF04515.9(Choline_transpo:Plasma-membrane choline transporter)	GO:0015220(molecular_function:choline transmembrane transporter activity); GO:0006656(biological_process:phosphatidylcholine biosynthetic process); GO:0070062(cellular_component:extracellular exosome); GO:0016021(cellular_component:integral component of membrane); GO:0006810(biological_process:transport); GO:0015871(biological_process:choline transport); GO:0016020(cellular_component:membrane); G…	XP_005260054.1(choline transporter-like protein 2 isoform X1 [Homo sapiens])	sp|Q5R5L9|CTL2_PONAB(Choline transporter-like protein 2 OS=Pongo abelii OX=9601 GN=SLC44A2 PE=2 SV=1)	57153
ENSG00000188313	1172	2392	3844	2326	77.44	85.31	134.3	153.48	81.375	143.89	0.804353143	2.73E-22	4.19E-20	no	up	PLSCR1	1976	phospholipid scramblase 1 [Source:HGNC Symbol;Acc:HGNC:9092]	ENOG410XSYS(S:Function unknown)	ENOG410XSYS(phospholipid scramblase)				PF03803.12(Scramblase:Scramblase)	GO:0017128(molecular_function:phospholipid scramblase activity); GO:0060368(biological_process:regulation of Fc receptor mediated stimulatory signaling pathway); GO:0017121(biological_process:phospholipid scrambling); GO:0006659(biological_process:phosphatidylserine biosynthetic process); GO:0017124(molecular_function:SH3 domain binding); GO:0019899(molecular_function:enzyme binding); GO:0031012(…	XP_010361690.1(PREDICTED: phospholipid scramblase 1 isoform X1 [Rhinopithecus roxellana])	sp|O15162|PLS1_HUMAN(Phospholipid scramblase 1 OS=Homo sapiens OX=9606 GN=PLSCR1 PE=1 SV=1)	5359
ENSG00000099194	14261	29974	18314	10286	195.43	215.56	141.91	146.99	205.495	144.45	-0.574703495	5.86E-22	8.89E-20	no	down	SCD	5245	stearoyl-CoA desaturase [Source:HGNC Symbol;Acc:HGNC:10571]	COG1398(I:Lipid transport and metabolism)	COG1398(desaturase)	K00507	SCD, desC	map01040(Biosynthesis of unsaturated fatty acids); map03320(PPAR signaling pathway); map04152(AMPK signaling pathway); map04212(Longevity regulating pathway - worm)		GO:0006633(biological_process:fatty acid biosynthetic process); GO:0006636(biological_process:unsaturated fatty acid biosynthetic process); GO:0055114(biological_process:oxidation-reduction process); GO:0016717(molecular_function:oxidoreductase activity, acting on paired donors, with oxidation of a pair of donors resulting in the reduction of molecular oxygen to two molecules of water); GO:001602…	BAD92219.1(stearoyl-CoA desaturase variant, partial [Homo sapiens])	sp|O00767|ACOD_HUMAN(Acyl-CoA desaturase OS=Homo sapiens OX=9606 GN=SCD PE=1 SV=2)	6319
ENSG00000122406	14911.77	27460.9	17220.8	10211.74	1344.57	1291.18	881.68	961.84	1317.875	921.76	-0.590574422	6.51E-22	9.77E-20	no	down	RPL5	1210	ribosomal protein L5 [Source:HGNC Symbol;Acc:HGNC:10360]	COG0256(J:Translation, ribosomal structure and biogenesis)	COG0256(This is one of the proteins that binds and probably mediates the attachment of the 5S RNA into the large ribosomal subunit, where it forms part of the central protuberance (By similarity))	K02932	RP-L5e, RPL5	map03010(Ribosome)		GO:0005730(cellular_component:nucleolus); GO:0008097(molecular_function:5S rRNA binding); GO:0000184(biological_process:nuclear-transcribed mRNA catabolic process, nonsense-mediated decay); GO:0070062(cellular_component:extracellular exosome); GO:0022625(cellular_component:cytosolic large ribosomal subunit); GO:0044822(molecular_function:poly(A) RNA binding); GO:0016020(cellular_component:membran…	AAB18361.1(ribosomal L5 protein, partial [Homo sapiens])	sp|P46777|RL5_HUMAN(60S ribosomal protein L5 OS=Homo sapiens OX=9606 GN=RPL5 PE=1 SV=3)	6125
ENSG00000210082	258630.74	498174.48	330355.75	191248.99	14541.08	14902.29	10699.65	11461.16	14721.685	11080.405	-0.499976041	1.25E-21	1.86E-19	no	down	MT-RNR2	1559	mitochondrially encoded 16S RNA [Source:HGNC Symbol;Acc:HGNC:7471]							GO:0035869(cellular_component:ciliary transition zone); GO:0000242(cellular_component:pericentriolar material); GO:0034451(cellular_component:centriolar satellite); GO:0030030(biological_process:cell projection organization); GO:0050896(biological_process:response to stimulus); GO:0007601(biological_process:visual perception); GO:0060170(cellular_component:ciliary membrane); GO:0061512(biological…	AMZ80338.1(SHLP3 [Homo sapiens])	sp|Q8IVG9|HUNIN_HUMAN(Humanin OS=Homo sapiens OX=9606 GN=MT-RNR2 PE=1 SV=1)
ENSG00000271503	7.43	21.84	210.24	153.15	0.48	0.8	8.46	11.23	0.64	9.845	1.953136231	1.35E-21	1.99E-19	yes	up	CCL5	1352	C-C motif chemokine ligand 5 [Source:HGNC Symbol;Acc:HGNC:10632]	ENOG410YYVQ(S:Function unknown); ENOG410ZUYI(O:Posttranslational modification, protein turnover, chaperones)	ENOG410YYVQ(-); ENOG410ZUYI(chemokine (C-C motif) ligand 5)	K12499	CCL5	map04060(Cytokine-cytokine receptor interaction); map04062(Chemokine signaling pathway); map04620(Toll-like receptor signaling pathway); map04621(NOD-like receptor signaling pathway); map04623(Cytosolic DNA-sensing pathway); map04668(TNF signaling pathway); map05020(Prion diseases); map05120(Epithelial cell signaling in Helicobacter pylori infection); map05142(Chagas disease (American trypanosomi…	PF00048.17(IL8:Small cytokines (intecrine/chemokine), interleukin-8 like)	GO:0034112(biological_process:positive regulation of homotypic cell-cell adhesion); GO:0070233(biological_process:negative regulation of T cell apoptotic process); GO:0070234(biological_process:positive regulation of T cell apoptotic process); GO:2000110(biological_process:negative regulation of macrophage apoptotic process); GO:0060326(biological_process:cell chemotaxis); GO:0070723(biological_p…	XP_008009272.1(PREDICTED: C-C motif chemokine 5 [Chlorocebus sabaeus])	sp|P13501|CCL5_HUMAN(C-C motif chemokine 5 OS=Homo sapiens OX=9606 GN=CCL5 PE=1 SV=3)	6352
ENSG00000126709	341	1051	7319	3920	41.44	67.03	511.72	500.96	54.235	506.34	1.904875276	1.95E-21	2.84E-19	yes	up	IFI6	828	interferon alpha inducible protein 6 [Source:HGNC Symbol;Acc:HGNC:4054]	ENOG41115QI(U:Intracellular trafficking, secretion, and vesicular transport)	ENOG41115QI(Interferon, alpha-inducible protein 6)				PF06140.10(Ifi-6-16:Interferon-induced 6-16 family)	GO:0016021(cellular_component:integral component of membrane); GO:0005886(cellular_component:plasma membrane); GO:0005739(cellular_component:mitochondrion); GO:0043154(biological_process:negative regulation of cysteine-type endopeptidase activity involved in apoptotic process); GO:0001836(biological_process:release of cytochrome c from mitochondria); GO:0005515(molecular_function:protein binding)…	XP_012353995.1(PREDICTED: interferon alpha-inducible protein 6 isoform X3 [Nomascus leucogenys])	sp|P09912|IFI6_HUMAN(Interferon alpha-inducible protein 6 OS=Homo sapiens OX=9606 GN=IFI6 PE=2 SV=2)	2537
ENSG00000057149	285	663.82	159	74	13.56	16.48	4.25	3.64	15.02	3.945	-1.579903094	2.17E-21	3.12E-19	yes	down	SERPINB3	1707	serpin family B member 3 [Source:HGNC Symbol;Acc:HGNC:10569]	COG4826(O:Posttranslational modification, protein turnover, chaperones)	COG4826(serine-type endopeptidase inhibitor activity)	K13963	SERPINB	map05146(Amoebiasis)	PF00079.17(Serpin:Serpin (serine protease inhibitor))	GO:0005615(cellular_component:extracellular space); GO:0005634(cellular_component:nucleus); GO:0005634(cellular_component:nucleus); GO:0005737(cellular_component:cytoplasm); GO:0005737(cellular_component:cytoplasm); GO:0031410(cellular_component:cytoplasmic vesicle); GO:0046718(biological_process:viral entry into host cell); GO:0005615(cellular_component:extracellular space); GO:0005576(cellular_…	ACF21012.1(squamous cell carcinoma antigen-1 isoform SCCA-PD [Homo sapiens])	sp|P29508|SPB3_HUMAN(Serpin B3 OS=Homo sapiens OX=9606 GN=SERPINB3 PE=1 SV=2)	6317
ENSG00000117399	4089	7956	4944	2505	202.31	207.17	140.26	132.21	204.74	136.235	-0.666998733	3.25E-21	4.62E-19	no	down	CDC20	1777	cell division cycle 20 [Source:HGNC Symbol;Acc:HGNC:1723]	ENOG410XQ8I(D:Cell cycle control, cell division, chromosome partitioning)	ENOG410XQ8I(Cell division cycle 20)	K03363	CDC20	map04110(Cell cycle); map04111(Cell cycle - yeast); map04113(Meiosis - yeast); map04114(Oocyte meiosis); map04120(Ubiquitin mediated proteolysis); map05166(Human T-cell leukemia virus 1 infection); map05203(Viral carcinogenesis)	PF00400.29(WD40:WD domain, G-beta repeat); PF12894.4(ANAPC4_WD40:Anaphase-promoting complex subunit 4 WD40 domain); PF08662.8(eIF2A:Eukaryotic translation initiation factor eIF2A); PF16529.2(Ge1_WD40:WD40 region of Ge1, enhancer of mRNA-decapping protein)	GO:0005515(molecular_function:protein binding); GO:0031145(biological_process:anaphase-promoting complex-dependent catabolic process); GO:0010997(molecular_function:anaphase-promoting complex binding); GO:0097027(molecular_function:ubiquitin-protein transferase activator activity); GO:1904668(biological_process:positive regulation of ubiquitin protein ligase activity); GO:0005737(cellular_compone…	NP_001246.2(cell division cycle protein 20 homolog [Homo sapiens])	sp|Q12834|CDC20_HUMAN(Cell division cycle protein 20 homolog OS=Homo sapiens OX=9606 GN=CDC20 PE=1 SV=2)	991
ENSG00000131747	8681	18425	9888	6148	121.89	136.12	79.23	87.37	129.005	83.3	-0.671923177	3.48E-21	4.89E-19	no	down	TOP2A	5695	DNA topoisomerase II alpha [Source:HGNC Symbol;Acc:HGNC:11989]	COG0187(L:Replication, recombination and repair)	COG0187(DNA gyrase negatively supercoils closed circular double- stranded DNA in an ATP-dependent manner and also catalyzes the interconversion of other topological isomers of double-stranded DNA rings, including catenanes and knotted rings (By similarity))	K03164	TOP2	map01524(Platinum drug resistance)	PF00521.17(DNA_topoisoIV:DNA gyrase/topoisomerase IV, subunit A); PF16898.2(TOPRIM_C:C-terminal associated domain of TOPRIM); PF00204.22(DNA_gyraseB:DNA gyrase B); PF08070.8(DTHCT:DTHCT (NUC029) region); PF02518.23(HATPase_c:Histidine kinase-, DNA gyrase B-, and HSP90-like ATPase); PF01751.19(Toprim:Toprim domain)	GO:0008022(molecular_function:protein C-terminus binding); GO:0009330(cellular_component:DNA topoisomerase complex (ATP-hydrolyzing)); GO:0005080(molecular_function:protein kinase C binding); GO:0008144(molecular_function:drug binding); GO:0030263(biological_process:apoptotic chromosome condensation); GO:0044774(biological_process:mitotic DNA integrity checkpoint); GO:0000228(cellular_component:n…	AAA61209.1(DNA topoisomerase II (EC 5.99.1.3) [Homo sapiens])	sp|P11388|TOP2A_HUMAN(DNA topoisomerase 2-alpha OS=Homo sapiens OX=9606 GN=TOP2A PE=1 SV=3)	7153
ENSG00000118193	1891	4076	1957	1184	19.42	21.7	11.25	12.74	20.56	11.995	-0.826273139	3.95E-21	5.50E-19	no	down	KIF14	7291	kinesin family member 14 [Source:HGNC Symbol;Acc:HGNC:19181]	COG5059(Z:Cytoskeleton)	COG5059(Kinesin family member)	K17915	KIF14		PF00225.20(Kinesin:Kinesin motor domain); PF16796.2(Microtub_bd:Microtubule binding); PF16183.2(Kinesin_assoc:Kinesin-associated); PF00498.23(FHA:FHA domain)	GO:0034446(biological_process:substrate adhesion-dependent cell spreading); GO:0007018(biological_process:microtubule-based movement); GO:0030155(biological_process:regulation of cell adhesion); GO:0021772(biological_process:olfactory bulb development); GO:0032147(biological_process:activation of protein kinase activity); GO:0007019(biological_process:microtubule depolymerization); GO:0021766(bio…	NP_055690.1(kinesin-like protein KIF14 isoform 1 [Homo sapiens])	sp|Q15058|KIF14_HUMAN(Kinesin-like protein KIF14 OS=Homo sapiens OX=9606 GN=KIF14 PE=1 SV=1)	9928
ENSG00000164611	3089	5718	3271	1947	458.47	453.49	287.65	312.09	455.98	299.87	-0.705897459	5.61E-21	7.72E-19	no	down	PTTG1	1070	pituitary tumor-transforming 1 [Source:HGNC Symbol;Acc:HGNC:9690]	ENOG410Z8MR(L:Replication, recombination and repair)	ENOG410Z8MR(Regulatory protein, which plays a central role in chromosome stability, in the p53 TP53 pathway, and DNA repair. Probably acts by blocking the action of key proteins. During the mitosis, it blocks Separase ESPL1 function, preventing the proteolysis of the cohesin complex and the subsequent segregation of the chromosomes. At the onset of anaphase, it is ubiquitinated, conducting to its…	K06635	PTTG	map04110(Cell cycle); map04114(Oocyte meiosis); map05166(Human T-cell leukemia virus 1 infection)	PF04856.10(Securin:Securin sister-chromatid separation inhibitor)	GO:0005737(cellular_component:cytoplasm); GO:0005634(cellular_component:nucleus); GO:0005737(cellular_component:cytoplasm); GO:0051276(biological_process:chromosome organization); GO:0051301(biological_process:cell division); GO:0010951(biological_process:negative regulation of endopeptidase activity); GO:0006281(biological_process:DNA repair); GO:0006974(biological_process:cellular response to D…	NP_004210.1(securin [Homo sapiens])	sp|O95997|PTTG1_HUMAN(Securin OS=Homo sapiens OX=9606 GN=PTTG1 PE=1 SV=1)	9232
ENSG00000115414	62446	119573	163103	89084	1047.81	1042.19	1639.84	1597.02	1045	1618.43	0.478200994	7.82E-21	1.07E-18	no	up	FN1	9171	fibronectin 1 [Source:HGNC Symbol;Acc:HGNC:3778]	ENOG410Y2NH(O:Posttranslational modification, protein turnover, chaperones)	ENOG410Y2NH(Fibronectin 1)	K05717	FN1	map04151(PI3K-Akt signaling pathway); map04510(Focal adhesion); map04512(ECM-receptor interaction); map04810(Regulation of actin cytoskeleton); map04933(AGE-RAGE signaling pathway in diabetic complications); map05100(Bacterial invasion of epithelial cells); map05146(Amoebiasis); map05165(Human papillomavirus infection); map05200(Pathways in cancer); map05205(Proteoglycans in cancer); map05222(Sma…		GO:0018149(biological_process:peptide cross-linking); GO:0071222(biological_process:cellular response to lipopolysaccharide); GO:0034446(biological_process:substrate adhesion-dependent cell spreading); GO:0048146(biological_process:positive regulation of fibroblast proliferation); GO:0007161(biological_process:calcium-independent cell-matrix adhesion); GO:0050900(biological_process:leukocyte migr…	NP_002017.1(fibronectin isoform 3 preproprotein [Homo sapiens])	sp|P02751|FINC_HUMAN(Fibronectin OS=Homo sapiens OX=9606 GN=FN1 PE=1 SV=4)	2335
ENSG00000113048	1614	2940	1500	907	44.69	42.91	23.65	26.74	43.8	25.195	-0.851009168	8.25E-21	1.11E-18	no	down	MRPS27	4435	mitochondrial ribosomal protein S27 [Source:HGNC Symbol;Acc:HGNC:14512]	ENOG4110AQE(S:Function unknown)	ENOG4110AQE(Mitochondrial ribosomal protein S27)	K17406	MRPS27			GO:0070126(biological_process:mitochondrial translational termination); GO:0005743(cellular_component:mitochondrial inner membrane); GO:0070125(biological_process:mitochondrial translational elongation); GO:0005840(cellular_component:ribosome); GO:0005515(molecular_function:protein binding)	NP_055899.2(28S ribosomal protein S27, mitochondrial isoform 2 [Homo sapiens])	sp|Q92552|RT27_HUMAN(28S ribosomal protein S27, mitochondrial OS=Homo sapiens OX=9606 GN=MRPS27 PE=1 SV=3)	23107
ENSG00000157456	2665	5427	2718	1729	153.91	167.14	90.8	104.85	160.525	97.825	-0.773115385	8.95E-21	1.20E-18	no	down	CCNB2	2503	cyclin B2 [Source:HGNC Symbol;Acc:HGNC:1580]	COG5024(D:Cell cycle control, cell division, chromosome partitioning)	COG5024(g2 mitotic-specific)	K05868	CCNB1	map04068(FoxO signaling pathway); map04110(Cell cycle); map04114(Oocyte meiosis); map04115(p53 signaling pathway); map04218(Cellular senescence); map04914(Progesterone-mediated oocyte maturation)	PF00134.20(Cyclin_N:Cyclin, N-terminal domain); PF02984.16(Cyclin_C:Cyclin, C-terminal domain)	GO:0005654(cellular_component:nucleoplasm); GO:0001701(biological_process:in utero embryonic development); GO:0040007(biological_process:growth); GO:0051726(biological_process:regulation of cell cycle); GO:0000086(biological_process:G2/M transition of mitotic cell cycle); GO:0005813(cellular_component:centrosome); GO:0005634(cellular_component:nucleus); GO:0016020(cellular_component:membrane); GO…	CAO99274.1(cyclin B2 [Homo sapiens])	sp|O95067|CCNB2_HUMAN(G2/mitotic-specific cyclin-B2 OS=Homo sapiens OX=9606 GN=CCNB2 PE=1 SV=1)	9133
ENSG00000078081	107	256	731	398	3.12	3.49	10.44	10.25	3.305	10.345	1.415276624	9.37E-21	1.24E-18	yes	up	LAMP3	3196	lysosomal associated membrane protein 3 [Source:HGNC Symbol;Acc:HGNC:14582]	ENOG410XQ96(U:Intracellular trafficking, secretion, and vesicular transport)	ENOG410XQ96(Lysosomal-associated membrane protein)	K06562	LAMP3, CD208	map04142(Lysosome)	PF01299.14(Lamp:Lysosome-associated membrane glycoprotein (Lamp)); PF05827.9(ATP-synt_S1:Vacuolar ATP synthase subunit S1 (ATP6S1))	GO:0046718(biological_process:viral entry into host cell); GO:1903900(biological_process:regulation of viral life cycle); GO:0043154(biological_process:negative regulation of cysteine-type endopeptidase activity involved in apoptotic process); GO:0010506(biological_process:regulation of autophagy); GO:0016021(cellular_component:integral component of membrane); GO:0016020(cellular_component:membra…	NP_055213.2(lysosome-associated membrane glycoprotein 3 precursor [Homo sapiens])	sp|Q9UQV4|LAMP3_HUMAN(Lysosome-associated membrane glycoprotein 3 OS=Homo sapiens OX=9606 GN=LAMP3 PE=1 SV=3)	27074
ENSG00000126787	2101	4423	2214	1346	56.01	62.52	35.23	37.77	59.265	36.5	-0.78372192	1.13E-20	1.48E-18	no	down	DLGAP5	2954	DLG associated protein 5 [Source:HGNC Symbol;Acc:HGNC:16864]	ENOG4111JKV(S:Function unknown)	ENOG4111JKV(Discs, large (Drosophila) homolog-associated protein)	K16804	DLGAP5, DLG7		PF03359.10(GKAP:Guanylate-kinase-associated protein (GKAP) protein)	GO:0005737(cellular_component:cytoplasm); GO:0045842(biological_process:positive regulation of mitotic metaphase/anaphase transition); GO:0008283(biological_process:cell proliferation); GO:0006470(biological_process:protein dephosphorylation); GO:0005634(cellular_component:nucleus); GO:0023052(biological_process:signaling); GO:0005634(cellular_component:nucleus); GO:0005634(cellular_component:nuc…	CAD62583.1(unnamed protein product, partial [Homo sapiens])	sp|Q15398|DLGP5_HUMAN(Disks large-associated protein 5 OS=Homo sapiens OX=9606 GN=DLGAP5 PE=1 SV=2)	9787
ENSG00000196684	300	640	1360	737	11.96	13.36	30.68	29.92	12.66	30.3	1.087083165	1.17E-20	1.51E-18	yes	up	HSH2D	2473	hematopoietic SH2 domain containing [Source:HGNC Symbol;Acc:HGNC:24920]	ENOG4111Y35(S:Function unknown)	ENOG4111Y35(sh2 domain containing)					GO:0005070(molecular_function:SH3/SH2 adaptor activity); GO:0009967(biological_process:positive regulation of signal transduction); GO:0005829(cellular_component:cytosol); GO:0005739(cellular_component:mitochondrion); GO:0042110(biological_process:T cell activation); GO:0051902(biological_process:negative regulation of mitochondrial depolarization); GO:0002903(biological_process:negative regulati…	NP_001278203.1(hematopoietic SH2 domain-containing protein isoform 2 [Homo sapiens])	sp|Q96JZ2|HSH2D_HUMAN(Hematopoietic SH2 domain-containing protein OS=Homo sapiens OX=9606 GN=HSH2D PE=1 SV=1)	84941
ENSG00000149418	5818	10641	17387	8644	132.74	127.27	223.22	205.78	130.005	214.5	0.629769057	5.14E-20	6.61E-18	no	up	ST14	3305	suppression of tumorigenicity 14 [Source:HGNC Symbol;Acc:HGNC:11344]	COG5640(U:Intracellular trafficking, secretion, and vesicular transport)	COG5640(Amyloid beta (A4))	K08670	ST14, PRSS14	map05206(MicroRNAs in cancer)	PF00089.23(Trypsin:Trypsin); PF00431.17(CUB:CUB domain); PF00057.15(Ldl_recept_a:Low-density lipoprotein receptor domain class A); PF01390.17(SEA:SEA domain); PF02408.17(CUB_2:CUB-like domain)	GO:0019897(cellular_component:extrinsic component of plasma membrane); GO:0004252(molecular_function:serine-type endopeptidase activity); GO:0070062(cellular_component:extracellular exosome); GO:0030216(biological_process:keratinocyte differentiation); GO:0016021(cellular_component:integral component of membrane); GO:0005515(molecular_function:protein binding); GO:0016020(cellular_component:membr…	NP_068813.1(suppressor of tumorigenicity 14 protein [Homo sapiens])	sp|Q9Y5Y6|ST14_HUMAN(Suppressor of tumorigenicity 14 protein OS=Homo sapiens OX=9606 GN=ST14 PE=1 SV=2)	6768
ENSG00000142945	3781	7133	4279	2516	105.54	104.29	67.68	71.08	104.915	69.38	-0.638029034	7.20E-20	9.16E-18	no	down	KIF2C	2955	kinesin family member 2C [Source:HGNC Symbol;Acc:HGNC:6393]	COG5059(Z:Cytoskeleton)	COG5059(Kinesin family member)	K10393	KIF2_24, MCAK		PF00225.20(Kinesin:Kinesin motor domain); PF16796.2(Microtub_bd:Microtubule binding)	GO:0035371(cellular_component:microtubule plus-end); GO:0005524(molecular_function:ATP binding); GO:0008017(molecular_function:microtubule binding); GO:0003777(molecular_function:microtubule motor activity); GO:0007018(biological_process:microtubule-based movement); GO:0005634(cellular_component:nucleus); GO:0005737(cellular_component:cytoplasm); GO:0016020(cellular_component:membrane); GO:000016…	NP_001284585.1(kinesin-like protein KIF2C isoform 3 [Homo sapiens])	sp|Q99661|KIF2C_HUMAN(Kinesin-like protein KIF2C OS=Homo sapiens OX=9606 GN=KIF2C PE=1 SV=2)	11004
ENSG00000130600	4216	7596	4653	2096	205.73	189.23	128.45	98.12	197.48	113.285	-0.801314396	9.78E-20	1.23E-17	no	down	H19	2348	H19, imprinted maternally expressed transcript [Source:HGNC Symbol;Acc:HGNC:4713]	ENOG4111DMZ(S:Function unknown)	ENOG4111DMZ(-)						XP_015290730.1(PREDICTED: LOW QUALITY PROTEIN: uncharacterized PE-PGRS family protein PE_PGRS54 [Macaca fascicularis])
ENSG00000164104	5942	11495	7193	4186	402.57	409.34	266.83	295.94	405.955	281.385	-0.571889668	1.01E-19	1.26E-17	no	down	HMGB2	1889	high mobility group box 2 [Source:HGNC Symbol;Acc:HGNC:5000]	COG5648(B:Chromatin structure and dynamics)	COG5648(high mobility group)	K11295	HMGB2		PF09011.7(HMG_box_2:HMG-box domain); PF00505.16(HMG_box:HMG (high mobility group) box)	GO:1902042(biological_process:negative regulation of extrinsic apoptotic signaling pathway via death domain receptors); GO:0042056(molecular_function:chemoattractant activity); GO:0003677(molecular_function:DNA binding); GO:0005634(cellular_component:nucleus); GO:0003723(molecular_function:RNA binding); GO:0005634(cellular_component:nucleus); GO:0005737(cellular_component:cytoplasm); GO:0005737(c…	XP_012662433.1(high mobility group protein B2 isoform X1 [Otolemur garnettii])	sp|P40673|HMGB2_BOVIN(High mobility group protein B2 OS=Bos taurus OX=9913 GN=HMGB2 PE=1 SV=3)	3148
ENSG00000121578	1798	3615	5348	3166	66.32	65.78	105.28	113.53	66.05	109.405	0.671429163	1.21E-19	1.50E-17	no	up	B4GALT4	5794	beta-1,4-galactosyltransferase 4 [Source:HGNC Symbol;Acc:HGNC:927]	ENOG410ZYYA(U:Intracellular trafficking, secretion, and vesicular transport)	ENOG410ZYYA(N-acetyllactosamine synthase activity)	K07969	B4GALT4	map00533(Glycosaminoglycan biosynthesis - keratan sulfate); map00601(Glycosphingolipid biosynthesis - lacto and neolacto series)	PF13733.3(Glyco_transf_7N:N-terminal region of glycosyl transferase group 7); PF02709.11(Glyco_transf_7C:N-terminal domain of galactosyltransferase)	GO:0005975(biological_process:carbohydrate metabolic process); GO:0006643(biological_process:membrane lipid metabolic process); GO:0006486(biological_process:protein glycosylation); GO:0016021(cellular_component:integral component of membrane); GO:0018146(biological_process:keratan sulfate biosynthetic process); GO:0016757(molecular_function:transferase activity, transferring glycosyl groups); GO…	NP_003769.1(beta-1,4-galactosyltransferase 4 [Homo sapiens])	sp|O60513|B4GT4_HUMAN(Beta-1,4-galactosyltransferase 4 OS=Homo sapiens OX=9606 GN=B4GALT4 PE=1 SV=1)	8702
ENSG00000147003	191.35	429.16	961.5	573.81	11.9	13.98	34.04	37.34	12.94	35.69	1.205510774	1.56E-19	1.91E-17	yes	up	CLTRN	1574	collectrin, amino acid transport regulator [Source:HGNC Symbol;Acc:HGNC:29437]	ENOG4111IUN(S:Function unknown)	ENOG4111IUN(Transmembrane protein 27)	K20004	TMEM27		PF16959.2(Collectrin:Renal amino acid transporter); PF15102.3(TMEM154:TMEM154 protein family)	GO:0005737(cellular_component:cytoplasm); GO:0035774(biological_process:positive regulation of insulin secretion involved in cellular response to glucose stimulus); GO:0070062(cellular_component:extracellular exosome); GO:0008241(molecular_function:peptidyl-dipeptidase activity); GO:0016021(cellular_component:integral component of membrane); GO:0031526(cellular_component:brush border membrane); G…	XP_016798474.1(collectrin [Pan troglodytes])	sp|Q9HBJ8|TMM27_HUMAN(Collectrin OS=Homo sapiens OX=9606 GN=TMEM27 PE=1 SV=1)	57393
ENSG00000104140	1408	2813	4285	2651	68.91	72.22	119.24	135.62	70.565	127.43	0.733631853	2.47E-19	2.99E-17	no	up	RHOV	1650	ras homolog family member V [Source:HGNC Symbol;Acc:HGNC:18313]	COG1100(O:Posttranslational modification, protein turnover, chaperones)	COG1100(serine peptidase inhibitor, Kunitz type)	K07866	RHOV, WRCH2		PF00071.19(Ras:Ras family); PF08477.10(Roc:Ras of Complex, Roc, domain of DAPkinase); PF00025.18(Arf:ADP-ribosylation factor family)	GO:0051056(biological_process:regulation of small GTPase mediated signal transduction); GO:0046872(molecular_function:metal ion binding); GO:0005829(cellular_component:cytosol); GO:0005525(molecular_function:GTP binding); GO:0005622(cellular_component:intracellular); GO:0005622(cellular_component:intracellular); GO:0005525(molecular_function:GTP binding); GO:0003924(molecular_function:GTPase acti…	XP_015335604.1(PREDICTED: LOW QUALITY PROTEIN: rho-related GTP-binding protein RhoV [Marmota marmota marmota])	sp|Q96L33|RHOV_HUMAN(Rho-related GTP-binding protein RhoV OS=Homo sapiens OX=9606 GN=RHOV PE=1 SV=1)	171177
ENSG00000254772	58284.57	107367.73	75492.6	41177.42	3352.59	3238.86	2470.87	2479.73	3295.725	2475.3	-0.490768176	2.49E-19	2.99E-17	no	down	EEF1G	2496	eukaryotic translation elongation factor 1 gamma [Source:HGNC Symbol;Acc:HGNC:3213]	COG0625(O:Posttranslational modification, protein turnover, chaperones)	COG0625(glutathione Stransferase)	K03233	EEF1G	map05134(Legionellosis)		GO:0004364(molecular_function:glutathione transferase activity); GO:0070062(cellular_component:extracellular exosome); GO:0009615(biological_process:response to virus); GO:0005829(cellular_component:cytosol); GO:0016020(cellular_component:membrane); GO:0005515(molecular_function:protein binding); GO:0006749(biological_process:glutathione metabolic process); GO:0003746(molecular_function:translati…	XP_011957712.1(PREDICTED: elongation factor 1-gamma isoform X1 [Ovis aries])	sp|P26641|EF1G_HUMAN(Elongation factor 1-gamma OS=Homo sapiens OX=9606 GN=EEF1G PE=1 SV=3)	1937
ENSG00000145386	2673.88	5607.47	3187.81	1779.76	72.56	79.71	48.94	50.43	76.135	49.685	-0.674341642	2.69E-19	3.21E-17	no	down	CCNA2	2797	cyclin A2 [Source:HGNC Symbol;Acc:HGNC:1578]	COG5024(D:Cell cycle control, cell division, chromosome partitioning)	COG5024(g2 mitotic-specific)	K06627	CCNA	map04110(Cell cycle); map04152(AMPK signaling pathway); map04218(Cellular senescence); map04914(Progesterone-mediated oocyte maturation); map05161(Hepatitis B); map05165(Human papillomavirus infection); map05166(Human T-cell leukemia virus 1 infection); map05169(Epstein-Barr virus infection); map05203(Viral carcinogenesis)	PF00134.20(Cyclin_N:Cyclin, N-terminal domain); PF16500.2(Cyclin_N2:N-terminal region of cyclin_N); PF02984.16(Cyclin_C:Cyclin, C-terminal domain)	GO:0048146(biological_process:positive regulation of fibroblast proliferation); GO:0005634(cellular_component:nucleus); GO:0005634(cellular_component:nucleus); GO:0005737(cellular_component:cytoplasm); GO:0005737(cellular_component:cytoplasm); GO:0005829(cellular_component:cytosol); GO:0005654(cellular_component:nucleoplasm); GO:0051301(biological_process:cell division); GO:0005515(molecular_func…	P20248.2(RecName: Full=Cyclin-A2; Short=Cyclin-A; AltName: Full=Cyclin A)	sp|P20248|CCNA2_HUMAN(Cyclin-A2 OS=Homo sapiens OX=9606 GN=CCNA2 PE=1 SV=2)	890
ENSG00000140450	397	869	1672	899	7.35	8.32	17.11	16.93	7.835	17.02	0.979328227	2.86E-19	3.38E-17	no	up	ARRDC4	4062	arrestin domain containing 4 [Source:HGNC Symbol;Acc:HGNC:28087]	ENOG41102NY(S:Function unknown)	ENOG41102NY(-)				PF00339.26(Arrestin_N:Arrestin (or S-antigen), N-terminal domain); PF02752.19(Arrestin_C:Arrestin (or S-antigen), C-terminal domain)	GO:0051443(biological_process:positive regulation of ubiquitin-protein transferase activity); GO:0005515(molecular_function:protein binding); GO:0005886(cellular_component:plasma membrane); GO:0016020(cellular_component:membrane); GO:0015031(biological_process:protein transport); GO:0016567(biological_process:protein ubiquitination); GO:0005886(cellular_component:plasma membrane); GO:0005515(mole…	XP_007988715.1(PREDICTED: arrestin domain-containing protein 4 [Chlorocebus sabaeus])	sp|Q8NCT1|ARRD4_HUMAN(Arrestin domain-containing protein 4 OS=Homo sapiens OX=9606 GN=ARRDC4 PE=1 SV=3)	91947
ENSG00000068079	150	329	857	443	11.83	14.24	39.29	39.22	13.035	39.255	1.268911582	3.10E-19	3.63E-17	yes	up	IFI35	1241	interferon induced protein 35 [Source:HGNC Symbol;Acc:HGNC:5399]	ENOG4111RNW(S:Function unknown)	ENOG4111RNW(Interferon-induced protein 35)				PF07292.10(NID:Nmi/IFP 35 domain (NID)); PF07334.10(IFP_35_N:Interferon-induced 35 kDa protein (IFP 35) N-terminus)	GO:0005634(cellular_component:nucleus); GO:0005829(cellular_component:cytosol); GO:0060337(biological_process:type I interferon signaling pathway); GO:0005515(molecular_function:protein binding); GO:0005634(cellular_component:nucleus); GO:0005634(cellular_component:nucleus); GO:0005515(molecular_function:protein binding); GO:0005829(cellular_component:cytosol); GO:0060337(biological_process:type …	NP_001317159.1(interferon-induced 35 kDa protein isoform 2 [Homo sapiens])	sp|P80217|IN35_HUMAN(Interferon-induced 35 kDa protein OS=Homo sapiens OX=9606 GN=IFI35 PE=1 SV=5)	3430
ENSG00000167772	2191	3930	7523	3472	99.05	91.51	190.66	168.31	95.28	179.485	0.776642618	3.85E-19	4.47E-17	no	up	ANGPTL4	1872	angiopoietin like 4 [Source:HGNC Symbol;Acc:HGNC:16039]	ENOG410ZYS4(S:Function unknown)	ENOG410ZYS4(fibrinogen)	K08767	ANGPTL4, PGAR	map03320(PPAR signaling pathway); map04979(Cholesterol metabolism)	PF00147.15(Fibrinogen_C:Fibrinogen beta and gamma chains, C-terminal globular domain)	GO:0001525(biological_process:angiogenesis); GO:0070328(biological_process:triglyceride homeostasis); GO:0005615(cellular_component:extracellular space); GO:0030154(biological_process:cell differentiation); GO:0051260(biological_process:protein homooligomerization); GO:0045766(biological_process:positive regulation of angiogenesis); GO:0005615(cellular_component:extracellular space); GO:0001525(b…	AAQ88642.1(NL2 [Homo sapiens])	sp|Q9BY76|ANGL4_HUMAN(Angiopoietin-related protein 4 OS=Homo sapiens OX=9606 GN=ANGPTL4 PE=1 SV=2)	51129
ENSG00000169248	8	12	179	116	0.61	0.32	5.47	6.13	0.465	5.8	1.834922611	5.72E-19	6.59E-17	yes	up	CXCL11	1606	C-X-C motif chemokine ligand 11 [Source:HGNC Symbol;Acc:HGNC:10638]	ENOG41117T8(U:Intracellular trafficking, secretion, and vesicular transport)	ENOG41117T8(Chemokine C-X-C motif ligand 11)	K12672	CXCL11, I-TAC	map04060(Cytokine-cytokine receptor interaction); map04062(Chemokine signaling pathway); map04620(Toll-like receptor signaling pathway)	PF00048.17(IL8:Small cytokines (intecrine/chemokine), interleukin-8 like)	GO:0010818(biological_process:T cell chemotaxis); GO:0070098(biological_process:chemokine-mediated signaling pathway); GO:0005125(molecular_function:cytokine activity); GO:0008009(molecular_function:chemokine activity); GO:0043950(biological_process:positive regulation of cAMP-mediated signaling); GO:0051281(biological_process:positive regulation of release of sequestered calcium ion into cytosol…	NP_005400.1(C-X-C motif chemokine 11 isoform 1 precursor [Homo sapiens])	sp|O14625|CXL11_HUMAN(C-X-C motif chemokine 11 OS=Homo sapiens OX=9606 GN=CXCL11 PE=1 SV=1)	6373
ENSG00000090339	2812.8	5076.61	7997.16	4277.72	71.63	68.12	117.05	115.92	69.875	116.485	0.618594716	7.17E-19	8.19E-17	no	up	ICAM1	2967	intercellular adhesion molecule 1 [Source:HGNC Symbol;Acc:HGNC:5344]	ENOG410YQ1Q(U:Intracellular trafficking, secretion, and vesicular transport)	ENOG410YQ1Q(Intercellular adhesion molecule)	K06490	ICAM1, CD54	map04064(NF-kappa B signaling pathway); map04514(Cell adhesion molecules (CAMs)); map04650(Natural killer cell mediated cytotoxicity); map04668(TNF signaling pathway); map04670(Leukocyte transendothelial migration); map04933(AGE-RAGE signaling pathway in diabetic complications); map05143(African trypanosomiasis); map05144(Malaria); map05150(Staphylococcus aureus infection); map05164(Influenza A);…	PF03921.11(ICAM_N:Intercellular adhesion molecule (ICAM), N-terminal domain); PF13895.3(Ig_2:Immunoglobulin domain); PF08205.9(C2-set_2:CD80-like C2-set immunoglobulin domain)	GO:0046718(biological_process:viral entry into host cell); GO:0009897(cellular_component:external side of plasma membrane); GO:0008360(biological_process:regulation of cell shape); GO:0045907(biological_process:positive regulation of vasoconstriction); GO:0071222(biological_process:cellular response to lipopolysaccharide); GO:0031669(biological_process:cellular response to nutrient levels); GO:00…	NP_000192.2(intercellular adhesion molecule 1 precursor [Homo sapiens])	sp|P05362|ICAM1_HUMAN(Intercellular adhesion molecule 1 OS=Homo sapiens OX=9606 GN=ICAM1 PE=1 SV=2)	3383
ENSG00000178035	4848	8827	5667	3201	250.14	239.54	169.45	171.81	244.84	170.63	-0.596952871	7.79E-19	8.82E-17	no	down	IMPDH2	1651	inosine monophosphate dehydrogenase 2 [Source:HGNC Symbol;Acc:HGNC:6053]	COG0516(F:Nucleotide transport and metabolism)	COG0516(Catalyzes the conversion of inosine 5'-phosphate (IMP) to xanthosine 5'-phosphate (XMP), the first committed and rate- limiting step in the de novo synthesis of guanine nucleotides, and therefore plays an important role in the regulation of cell growth (By similarity))	K00088	IMPDH, guaB	map00230(Purine metabolism); map00983(Drug metabolism - other enzymes)	PF00478.22(IMPDH:IMP dehydrogenase / GMP reductase domain); PF03060.12(NMO:Nitronate monooxygenase); PF00571.25(CBS:CBS domain); PF01070.15(FMN_dh:FMN-dependent dehydrogenase); PF00977.18(His_biosynth:Histidine biosynthesis protein); PF04131.11(NanE:Putative N-acetylmannosamine-6-phosphate epimerase); PF05690.11(ThiG:Thiazole biosynthesis protein ThiG)	GO:0005737(cellular_component:cytoplasm); GO:0046872(molecular_function:metal ion binding); GO:0070062(cellular_component:extracellular exosome); GO:0003938(molecular_function:IMP dehydrogenase activity); GO:0005634(cellular_component:nucleus); GO:0051289(biological_process:protein homotetramerization); GO:0071353(biological_process:cellular response to interleukin-4); GO:0000166(molecular_functi…	XP_516452.3(inosine-5'-monophosphate dehydrogenase 2 isoform X2 [Pan troglodytes])	sp|P12268|IMDH2_HUMAN(Inosine-5'-monophosphate dehydrogenase 2 OS=Homo sapiens OX=9606 GN=IMPDH2 PE=1 SV=2)	3615
ENSG00000065150	4051	7955	4857	2830	73.23	79.42	53.67	57.92	76.325	55.795	-0.593492136	1.11E-18	1.24E-16	no	down	IPO5	6003	importin 5 [Source:HGNC Symbol;Acc:HGNC:6402]	ENOG410XQAJ(U:Intracellular trafficking, secretion, and vesicular transport)	ENOG410XQAJ(Importin)	K20222	IPO5, KPNB3, RANBP5		PF02985.19(HEAT:HEAT repeat); PF13646.3(HEAT_2:HEAT repeats); PF13513.3(HEAT_EZ:HEAT-like repeat); PF12755.4(Vac14_Fab1_bd:Vacuolar 14 Fab1-binding region); PF12717.4(Cnd1:non-SMC mitotic condensation complex subunit 1); PF03810.16(IBN_N:Importin-beta N-terminal domain)	GO:0005794(cellular_component:Golgi apparatus); GO:0006610(biological_process:ribosomal protein import into nucleus); GO:0034399(cellular_component:nuclear periphery); GO:0005730(cellular_component:nucleolus); GO:0006886(biological_process:intracellular protein transport); GO:0000060(biological_process:protein import into nucleus, translocation); GO:0005654(cellular_component:nucleoplasm); GO:000…	NP_002262.3(importin-5 [Homo sapiens])	sp|O00410|IPO5_HUMAN(Importin-5 OS=Homo sapiens OX=9606 GN=IPO5 PE=1 SV=4)	3843
ENSG00000087586	4139	8764	4416	2872.99	166.54	183.18	103.41	123.21	174.86	113.31	-0.721817245	1.11E-18	1.24E-16	no	down	AURKA	2248	aurora kinase A [Source:HGNC Symbol;Acc:HGNC:11393]	ENOG410XNRB(T:Signal transduction mechanisms)	ENOG410XNRB(serine threonine-protein kinase)	K11481	AURKA	map04114(Oocyte meiosis); map04914(Progesterone-mediated oocyte maturation)	PF00069.22(Pkinase:Protein kinase domain); PF07714.14(Pkinase_Tyr:Protein tyrosine kinase); PF14531.3(Kinase-like:Kinase-like)	GO:0045840(biological_process:positive regulation of mitotic nuclear division); GO:0032436(biological_process:positive regulation of proteasomal ubiquitin-dependent protein catabolic process); GO:0000086(biological_process:G2/M transition of mitotic cell cycle); GO:0032355(biological_process:response to estradiol); GO:0000780(cellular_component:condensed nuclear chromosome, centromeric region); G…	XP_016883523.1(aurora kinase A isoform X1 [Homo sapiens])	sp|O14965|AURKA_HUMAN(Aurora kinase A OS=Homo sapiens OX=9606 GN=AURKA PE=1 SV=2)	6790
ENSG00000107984	1210.8	2295.58	3688.66	2048.8	80.22	71.56	114.76	138.58	75.89	126.67	0.69988913	1.32E-18	1.46E-16	no	up	DKK1	1805	dickkopf WNT signaling pathway inhibitor 1 [Source:HGNC Symbol;Acc:HGNC:2891]	ENOG4111FNB(U:Intracellular trafficking, secretion, and vesicular transport)	ENOG4111FNB(negative regulation of canonical Wnt receptor signaling pathway involved in cardiac muscle cell fate commitment)	K02165	DKK	map04310(Wnt signaling pathway)	PF04706.9(Dickkopf_N:Dickkopf N-terminal cysteine-rich region)	GO:0005576(cellular_component:extracellular region); GO:0007275(biological_process:multicellular organism development); GO:0030178(biological_process:negative regulation of Wnt signaling pathway); GO:0005615(cellular_component:extracellular space); GO:2000726(biological_process:negative regulation of cardiac muscle cell differentiation); GO:0090090(biological_process:negative regulation of canoni…	NP_036374.1(dickkopf-related protein 1 precursor [Homo sapiens])	sp|O94907|DKK1_HUMAN(Dickkopf-related protein 1 OS=Homo sapiens OX=9606 GN=DKK1 PE=1 SV=1)	22943
ENSG00000169252	2137	4128	6041	3511	23.23	23.69	36.2	36.31	23.46	36.255	0.619051618	1.34E-18	1.47E-16	no	up	ADRB2	3443	adrenoceptor beta 2 [Source:HGNC Symbol;Acc:HGNC:286]	ENOG410XRW9(U:Intracellular trafficking, secretion, and vesicular transport)	ENOG410XRW9(Receptor)	K04142	ADRB2	map04020(Calcium signaling pathway); map04022(cGMP-PKG signaling pathway); map04024(cAMP signaling pathway); map04080(Neuroactive ligand-receptor interaction); map04261(Adrenergic signaling in cardiomyocytes); map04923(Regulation of lipolysis in adipocytes); map04924(Renin secretion); map04970(Salivary secretion)	PF00001.18(7tm_1:7 transmembrane receptor (rhodopsin family)); PF10320.6(7TM_GPCR_Srsx:Serpentine type 7TM GPCR chemoreceptor Srsx); PF13853.3(7tm_4:Olfactory receptor); PF10328.6(7TM_GPCR_Srx:Serpentine type 7TM GPCR chemoreceptor Srx)	GO:0007186(biological_process:G-protein coupled receptor signaling pathway); GO:0016021(cellular_component:integral component of membrane); GO:0004930(molecular_function:G-protein coupled receptor activity); GO:0097746(deleted:old GO); GO:0006940(biological_process:regulation of smooth muscle contraction); GO:0004941(molecular_function:beta2-adrenergic receptor activity); GO:0007189(biological_pr…	BAD96745.1(Adrenergic, beta-2-, receptor, surface variant, partial [Homo sapiens])	sp|P07550|ADRB2_HUMAN(Beta-2 adrenergic receptor OS=Homo sapiens OX=9606 GN=ADRB2 PE=1 SV=3)	154
ENSG00000174444	42570.02	77784.01	53128.92	30507	4789.73	4548.15	3424.59	3554.13	4668.94	3489.36	-0.500490132	1.39E-18	1.51E-16	no	down	RPL4	2741	ribosomal protein L4 [Source:HGNC Symbol;Acc:HGNC:10353]	COG0088(J:Translation, ribosomal structure and biogenesis)	COG0088(One of the primary rRNA binding proteins, this protein initially binds near the 5'-end of the 23S rRNA. It is important during the early stages of 50S assembly. It makes multiple contacts with different domains of the 23S rRNA in the assembled 50S subunit and ribosome (By similarity))	K02930	RP-L4e, RPL4	map03010(Ribosome)	PF00573.19(Ribosomal_L4:Ribosomal protein L4/L1 family); PF14374.3(Ribos_L4_asso_C:60S ribosomal protein L4 C-terminal domain)	GO:0003735(molecular_function:structural constituent of ribosome); GO:0003735(molecular_function:structural constituent of ribosome); GO:0006412(biological_process:translation); GO:0005840(cellular_component:ribosome); GO:0003723(molecular_function:RNA binding); GO:0005634(cellular_component:nucleus); GO:0005634(cellular_component:nucleus); GO:0005737(cellular_component:cytoplasm); GO:0016020(cel…	XP_015099305.1(PREDICTED: 60S ribosomal protein L4 [Vicugna pacos])	sp|P36578|RL4_HUMAN(60S ribosomal protein L4 OS=Homo sapiens OX=9606 GN=RPL4 PE=1 SV=5)	6124
ENSG00000146674	1875	3673	5471	3509	61.52	64.92	103.67	121.77	63.22	112.72	0.716404974	1.43E-18	1.54E-16	no	up	IGFBP3	2631	insulin like growth factor binding protein 3 [Source:HGNC Symbol;Acc:HGNC:5472]	ENOG4111MF3(A:RNA processing and modification)	ENOG4111MF3(Insulin-like growth factor binding protein 3)	K10138	IGFBP3	map04115(p53 signaling pathway); map04218(Cellular senescence); map05202(Transcriptional misregulation in cancer)	PF00086.15(Thyroglobulin_1:Thyroglobulin type-1 repeat); PF00219.15(IGFBP:Insulin-like growth factor binding protein)	GO:0014912(biological_process:negative regulation of smooth muscle cell migration); GO:0010906(biological_process:regulation of glucose metabolic process); GO:0008160(molecular_function:protein tyrosine phosphatase activator activity); GO:0001649(biological_process:osteoblast differentiation); GO:0070062(cellular_component:extracellular exosome); GO:0009968(biological_process:negative regulation …	NP_001013416.1(insulin-like growth factor-binding protein 3 isoform a precursor [Homo sapiens])	sp|P17936|IBP3_HUMAN(Insulin-like growth factor-binding protein 3 OS=Homo sapiens OX=9606 GN=IGFBP3 PE=1 SV=2)	3486
ENSG00000078401	210	419	952	550	8.22	8.6	21.61	22.66	8.41	22.135	1.144683156	1.49E-18	1.59E-16	yes	up	EDN1	2035	endothelin 1 [Source:HGNC Symbol;Acc:HGNC:3176]	ENOG4111WED(O:Posttranslational modification, protein turnover, chaperones)	ENOG4111WED(Endothelin 1)	K16366	EDN1	map04066(HIF-1 signaling pathway); map04668(TNF signaling pathway); map04916(Melanogenesis); map04926(Relaxin signaling pathway); map04933(AGE-RAGE signaling pathway in diabetic complications); map05418(Fluid shear stress and atherosclerosis)	PF00322.14(Endothelin:Endothelin family)	GO:0019229(biological_process:regulation of vasoconstriction); GO:0014065(biological_process:phosphatidylinositol 3-kinase signaling); GO:0051899(biological_process:membrane depolarization); GO:0007166(biological_process:cell surface receptor signaling pathway); GO:0045987(biological_process:positive regulation of smooth muscle contraction); GO:0044321(biological_process:response to leptin); GO:0…	NP_001946.3(endothelin-1 isoform 1 preproprotein [Homo sapiens])	sp|P05305|EDN1_HUMAN(Endothelin-1 OS=Homo sapiens OX=9606 GN=EDN1 PE=1 SV=1)	1906
ENSG00000134321	2	9	178	86	0.2	0.3	4	3.5	0.25	3.75	1.816198836	1.52E-18	1.61E-16	yes	up	RSAD2	3407	radical S-adenosyl methionine domain containing 2 [Source:HGNC Symbol;Acc:HGNC:30908]	ENOG410XQM5(O:Posttranslational modification, protein turnover, chaperones)	ENOG410XQM5(Radical S-adenosyl methionine domain containing 2)	K15045	RSAD2	map05164(Influenza A)	PF04055.18(Radical_SAM:Radical SAM superfamily); PF13353.3(Fer4_12:4Fe-4S single cluster domain); PF13394.3(Fer4_14:4Fe-4S single cluster domain)	GO:0003824(molecular_function:catalytic activity); GO:0051536(molecular_function:iron-sulfur cluster binding); GO:0016020(cellular_component:membrane); GO:0046872(molecular_function:metal ion binding); GO:0005783(cellular_component:endoplasmic reticulum); GO:0005783(cellular_component:endoplasmic reticulum); GO:0005789(cellular_component:endoplasmic reticulum membrane); GO:0005789(cellular_compon…	NP_542388.2(radical S-adenosyl methionine domain-containing protein 2 [Homo sapiens])	sp|Q8WXG1|RSAD2_HUMAN(Radical S-adenosyl methionine domain-containing protein 2 OS=Homo sapiens OX=9606 GN=RSAD2 PE=1 SV=1)	91543
ENSG00000070404	1632	2909	4920	2589	67.34	67.21	115.37	117.72	67.275	116.545	0.693154671	1.58E-18	1.66E-16	no	up	FSTL3	2501	follistatin like 3 [Source:HGNC Symbol;Acc:HGNC:3973]	ENOG410YC3T(S:Function unknown)	ENOG410YC3T(-)				PF07648.12(Kazal_2:Kazal-type serine protease inhibitor domain); PF00050.18(Kazal_1:Kazal-type serine protease inhibitor domain); PF09289.7(FOLN:Follistatin/Osteonectin-like EGF domain)	GO:0045944(biological_process:positive regulation of transcription from RNA polymerase II promoter); GO:0005794(cellular_component:Golgi apparatus); GO:0044306(cellular_component:neuron projection terminus); GO:0030324(biological_process:lung development); GO:0030325(biological_process:adrenal gland development); GO:0032926(biological_process:negative regulation of activin receptor signaling path…	XP_003316016.2(follistatin-related protein 3 [Pan troglodytes])	sp|O95633|FSTL3_HUMAN(Follistatin-related protein 3 OS=Homo sapiens OX=9606 GN=FSTL3 PE=1 SV=1)	10272
ENSG00000166920	3023	6305.61	8739.97	5073.93	421.99	461.89	702.48	746.9	441.94	724.69	0.594853992	2.10E-18	2.19E-16	no	up	C15orf48	875	chromosome 15 open reading frame 48 [Source:HGNC Symbol;Acc:HGNC:29898]	ENOG410YXE9(S:Function unknown)	ENOG410YXE9(chromosome 15 open reading frame 48)				PF06522.8(B12D:NADH-ubiquinone reductase complex 1 MLRQ subunit)	GO:0005634(cellular_component:nucleus); GO:0005634(cellular_component:nucleus); GO:0016020(cellular_component:membrane); GO:0016021(cellular_component:integral component of membrane); GO:0005515(molecular_function:protein binding); GO:1902600(biological_process:hydrogen ion transmembrane transport); GO:0009617(biological_process:response to bacterium); GO:0022900(biological_process:electron trans…	NP_115789.1(normal mucosa of esophagus-specific gene 1 protein [Homo sapiens])	sp|Q9C002|NMES1_HUMAN(Normal mucosa of esophagus-specific gene 1 protein OS=Homo sapiens OX=9606 GN=NMES1 PE=2 SV=1)	84419
ENSG00000114942	6038	10709	7058	3906	755.95	709.64	511.42	518.2	732.795	514.81	-0.592949096	2.26E-18	2.34E-16	no	down	EEF1B2	1025	eukaryotic translation elongation factor 1 beta 2 [Source:HGNC Symbol;Acc:HGNC:3208]	COG2092(J:Translation, ribosomal structure and biogenesis)	COG2092(Promotes the exchange of GDP for GTP in EF-1-alpha GDP, thus allowing the regeneration of EF-1-alpha GTP that could then be used to form the ternary complex EF-1-alpha GTP AAtRNA (By similarity))	K03232	EEF1B			GO:0005853(cellular_component:eukaryotic translation elongation factor 1 complex); GO:0005634(cellular_component:nucleus); GO:0005515(molecular_function:protein binding); GO:0003746(molecular_function:translation elongation factor activity); GO:0006414(biological_process:translational elongation); GO:0005829(cellular_component:cytosol); GO:0005783(cellular_component:endoplasmic reticulum)	AAH39635.1(eukaryotic translation elongation factor 1 beta 2, partial [Mus musculus])	sp|P24534|EF1B_HUMAN(Elongation factor 1-beta OS=Homo sapiens OX=9606 GN=EEF1B2 PE=1 SV=3)	1933
ENSG00000122966	1682	3481	1928	1041	15.74	20.67	12.64	11.43	18.205	12.035	-0.734454201	3.72E-18	3.82E-16	no	down	CIT	8736	citron rho-interacting serine/threonine kinase [Source:HGNC Symbol;Acc:HGNC:1985]	ENOG410ZW0G(S:Function unknown); ENOG410XR1Q(T:Signal transduction mechanisms)	ENOG410ZW0G(-); ENOG410XR1Q(CDC42 binding protein kinase)	K16308	CIT		PF00780.19(CNH:CNH domain); PF00069.22(Pkinase:Protein kinase domain); PF07714.14(Pkinase_Tyr:Protein tyrosine kinase); PF00169.26(PH:PH domain); PF00130.19(C1_1:Phorbol esters/diacylglycerol binding domain (C1 domain))	GO:0006468(biological_process:protein phosphorylation); GO:0005622(cellular_component:intracellular); GO:0005524(molecular_function:ATP binding); GO:0006468(biological_process:protein phosphorylation); GO:0035556(biological_process:intracellular signal transduction); GO:0004674(molecular_function:protein serine/threonine kinase activity); GO:0004672(molecular_function:protein kinase activity); GO…	NP_001193928.1(citron Rho-interacting kinase isoform 1 [Homo sapiens])	sp|O14578|CTRO_HUMAN(Citron Rho-interacting kinase OS=Homo sapiens OX=9606 GN=CIT PE=1 SV=2)	11113
ENSG00000111331	2945	7172	16157	8840	35.05	44.44	108.02	107.15	39.745	107.585	1.197883926	4.63E-18	4.73E-16	yes	up	OAS3	6599	2'-5'-oligoadenylate synthetase 3 [Source:HGNC Symbol;Acc:HGNC:8088]	COG5272(O:Posttranslational modification, protein turnover, chaperones)	COG5272(ubiquitin)	K14216	OAS	map04621(NOD-like receptor signaling pathway); map05160(Hepatitis C); map05162(Measles); map05164(Influenza A); map05168(Herpes simplex infection); map05169(Epstein-Barr virus infection)	PF10421.6(OAS1_C:2'-5'-oligoadenylate synthetase 1, domain 2, C-terminus); PF01909.20(NTP_transf_2:Nucleotidyltransferase domain)	GO:0016779(molecular_function:nucleotidyltransferase activity); GO:0046872(molecular_function:metal ion binding); GO:0051607(biological_process:defense response to virus); GO:0005829(cellular_component:cytosol); GO:0006955(biological_process:immune response); GO:0045071(biological_process:negative regulation of viral genome replication); GO:0060700(biological_process:regulation of ribonuclease ac…	NP_006178.2(2'-5'-oligoadenylate synthase 3 [Homo sapiens])	sp|Q9Y6K5|OAS3_HUMAN(2'-5'-oligoadenylate synthase 3 OS=Homo sapiens OX=9606 GN=OAS3 PE=1 SV=3)	4940
ENSG00000102554	3275	6636	9136	5279	80.52	78.67	117.3	121.69	79.595	119.495	0.564233616	5.04E-18	5.10E-16	no	up	KLF5	3349	Kruppel like factor 5 [Source:HGNC Symbol;Acc:HGNC:6349]	COG5048(S:Function unknown)	COG5048(Zinc finger protein)	K09206	KLF5		PF00096.23(zf-C2H2:Zinc finger, C2H2 type); PF13465.3(zf-H2C2_2:Zinc-finger double domain); PF13894.3(zf-C2H2_4:C2H2-type zinc finger)	GO:0005794(cellular_component:Golgi apparatus); GO:0060576(biological_process:intestinal epithelial cell development); GO:0046872(molecular_function:metal ion binding); GO:0003676(molecular_function:nucleic acid binding); GO:0000122(biological_process:negative regulation of transcription from RNA polymerase II promoter); GO:0045600(biological_process:positive regulation of fat cell differentiatio…	NP_001721.2(Krueppel-like factor 5 isoform 1 [Homo sapiens])	sp|Q13887|KLF5_HUMAN(Krueppel-like factor 5 OS=Homo sapiens OX=9606 GN=KLF5 PE=1 SV=2)	688
ENSG00000248527	3507.84	6410.05	3681.93	2292.33	559.49	535.63	339.78	385.04	547.56	362.41	-0.675359056	5.18E-18	5.21E-16	no	down	MTATP6P1	681	MT-ATP6 pseudogene 1 [Source:HGNC Symbol;Acc:HGNC:44575]	COG0356(C:Energy production and conversion)	COG0356(it plays a direct role in the translocation of protons across the membrane (By similarity))	K02126	ATPeF0A, MTATP6, ATP6	map05012(Parkinson disease); map00190(Oxidative phosphorylation); map05010(Alzheimer disease); map05016(Huntington disease); map04714(Thermogenesis)			AGX92168.1(ATP synthase F0 subunit 6 (mitochondrion) [Homo sapiens])	sp|P00846|ATP6_HUMAN(ATP synthase subunit a OS=Homo sapiens OX=9606 GN=MT-ATP6 PE=1 SV=1)
ENSG00000117650	1466	3214.01	1499	931.61	58.73	68.58	33.41	38.49	63.655	35.95	-0.828076645	6.26E-18	6.24E-16	no	down	NEK2	2134	NIMA related kinase 2 [Source:HGNC Symbol;Acc:HGNC:7745]	ENOG410XNQP(T:Signal transduction mechanisms)	ENOG410XNQP(NIMA-related kinase)	K20872	NEK2		PF00069.22(Pkinase:Protein kinase domain); PF07714.14(Pkinase_Tyr:Protein tyrosine kinase); PF14531.3(Kinase-like:Kinase-like)	GO:0000086(biological_process:G2/M transition of mitotic cell cycle); GO:1903126(biological_process:negative regulation of centriole-centriole cohesion); GO:0090307(biological_process:mitotic spindle assembly); GO:0005524(molecular_function:ATP binding); GO:0006468(biological_process:protein phosphorylation); GO:0004672(molecular_function:protein kinase activity); GO:0005634(cellular_component:nu…	NP_002488.1(serine/threonine-protein kinase Nek2 isoform 1 [Homo sapiens])	sp|P51955|NEK2_HUMAN(Serine/threonine-protein kinase Nek2 OS=Homo sapiens OX=9606 GN=NEK2 PE=1 SV=1)	4751
ENSG00000240065	155.3	387.94	862.67	527.23	13.88	18.05	44.04	50.21	15.965	47.125	1.234931779	7.36E-18	7.28E-16	yes	up	PSMB9	2676	proteasome subunit beta 9 [Source:HGNC Symbol;Acc:HGNC:9546]	ENOG410XS23(O:Posttranslational modification, protein turnover, chaperones)	ENOG410XS23(The proteasome is a multicatalytic proteinase complex which is characterized by its ability to cleave peptides with Arg, Phe, Tyr, Leu, and Glu adjacent to the leaving group at neutral or slightly basic pH. The proteasome has an ATP-dependent proteolytic activity (By similarity))	K02741	PSMB9, LMP2	map03050(Proteasome)		GO:0090263(biological_process:positive regulation of canonical Wnt signaling pathway); GO:0000165(biological_process:MAPK cascade); GO:0038061(biological_process:NIK/NF-kappaB signaling); GO:0033209(biological_process:tumor necrosis factor-mediated signaling pathway); GO:0001889(biological_process:liver development); GO:0071257(biological_process:cellular response to electrical stimulus); GO:0051…	BAG64224.1(unnamed protein product [Homo sapiens])	sp|P28065|PSB9_HUMAN(Proteasome subunit beta type-9 OS=Homo sapiens OX=9606 GN=PSMB9 PE=1 SV=2)	5698
ENSG00000134294	16211	34292	21971	12209	293.99	333.52	235.16	243.38	313.755	239.27	-0.510727247	1.24E-17	1.21E-15	no	down	SLC38A2	4795	solute carrier family 38 member 2 [Source:HGNC Symbol;Acc:HGNC:13448]	COG0814(S:Function unknown)	COG0814(-)	K14207	SLC38A2, SNAT2	map04724(Glutamatergic synapse); map04727(GABAergic synapse); map04974(Protein digestion and absorption)	PF01490.15(Aa_trans:Transmembrane amino acid transporter protein)	GO:0032328(biological_process:alanine transport); GO:0016021(cellular_component:integral component of membrane); GO:0042383(cellular_component:sarcolemma); GO:0005515(molecular_function:protein binding); GO:0015293(molecular_function:symporter activity); GO:0007565(biological_process:female pregnancy); GO:0003333(biological_process:amino acid transmembrane transport); GO:0005886(cellular_componen…	NP_061849.2(sodium-coupled neutral amino acid transporter 2 isoform 1 [Homo sapiens])	sp|Q96QD8|S38A2_HUMAN(Sodium-coupled neutral amino acid transporter 2 OS=Homo sapiens OX=9606 GN=SLC38A2 PE=1 SV=2)	54407
ENSG00000011426	7932	16274	9918	5927	133.67	151.32	97.42	108.86	142.495	103.14	-0.548857012	1.66E-17	1.62E-15	no	down	ANLN	4731	anillin actin binding protein [Source:HGNC Symbol;Acc:HGNC:14082]	ENOG4110J5Z(S:Function unknown)	ENOG4110J5Z(Anillin, actin binding protein)	K18621	ANLN		PF16018.2(Anillin_N:Anillin N-terminus); PF08174.8(Anillin:Cell division protein anillin); PF00169.26(PH:PH domain)	GO:0005654(cellular_component:nucleoplasm); GO:0005826(cellular_component:actomyosin contractile ring); GO:0005634(cellular_component:nucleus); GO:0005737(cellular_component:cytoplasm); GO:0005654(cellular_component:nucleoplasm); GO:0003779(molecular_function:actin binding); GO:0051301(biological_process:cell division); GO:0005856(cellular_component:cytoskeleton); GO:0042995(cellular_component:ce…	NP_061155.2(anillin isoform 1 [Homo sapiens])	sp|Q9NQW6|ANLN_HUMAN(Anillin OS=Homo sapiens OX=9606 GN=ANLN PE=1 SV=2)	54443
ENSG00000137203	5080.94	9789.94	15228.66	7466	183.04	178.12	304.65	270.37	180.58	287.51	0.588211762	1.76E-17	1.70E-15	no	up	TFAP2A	3829	transcription factor AP-2 alpha [Source:HGNC Symbol;Acc:HGNC:11742]	ENOG410XR9E(J:Translation, ribosomal structure and biogenesis)	ENOG410XR9E(ribosomal large subunit biogenesis)	K09176	TFAP2A_B		PF03299.11(TF_AP-2:Transcription factor AP-2)	GO:0008285(biological_process:negative regulation of cell proliferation); GO:0070172(biological_process:positive regulation of tooth mineralization); GO:0021623(biological_process:oculomotor nerve formation); GO:0060349(biological_process:bone morphogenesis); GO:0060021(biological_process:palate development); GO:0010842(biological_process:retina layer formation); GO:0001077(molecular_function:tra…	NP_001027451.1(transcription factor AP-2-alpha isoform b [Homo sapiens])	sp|P05549|AP2A_HUMAN(Transcription factor AP-2-alpha OS=Homo sapiens OX=9606 GN=TFAP2A PE=1 SV=1)	7020
ENSG00000138180	1687	3712	1819	1106	60.34	72.09	35.2	42.33	66.215	38.765	-0.778101145	1.76E-17	1.70E-15	no	down	CEP55	2638	centrosomal protein 55 [Source:HGNC Symbol;Acc:HGNC:1161]	ENOG41120Y2(S:Function unknown)	ENOG41120Y2(centrosomal protein 55kDa)	K16456	CEP55		PF12180.5(EABR:TSG101 and ALIX binding domain of CEP55)	GO:0006997(biological_process:nucleus organization); GO:0045171(cellular_component:intercellular bridge); GO:0005813(cellular_component:centrosome); GO:0016020(cellular_component:membrane); GO:0030496(cellular_component:midbody); GO:0000920(biological_process:cell separation after cytokinesis); GO:0005814(cellular_component:centriole); GO:0032154(cellular_component:cleavage furrow); GO:0045184(bi…	XP_018891162.1(PREDICTED: centrosomal protein of 55 kDa isoform X1 [Gorilla gorilla gorilla])	sp|Q53EZ4|CEP55_HUMAN(Centrosomal protein of 55 kDa OS=Homo sapiens OX=9606 GN=CEP55 PE=1 SV=3)	55165
ENSG00000159403	1260.91	2569.25	4260.01	2114.23	37.16	41.01	71.82	65.09	39.085	68.455	0.713394159	1.90E-17	1.81E-15	no	up	C1R	3501	complement C1r [Source:HGNC Symbol;Acc:HGNC:1246]	COG5640(O:Posttranslational modification, protein turnover, chaperones)	COG5640(protease)	K01330	C1R	map04145(Phagosome); map04610(Complement and coagulation cascades); map05133(Pertussis); map05150(Staphylococcus aureus infection); map05322(Systemic lupus erythematosus)		GO:0004252(molecular_function:serine-type endopeptidase activity); GO:0070062(cellular_component:extracellular exosome); GO:0045087(biological_process:innate immune response); GO:0072562(cellular_component:blood microparticle); GO:0005576(cellular_component:extracellular region); GO:0006956(biological_process:complement activation); GO:0005509(molecular_function:calcium ion binding); GO:0005515(m…	NP_001724.4(complement C1r subcomponent isoform 1 preproprotein [Homo sapiens])	sp|P00736|C1R_HUMAN(Complement C1r subcomponent OS=Homo sapiens OX=9606 GN=C1R PE=1 SV=2)	715
ENSG00000026508	10611	20307	13322	7838	485.39	504.83	405.32	404.53	495.11	404.925	-0.50602225	2.36E-17	2.24E-15	no	down	CD44	5732	CD44 molecule (Indian blood group) [Source:HGNC Symbol;Acc:HGNC:1681]	ENOG4111S6T(U:Intracellular trafficking, secretion, and vesicular transport)	ENOG4111S6T(CD44 molecule (Indian blood group))	K06256	CD44	map04512(ECM-receptor interaction); map04640(Hematopoietic cell lineage); map05131(Shigellosis); map05169(Epstein-Barr virus infection); map05205(Proteoglycans in cancer); map05206(MicroRNAs in cancer)	PF00193.14(Xlink:Extracellular link domain)	GO:0034116(biological_process:positive regulation of heterotypic cell-cell adhesion); GO:0033138(biological_process:positive regulation of peptidyl-serine phosphorylation); GO:0019221(biological_process:cytokine-mediated signaling pathway); GO:1902166(biological_process:negative regulation of intrinsic apoptotic signaling pathway in response to DNA damage by p53 class mediator); GO:0005518(molecu…	NP_000601.3(CD44 antigen isoform 1 precursor [Homo sapiens])	sp|P16070|CD44_HUMAN(CD44 antigen OS=Homo sapiens OX=9606 GN=CD44 PE=1 SV=3)	960
ENSG00000124766	747	1425	2362	1429	9.13	9.14	16.31	18.21	9.135	17.26	0.792391822	2.80E-17	2.63E-15	no	up	SOX4	5852	SRY-box 4 [Source:HGNC Symbol;Acc:HGNC:11200]	ENOG4111U1K(B:Chromatin structure and dynamics); ENOG410XT0K(B:Chromatin structure and dynamics); ENOG4111RFD(B:Chromatin structure and dynamics)	ENOG4111U1K(SRY (Sex determining region Y)-box); ENOG410XT0K(SRY (Sex determining region Y)-box); ENOG4111RFD(SRY (Sex determining region Y)-box)	K09268	SOX4_11_12		PF00505.16(HMG_box:HMG (high mobility group) box); PF09011.7(HMG_box_2:HMG-box domain)	GO:0016055(biological_process:Wnt signaling pathway); GO:0031328(biological_process:positive regulation of cellular biosynthetic process); GO:0023056(biological_process:positive regulation of signaling); GO:0008284(biological_process:positive regulation of cell proliferation); GO:0043065(biological_process:positive regulation of apoptotic process); GO:0050821(biological_process:protein stabilizat…	NP_003098.1(transcription factor SOX-4 [Homo sapiens])	sp|Q06945|SOX4_HUMAN(Transcription factor SOX-4 OS=Homo sapiens OX=9606 GN=SOX4 PE=1 SV=1)	6659
ENSG00000123485	2321	4766	2757.03	1587.1	63.91	72.91	45.62	47.6	68.41	46.61	-0.642393379	6.92E-17	6.47E-15	no	down	HJURP	3157	Holliday junction recognition protein [Source:HGNC Symbol;Acc:HGNC:25444]	ENOG4111C4D(S:Function unknown)	ENOG4111C4D(Holliday junction recognition protein)				PF12346.5(HJURP_mid:Holliday junction recognition protein-associated repeat); PF12347.5(HJURP_C:Holliday junction regulator protein family C-terminal repeat); PF10384.6(Scm3:Centromere protein Scm3)	GO:0005737(cellular_component:cytoplasm); GO:0034080(biological_process:CENP-A containing nucleosome assembly); GO:0042393(molecular_function:histone binding); GO:0005730(cellular_component:nucleolus); GO:0005634(cellular_component:nucleus); GO:0051101(biological_process:regulation of DNA binding); GO:0005654(cellular_component:nucleoplasm); GO:0005634(cellular_component:nucleus); GO:0042393(mole…	NP_060880.3(Holliday junction recognition protein isoform a [Homo sapiens])	sp|Q8NCD3|HJURP_HUMAN(Holliday junction recognition protein OS=Homo sapiens OX=9606 GN=HJURP PE=1 SV=2)	55355
ENSG00000175130	623	1176	2004	1223	32.94	32.62	60.29	67.62	32.78	63.955	0.822995611	1.21E-16	1.12E-14	no	up	MARCKSL1	1546	MARCKS like 1 [Source:HGNC Symbol;Acc:HGNC:7142]	ENOG410Z8K4(O:Posttranslational modification, protein turnover, chaperones)	ENOG410Z8K4(MARCKS-like 1)	K13536	MARCKSL1, MRP	map04666(Fc gamma R-mediated phagocytosis); map05140(Leishmaniasis)	PF02063.14(MARCKS:MARCKS family)	GO:0005516(molecular_function:calmodulin binding); GO:0005737(cellular_component:cytoplasm); GO:0016020(cellular_component:membrane); GO:0003779(molecular_function:actin binding); GO:0005886(cellular_component:plasma membrane); GO:0005856(cellular_component:cytoskeleton); GO:0005515(molecular_function:protein binding); GO:0070062(cellular_component:extracellular exosome); GO:0005886(cellular_comp…	XP_006054696.1(PREDICTED: MARCKS-related protein [Bubalus bubalis])	sp|P49006|MRP_HUMAN(MARCKS-related protein OS=Homo sapiens OX=9606 GN=MARCKSL1 PE=1 SV=2)	65108
ENSG00000163993	386	839	1570	826	120.4	136.88	290.2	274.09	128.64	282.145	0.921358315	1.23E-16	1.13E-14	no	up	S100P	471	S100 calcium binding protein P [Source:HGNC Symbol;Acc:HGNC:10504]	ENOG410YX5D(S:Function unknown)	ENOG410YX5D(S100 calcium binding protein P)				PF01023.16(S_100:S-100/ICaBP type calcium binding domain); PF13499.3(EF-hand_7:EF-hand domain pair); PF00036.29(EF-hand_1:EF hand); PF13833.3(EF-hand_8:EF-hand domain pair)	GO:0005737(cellular_component:cytoplasm); GO:0031528(cellular_component:microvillus membrane); GO:0000287(molecular_function:magnesium ion binding); GO:0070062(cellular_component:extracellular exosome); GO:0048306(molecular_function:calcium-dependent protein binding); GO:0005634(cellular_component:nucleus); GO:0043542(biological_process:endothelial cell migration); GO:0050786(molecular_function:R…	XP_017708876.1(PREDICTED: protein S100-P [Rhinopithecus bieti])	sp|P25815|S100P_HUMAN(Protein S100-P OS=Homo sapiens OX=9606 GN=S100P PE=1 SV=2)	6286
ENSG00000270069	830	1605	2574	1512	28.45	28.78	50.09	54.33	28.615	52.21	0.739897132	1.35E-16	1.24E-14	no	up	MIR222HG	1758	miR222/221 cluster host gene [Source:HGNC Symbol;Acc:HGNC:49555]
ENSG00000138496	706	1629	2564	1521	13.24	14.84	28.08	30.96	14.04	29.52	0.820250477	1.42E-16	1.29E-14	no	up	PARP9	6769	poly(ADP-ribose) polymerase family member 9 [Source:HGNC Symbol;Acc:HGNC:24118]	COG2110(S:Function unknown)	COG2110(appr-1-p processing domain protein)	K15260	PARP9		PF01661.18(Macro:Macro domain)	GO:0006302(biological_process:double-strand break repair); GO:0005829(cellular_component:cytosol); GO:0016020(cellular_component:membrane); GO:0005739(cellular_component:mitochondrion); GO:0005654(cellular_component:nucleoplasm); GO:0060330(biological_process:regulation of response to interferon-gamma); GO:0005515(molecular_function:protein binding); GO:0003950(molecular_function:NAD+ ADP-ribosyl…	NP_001139578.1(poly [ADP-ribose] polymerase 9 isoform c [Homo sapiens])	sp|Q8IXQ6|PARP9_HUMAN(Poly [ADP-ribose] polymerase 9 OS=Homo sapiens OX=9606 GN=PARP9 PE=1 SV=2)	83666
ENSG00000076382	2800	5437	3303.99	1930	88.61	89.75	63.65	66.66	89.18	65.155	-0.603111898	1.56E-16	1.40E-14	no	down	SPAG5	3786	sperm associated antigen 5 [Source:HGNC Symbol;Acc:HGNC:13452]	ENOG410YG9P(S:Function unknown)	ENOG410YG9P(sperm associated antigen 5)					GO:0051301(biological_process:cell division); GO:0051988(biological_process:regulation of attachment of spindle microtubules to kinetochore); GO:0005737(cellular_component:cytoplasm); GO:0005737(cellular_component:cytoplasm); GO:0005694(cellular_component:chromosome); GO:0005856(cellular_component:cytoskeleton); GO:0005515(molecular_function:protein binding); GO:0007049(biological_process:cell cy…	NP_006452.3(sperm-associated antigen 5 [Homo sapiens])	sp|Q96R06|SPAG5_HUMAN(Sperm-associated antigen 5 OS=Homo sapiens OX=9606 GN=SPAG5 PE=1 SV=2)	10615
ENSG00000072571	639	1375	592	332	20.5	28.22	14.96	12.05	24.36	13.505	-0.981847044	1.56E-16	1.40E-14	no	down	HMMR	3016	hyaluronan mediated motility receptor [Source:HGNC Symbol;Acc:HGNC:5012]	ENOG4111G1K(S:Function unknown)	ENOG4111G1K(Hyaluronan-mediated motility receptor (RHAMM))	K06267	HMMR, RHAMM, CD168	map04512(ECM-receptor interaction)	PF15905.2(HMMR_N:Hyaluronan mediated motility receptor N-terminal); PF15908.2(HMMR_C:Hyaluronan mediated motility receptor C-terminal)	GO:0005540(molecular_function:hyaluronic acid binding); GO:0005737(cellular_component:cytoplasm); GO:0016020(cellular_component:membrane); GO:0005813(cellular_component:centrosome); GO:0005829(cellular_component:cytosol); GO:0015630(cellular_component:microtubule cytoskeleton); GO:0005515(molecular_function:protein binding); GO:0009986(cellular_component:cell surface); GO:0005886(cellular_compone…	XP_003810951.1(PREDICTED: hyaluronan mediated motility receptor isoform X1 [Pan paniscus])	sp|O75330|HMMR_HUMAN(Hyaluronan mediated motility receptor OS=Homo sapiens OX=9606 GN=HMMR PE=1 SV=2)	3161
ENSG00000003402	1500.4	2777.44	4302.97	2379.89	45.38	49.67	78.78	77.77	47.525	78.275	0.632446252	1.75E-16	1.56E-14	no	up	CFLAR	14612	CASP8 and FADD like apoptosis regulator [Source:HGNC Symbol;Acc:HGNC:1876]	ENOG410ZQIE(O:Posttranslational modification, protein turnover, chaperones)	ENOG410ZQIE(apoptosis-related cysteine peptidase)	K04724	CFLAR, FLIP	map04064(NF-kappa B signaling pathway); map04140(Autophagy - animal); map04210(Apoptosis); map04217(Necroptosis); map04668(TNF signaling pathway); map05142(Chagas disease (American trypanosomiasis))	PF01335.18(DED:Death effector domain); PF00656.19(Peptidase_C14:Caspase domain)	GO:1902042(biological_process:negative regulation of extrinsic apoptotic signaling pathway via death domain receptors); GO:0005123(molecular_function:death receptor binding); GO:0097194(biological_process:execution phase of apoptosis); GO:0031264(cellular_component:death-inducing signaling complex); GO:0031265(cellular_component:CD95 death-inducing signaling complex); GO:0043403(biological_proces…	XP_017731384.1(PREDICTED: CASP8 and FADD-like apoptosis regulator isoform X1 [Rhinopithecus bieti])	sp|O15519|CFLAR_HUMAN(CASP8 and FADD-like apoptosis regulator OS=Homo sapiens OX=9606 GN=CFLAR PE=1 SV=1)	8837
ENSG00000175063	3081	5866	3685	2112	403.73	403.5	278.39	291.36	403.615	284.875	-0.584292835	1.87E-16	1.65E-14	no	down	UBE2C	914	ubiquitin conjugating enzyme E2 C [Source:HGNC Symbol;Acc:HGNC:15937]	ENOG4111IGV(O:Posttranslational modification, protein turnover, chaperones)	ENOG4111IGV(ubiquitin-conjugating enzyme)	K06688	UBE2C, UBC11	map04120(Ubiquitin mediated proteolysis)	PF00179.23(UQ_con:Ubiquitin-conjugating enzyme)	GO:0010458(biological_process:exit from mitosis); GO:0005737(cellular_component:cytoplasm); GO:0051436(biological_process:negative regulation of ubiquitin-protein ligase activity involved in mitotic cell cycle); GO:0000166(molecular_function:nucleotide binding); GO:0005524(molecular_function:ATP binding); GO:0016740(molecular_function:transferase activity); GO:0005829(cellular_component:cytosol);…	XP_012367339.1(PREDICTED: ubiquitin-conjugating enzyme E2 C isoform X1 [Nomascus leucogenys])	sp|O00762|UBE2C_HUMAN(Ubiquitin-conjugating enzyme E2 C OS=Homo sapiens OX=9606 GN=UBE2C PE=1 SV=1)	11065
ENSG00000167617	107.17	210.55	550.66	458.44	15.23	11.73	33.57	53.7	13.48	43.635	1.38831342	1.94E-16	1.71E-14	yes	up	CDC42EP5	896	CDC42 effector protein 5 [Source:HGNC Symbol;Acc:HGNC:17408]	ENOG410ZF7J(S:Function unknown)	ENOG410ZF7J(CDC42 effector protein (Rho GTPase binding) 5)				PF14957.3(BORG_CEP:Cdc42 effector); PF00786.25(PBD:P21-Rho-binding domain)	GO:0030838(biological_process:positive regulation of actin filament polymerization); GO:0005829(cellular_component:cytosol); GO:0016020(cellular_component:membrane); GO:0005737(cellular_component:cytoplasm); GO:0005737(cellular_component:cytoplasm); GO:0016020(cellular_component:membrane); GO:0016020(cellular_component:membrane); GO:0005856(cellular_component:cytoskeleton); GO:0005737(cellular_co…	NP_659494.2(cdc42 effector protein 5 [Homo sapiens])	sp|Q6NZY7|BORG3_HUMAN(Cdc42 effector protein 5 OS=Homo sapiens OX=9606 GN=CDC42EP5 PE=2 SV=1)	148170
ENSG00000084754	3276	6054	3841	2204	84.14	81.51	56.39	59.02	82.825	57.705	-0.589844136	1.96E-16	1.71E-14	no	down	HADHA	3087	hydroxyacyl-CoA dehydrogenase trifunctional multienzyme complex subunit alpha [Source:HGNC Symbol;Acc:HGNC:4801]	COG1024(I:Lipid transport and metabolism)	COG1024(Enoyl-CoA hydratase)	K07515	HADHA	map00062(Fatty acid elongation); map00071(Fatty acid degradation); map00280(Valine, leucine and isoleucine degradation); map00310(Lysine degradation); map00380(Tryptophan metabolism); map00410(beta-Alanine metabolism); map00627(Aminobenzoate degradation); map00640(Propanoate metabolism); map00650(Butanoate metabolism); map00930(Caprolactam degradation)	PF00378.17(ECH_1:Enoyl-CoA hydratase/isomerase); PF16113.2(ECH_2:Enoyl-CoA hydratase/isomerase); PF02737.15(3HCDH_N:3-hydroxyacyl-CoA dehydrogenase, NAD binding domain)	GO:0003857(molecular_function:3-hydroxyacyl-CoA dehydrogenase activity); GO:0003985(molecular_function:acetyl-CoA C-acetyltransferase activity); GO:0006635(biological_process:fatty acid beta-oxidation); GO:0004300(molecular_function:enoyl-CoA hydratase activity); GO:0051287(molecular_function:NAD binding); GO:0042493(biological_process:response to drug); GO:0042645(cellular_component:mitochondria…	NP_000173.2(trifunctional enzyme subunit alpha, mitochondrial precursor [Homo sapiens])	sp|P40939|ECHA_HUMAN(Trifunctional enzyme subunit alpha, mitochondrial OS=Homo sapiens OX=9606 GN=HADHA PE=1 SV=2)	3030
ENSG00000181143	2189	4558.85	6519.38	3505.27	21.61	21.71	38.22	38.69	21.66	38.455	0.582730089	2.27E-16	1.97E-14	no	up	MUC16	43816	mucin 16, cell surface associated [Source:HGNC Symbol;Acc:HGNC:15582]	ENOG4111B0P(S:Function unknown)	ENOG4111B0P(Mucin 16, cell surface associated)	K16145	MUC16, CA125		PF01390.17(SEA:SEA domain)	GO:0016266(biological_process:O-glycan processing); GO:0005615(cellular_component:extracellular space); GO:0016021(cellular_component:integral component of membrane); GO:0019898(cellular_component:extrinsic component of membrane); GO:0016020(cellular_component:membrane); GO:0016021(cellular_component:integral component of membrane); GO:0007155(biological_process:cell adhesion); GO:0005886(cellula…	NP_078966.2(mucin-16 [Homo sapiens])	sp|Q8WXI7|MUC16_HUMAN(Mucin-16 OS=Homo sapiens OX=9606 GN=MUC16 PE=1 SV=3)	94025
ENSG00000156508	241115.22	431921.7	303692.54	173922.87	9430.97	8935.25	6536.2	7094.32	9183.11	6815.26	-0.47557758	2.43E-16	2.09E-14	no	down	EEF1A1	4441	eukaryotic translation elongation factor 1 alpha 1 [Source:HGNC Symbol;Acc:HGNC:3189]	COG5256(J:Translation, ribosomal structure and biogenesis)	COG5256(This protein promotes the GTP-dependent binding of aminoacyl-tRNA to the A-site of ribosomes during protein biosynthesis (By similarity))	K03231	EEF1A	map03013(RNA transport); map05134(Legionellosis)	PF00009.24(GTP_EFTU:Elongation factor Tu GTP binding domain); PF03143.14(GTP_EFTU_D3:Elongation factor Tu C-terminal domain); PF03144.22(GTP_EFTU_D2:Elongation factor Tu domain 2); PF01926.20(MMR_HSR1:50S ribosome-binding GTPase)	GO:0005737(cellular_component:cytoplasm); GO:0043209(cellular_component:myelin sheath); GO:0003924(molecular_function:GTPase activity); GO:0005886(cellular_component:plasma membrane); GO:0005525(molecular_function:GTP binding); GO:0003924(molecular_function:GTPase activity); GO:0003746(molecular_function:translation elongation factor activity); GO:0006414(biological_process:translational elongati…	XP_012040812.1(PREDICTED: elongation factor 1-alpha 1-like isoform X1 [Ovis aries])	sp|P68104|EF1A1_HUMAN(Elongation factor 1-alpha 1 OS=Homo sapiens OX=9606 GN=EEF1A1 PE=1 SV=1)	1915
ENSG00000205426	68932.93	127509.99	192203.99	94694.33	3150.58	3055.1	4995.19	4508.89	3102.84	4752.04	0.519607498	4.07E-16	3.48E-14	no	up	KRT81	1929	keratin 81 [Source:HGNC Symbol;Acc:HGNC:6458]	ENOG41113GZ(S:Function unknown)	ENOG41113GZ(keratin, type II)	K07605	KRT2		PF00038.18(Filament:Intermediate filament protein); PF16208.2(Keratin_2_head:Keratin type II head); PF07926.9(TPR_MLP1_2:TPR/MLP1/MLP2-like protein)	GO:0005198(molecular_function:structural molecule activity); GO:0005882(cellular_component:intermediate filament); GO:0045095(cellular_component:keratin filament); GO:0005515(molecular_function:protein binding); GO:0005615(cellular_component:extracellular space); GO:0005829(cellular_component:cytosol); GO:0031424(biological_process:keratinization); GO:0070268(biological_process:cornification); GO…	NP_002272.2(keratin, type II cuticular Hb1 [Homo sapiens])	sp|Q14533|KRT81_HUMAN(Keratin, type II cuticular Hb1 OS=Homo sapiens OX=9606 GN=KRT81 PE=1 SV=3)	3887
ENSG00000135486	20921.91	40804.97	27986.96	16154.83	1125.41	1155.11	843.41	921.38	1140.26	882.395	-0.444918201	4.47E-16	3.80E-14	no	down	HNRNPA1	4121	heterogeneous nuclear ribonucleoprotein A1 [Source:HGNC Symbol;Acc:HGNC:5031]	COG0724(S:Function unknown)	COG0724(Rna-binding protein)	K12741	HNRNPA1_3	map03040(Spliceosome)	PF00076.19(RRM_1:RNA recognition motif. (a.k.a. RRM, RBD, or RNP domain)); PF11627.5(HnRNPA1:Nuclear factor hnRNPA1); PF16367.2(RRM_7:RNA recognition motif)	GO:0051168(biological_process:nuclear export); GO:0061752(molecular_function:telomeric repeat-containing RNA binding); GO:0051028(biological_process:mRNA transport); GO:0032211(biological_process:negative regulation of telomere maintenance via telomerase); GO:0008543(biological_process:fibroblast growth factor receptor signaling pathway); GO:0005737(cellular_component:cytoplasm); GO:0070062(cellu…	XP_023068146.1(heterogeneous nuclear ribonucleoprotein A1-like [Piliocolobus tephrosceles])	sp|P09867|ROA1_BOVIN(Heterogeneous nuclear ribonucleoprotein A1 OS=Bos taurus OX=9913 GN=HNRNPA1 PE=1 SV=2)	3178
ENSG00000116133	6137.88	11961.99	8187.91	4420.97	108.62	109.19	79.95	79.99	108.905	79.97	-0.492861655	6.05E-16	5.12E-14	no	down	DHCR24	5311	24-dehydrocholesterol reductase [Source:HGNC Symbol;Acc:HGNC:2859]	COG0277(C:Energy production and conversion)	COG0277(FAD linked oxidase domain protein)	K09828	DHCR24, DWF1	map00100(Steroid biosynthesis)		GO:0008104(biological_process:protein localization); GO:0005783(cellular_component:endoplasmic reticulum); GO:0000246(molecular_function:delta24(24-1) sterol reductase activity); GO:0019899(molecular_function:enzyme binding); GO:0005789(cellular_component:endoplasmic reticulum membrane); GO:0061024(biological_process:membrane organization); GO:0033490(biological_process:cholesterol biosynthetic p…	XP_007976807.1(PREDICTED: delta(24)-sterol reductase [Chlorocebus sabaeus])	sp|Q15392|DHC24_HUMAN(Delta(24)-sterol reductase OS=Homo sapiens OX=9606 GN=DHCR24 PE=1 SV=2)	1718
ENSG00000169679	2895	5896	3466	2068	65.26	69.32	43.56	48.52	67.29	46.04	-0.601757871	7.02E-16	5.90E-14	no	down	BUB1	3576	BUB1 mitotic checkpoint serine/threonine kinase [Source:HGNC Symbol;Acc:HGNC:1148]	ENOG410XQ67(T:Signal transduction mechanisms)	ENOG410XQ67(Budding uninhibited by benzimidazoles 1 homolog)	K02178	BUB1	map04110(Cell cycle); map04111(Cell cycle - yeast); map04113(Meiosis - yeast); map04114(Oocyte meiosis); map04914(Progesterone-mediated oocyte maturation)	PF08311.9(Mad3_BUB1_I:Mad3/BUB1 homology region 1); PF00069.22(Pkinase:Protein kinase domain); PF17014.2(Mad3_BUB1_I_2:Putative Mad3/BUB1 like region 1 protein); PF07714.14(Pkinase_Tyr:Protein tyrosine kinase)	GO:0005737(cellular_component:cytoplasm); GO:0006468(biological_process:protein phosphorylation); GO:0006915(biological_process:apoptotic process); GO:0016032(biological_process:viral process); GO:0008283(biological_process:cell proliferation); GO:0000942(cellular_component:condensed nuclear chromosome outer kinetochore); GO:0005829(cellular_component:cytosol); GO:0016020(cellular_component:membr…	NP_001265545.1(mitotic checkpoint serine/threonine-protein kinase BUB1 isoform 2 [Homo sapiens])	sp|O43683|BUB1_HUMAN(Mitotic checkpoint serine/threonine-protein kinase BUB1 OS=Homo sapiens OX=9606 GN=BUB1 PE=1 SV=1)	699
ENSG00000133106	457	927	1587	973	13.49	15.72	29.07	33.85	14.605	31.46	0.866525298	8.29E-16	6.92E-14	no	up	EPSTI1	4603	epithelial stromal interaction 1 [Source:HGNC Symbol;Acc:HGNC:16465]	ENOG410YRUX(U:Intracellular trafficking, secretion, and vesicular transport)	ENOG410YRUX(epithelial stromal interaction 1 (breast))						NP_001317472.1(epithelial-stromal interaction protein 1 isoform 3 [Homo sapiens])	sp|Q96J88|ESIP1_HUMAN(Epithelial-stromal interaction protein 1 OS=Homo sapiens OX=9606 GN=EPSTI1 PE=2 SV=2)	94240
ENSG00000181163	17643.96	34718.4	22430.41	13574	1065.61	1154.18	791.72	923.14	1109.895	857.43	-0.487134752	8.40E-16	6.97E-14	no	down	NPM1	1758	nucleophosmin 1 [Source:HGNC Symbol;Acc:HGNC:7910]	ENOG4111IKX(S:Function unknown)	ENOG4111IKX(Nucleophosmin (Nucleolar phosphoprotein B23, numatrin))	K11276	NPM1		PF03066.12(Nucleoplasmin:Nucleoplasmin); PF16276.2(NPM1-C:Nucleophosmin C-terminal domain); PF05285.9(SDA1:SDA1)	GO:0034080(biological_process:CENP-A containing nucleosome assembly); GO:0042393(molecular_function:histone binding); GO:0003676(molecular_function:nucleic acid binding); GO:0003723(molecular_function:RNA binding); GO:0003723(molecular_function:RNA binding); GO:0003723(molecular_function:RNA binding); GO:0005634(cellular_component:nucleus); GO:0005634(cellular_component:nucleus); GO:0005634(cellu…	XP_011843102.1(PREDICTED: nucleophosmin isoform X1 [Mandrillus leucophaeus])	sp|P06748|NPM_HUMAN(Nucleophosmin OS=Homo sapiens OX=9606 GN=NPM1 PE=1 SV=2)	4869
ENSG00000101444	5466.7	9492.82	6555.27	3296	196.19	178.15	134.82	124.58	187.17	129.7	-0.602773853	2.10E-15	1.73E-13	no	down	AHCY	2366	adenosylhomocysteinase [Source:HGNC Symbol;Acc:HGNC:343]	COG0499(H:Coenzyme transport and metabolism)	COG0499(May play a key role in the regulation of the intracellular concentration of adenosylhomocysteine (By similarity))	K01251	E3.3.1.1, ahcY	map00270(Cysteine and methionine metabolism)	PF05221.14(AdoHcyase:S-adenosyl-L-homocysteine hydrolase); PF00670.18(AdoHcyase_NAD:S-adenosyl-L-homocysteine hydrolase, NAD binding domain); PF02826.16(2-Hacid_dh_C:D-isomer specific 2-hydroxyacid dehydrogenase, NAD binding domain); PF07991.9(IlvN:Acetohydroxy acid isomeroreductase, NADPH-binding domain)	GO:0002439(biological_process:chronic inflammatory response to antigenic stimulus); GO:0042470(cellular_component:melanosome); GO:0071268(biological_process:homocysteine biosynthetic process); GO:0032259(biological_process:methylation); GO:0005829(cellular_component:cytosol); GO:0030554(molecular_function:adenyl nucleotide binding); GO:0051287(molecular_function:NAD binding); GO:0004013(molecular…	XP_018872607.1(PREDICTED: adenosylhomocysteinase isoform X1 [Gorilla gorilla gorilla])	sp|P23526|SAHH_HUMAN(Adenosylhomocysteinase OS=Homo sapiens OX=9606 GN=AHCY PE=1 SV=4)	191
ENSG00000183397	146.07	280.95	888.28	357.37	7.5	7.76	26.44	19.19	7.63	22.815	1.243365232	2.13E-15	1.75E-13	yes	up	C19orf71	674	chromosome 19 open reading frame 71 [Source:HGNC Symbol;Acc:HGNC:34496]	ENOG410YWU0(S:Function unknown)	ENOG410YWU0(-)				PF15041.3(DUF4531:Domain of unknown function (DUF4531))		NP_001129052.1(uncharacterized protein C19orf71 [Homo sapiens])	sp|A6NCJ1|CS071_HUMAN(Uncharacterized protein C19orf71 OS=Homo sapiens OX=9606 GN=C19orf71 PE=4 SV=2)	100128569
ENSG00000089685	1985	3769.42	2323.04	1291.88	78.39	76.4	46.06	48.42	77.395	47.24	-0.627988687	2.23E-15	1.82E-13	no	down	BIRC5	2711	baculoviral IAP repeat containing 5 [Source:HGNC Symbol;Acc:HGNC:593]	ENOG410YPNM(K:Transcription); ENOG4110P8I(S:Function unknown)	ENOG410YPNM(Mediator complex subunit 9); ENOG4110P8I(-)	K08731	BIRC5	map01524(Platinum drug resistance); map04210(Apoptosis); map04215(Apoptosis - multiple species); map04390(Hippo signaling pathway); map05161(Hepatitis B); map05200(Pathways in cancer); map05210(Colorectal cancer)	PF00653.18(BIR:Inhibitor of Apoptosis domain)	GO:0051087(molecular_function:chaperone binding); GO:0000086(biological_process:G2/M transition of mitotic cell cycle); GO:0008536(molecular_function:Ran GTPase binding); GO:0000910(biological_process:cytokinesis); GO:0090307(biological_process:mitotic spindle assembly); GO:0043524(biological_process:negative regulation of neuron apoptotic process); GO:0008270(molecular_function:zinc ion binding)…	NP_001270879.1(baculoviral IAP repeat-containing protein 5 [Macaca fascicularis])	sp|Q5RAH9|BIRC5_PONAB(Baculoviral IAP repeat-containing protein 5 OS=Pongo abelii OX=9601 GN=BIRC5 PE=2 SV=1)	332
ENSG00000168028	20137.09	38570.97	27735.22	15327.84	1572.4	1579.27	1238.52	1250.82	1575.835	1244.67	-0.421886868	3.20E-15	2.59E-13	no	down	RPSA	2058	ribosomal protein SA [Source:HGNC Symbol;Acc:HGNC:6502]	COG0052(J:Translation, ribosomal structure and biogenesis)	COG0052(30S ribosomal protein S2)	K02998	RP-SAe, RPSA	map03010(Ribosome)			EAW64587.1(ribosomal protein SA, isoform CRA_c [Homo sapiens])	sp|A6YRY8|RSSA_SHEEP(40S ribosomal protein SA OS=Ovis aries OX=9940 GN=RPSA PE=2 SV=1)	3921
ENSG00000120256	2995.53	5855.25	7924.11	4790.4	68.48	72.21	105.7	116.21	70.345	110.955	0.545980772	3.76E-15	3.03E-13	no	up	LRP11	3260	LDL receptor related protein 11 [Source:HGNC Symbol;Acc:HGNC:16936]	ENOG410XSFD(S:Function unknown)	ENOG410XSFD(Low density lipoprotein receptor-related protein 11)				PF07502.11(MANEC:MANEC domain); PF00057.15(Ldl_recept_a:Low-density lipoprotein receptor domain class A)	GO:0016020(cellular_component:membrane); GO:0009414(biological_process:response to water deprivation); GO:0005515(molecular_function:protein binding); GO:0016020(cellular_component:membrane); GO:0016021(cellular_component:integral component of membrane); GO:0005886(cellular_component:plasma membrane); GO:0051219(molecular_function:phosphoprotein binding); GO:0009408(biological_process:response to…	NP_116221.3(low-density lipoprotein receptor-related protein 11 precursor [Homo sapiens])	sp|Q86VZ4|LRP11_HUMAN(Low-density lipoprotein receptor-related protein 11 OS=Homo sapiens OX=9606 GN=LRP11 PE=2 SV=2)	84918
ENSG00000285602	201.32	400.6	823.69	598.87	28.45	21.87	47.38	56.82	25.16	52.1	1.130833089	3.97E-15	3.17E-13	yes	up	AC097625.2	3666	novel protein	ENOG410XPJ3(S:Function unknown)	ENOG410XPJ3(Angiotensin I converting enzyme peptidyl-dipeptidase A)	K09708	ACE2, ACEH	map04614(Renin-angiotensin system); map04974(Protein digestion and absorption)	PF16959.2(Collectrin:Renal amino acid transporter)	GO:0046718(biological_process:viral entry into host cell); GO:0004175(molecular_function:endopeptidase activity); GO:1903779(biological_process:regulation of cardiac conduction); GO:0032800(biological_process:receptor biosynthetic process); GO:0019229(biological_process:regulation of vasoconstriction); GO:0050727(biological_process:regulation of inflammatory response); GO:0004180(molecular_functi…	XP_011543854.1(angiotensin-converting enzyme 2 isoform X3 [Homo sapiens])	sp|Q9BYF1|ACE2_HUMAN(Angiotensin-converting enzyme 2 OS=Homo sapiens OX=9606 GN=ACE2 PE=1 SV=2)
ENSG00000147274	3263.46	6315.75	4160.01	2274.82	131.94	127.55	95.92	95.76	129.745	95.84	-0.539571487	4.08E-15	3.25E-13	no	down	RBMX	4887	RNA binding motif protein X-linked [Source:HGNC Symbol;Acc:HGNC:9910]	ENOG4111GI6(K:Transcription)	ENOG4111GI6(RNA binding motif protein)	K12885	RBMX, HNRNPG	map03040(Spliceosome)	PF00076.19(RRM_1:RNA recognition motif. (a.k.a. RRM, RBD, or RNP domain)); PF16367.2(RRM_7:RNA recognition motif)	GO:0003729(molecular_function:mRNA binding); GO:0000381(biological_process:regulation of alternative mRNA splicing, via spliceosome); GO:0005615(cellular_component:extracellular space); GO:0071347(biological_process:cellular response to interleukin-1); GO:0016020(cellular_component:membrane); GO:0003676(molecular_function:nucleic acid binding); GO:0003723(molecular_function:RNA binding); GO:00056…	XP_011804185.1(PREDICTED: RNA-binding motif protein, X chromosome isoform X1 [Colobus angolensis palliatus])	sp|P38159|RBMX_HUMAN(RNA-binding motif protein, X chromosome OS=Homo sapiens OX=9606 GN=RBMX PE=1 SV=3)	27316
ENSG00000053747	6400	12474	16237	9517	104.89	107	139.83	167.64	105.945	153.735	0.47152514	4.12E-15	3.26E-13	no	up	LAMA3	10661	laminin subunit alpha 3 [Source:HGNC Symbol;Acc:HGNC:6483]	ENOG410XRDC(J:Translation, ribosomal structure and biogenesis); ENOG410YEBJ(S:Function unknown)	ENOG410XRDC(Ribosomal protein); ENOG410YEBJ(LPXTG-motif cell wall anchor domain protein)	K06240	LAMA3_5	map04151(PI3K-Akt signaling pathway); map04510(Focal adhesion); map04512(ECM-receptor interaction); map05145(Toxoplasmosis); map05146(Amoebiasis); map05165(Human papillomavirus infection); map05200(Pathways in cancer); map05222(Small cell lung cancer)	PF00053.21(Laminin_EGF:Laminin EGF domain); PF06008.11(Laminin_I:Laminin Domain I); PF00055.14(Laminin_N:Laminin N-terminal (Domain VI)); PF02210.21(Laminin_G_2:Laminin G domain); PF00054.20(Laminin_G_1:Laminin G domain); PF06009.9(Laminin_II:Laminin Domain II); PF00052.15(Laminin_B:Laminin B (Domain IV)); PF13385.3(Laminin_G_3:Concanavalin A-like lectin/glucanases superfamily); PF08317.8(Spc7:Sp…	GO:0005610(cellular_component:laminin-5 complex); GO:0030334(biological_process:regulation of cell migration); GO:0070062(cellular_component:extracellular exosome); GO:0035987(biological_process:endodermal cell differentiation); GO:0030155(biological_process:regulation of cell adhesion); GO:0007155(biological_process:cell adhesion); GO:0005102(molecular_function:receptor binding); GO:0030155(biol…	NP_937762.2(laminin subunit alpha-3 isoform 1 precursor [Homo sapiens])	sp|Q16787|LAMA3_HUMAN(Laminin subunit alpha-3 OS=Homo sapiens OX=9606 GN=LAMA3 PE=1 SV=2)	3909
ENSG00000100906	2804	4977	7546	4079	163.86	146.79	251.99	242.72	155.325	247.355	0.559493652	4.58E-15	3.60E-13	no	up	NFKBIA	1558	NFKB inhibitor alpha [Source:HGNC Symbol;Acc:HGNC:7797]	COG0666(J:Translation, ribosomal structure and biogenesis)	COG0666(50s ribosomal protein L10)	K04734	NFKBIA	map04024(cAMP signaling pathway); map04062(Chemokine signaling pathway); map04064(NF-kappa B signaling pathway); map04210(Apoptosis); map04380(Osteoclast differentiation); map04620(Toll-like receptor signaling pathway); map04621(NOD-like receptor signaling pathway); map04622(RIG-I-like receptor signaling pathway); map04623(Cytosolic DNA-sensing pathway); map04624(Toll and Imd signaling pathway); …	PF12796.4(Ank_2:Ankyrin repeats (3 copies)); PF00023.27(Ank:Ankyrin repeat); PF13606.3(Ank_3:Ankyrin repeat); PF13857.3(Ank_5:Ankyrin repeats (many copies)); PF13637.3(Ank_4:Ankyrin repeats (many copies))	GO:0031072(molecular_function:heat shock protein binding); GO:0032495(biological_process:response to muramyl dipeptide); GO:0035994(biological_process:response to muscle stretch); GO:0007253(biological_process:cytoplasmic sequestering of NF-kappaB); GO:0070431(biological_process:nucleotide-binding oligomerization domain containing 2 signaling pathway); GO:0005634(cellular_component:nucleus); GO:0…	NP_065390.1(NF-kappa-B inhibitor alpha [Homo sapiens])	sp|P25963|IKBA_HUMAN(NF-kappa-B inhibitor alpha OS=Homo sapiens OX=9606 GN=NFKBIA PE=1 SV=1)	4792
ENSG00000057608	4483	8940	5736.4	3337.99	154.59	161.47	112.59	119.42	158.03	116.005	-0.514754808	5.38E-15	4.20E-13	no	down	GDI2	2499	GDP dissociation inhibitor 2 [Source:HGNC Symbol;Acc:HGNC:4227]	COG5044(O:Posttranslational modification, protein turnover, chaperones)	COG5044(GDP dissociation inhibitor)	K17255	GDI1_2			GO:0043547(biological_process:positive regulation of GTPase activity); GO:0005925(cellular_component:focal adhesion); GO:0016192(biological_process:vesicle-mediated transport); GO:0051056(biological_process:regulation of small GTPase mediated signal transduction); GO:0043209(cellular_component:myelin sheath); GO:0005093(molecular_function:Rab GDP-dissociation inhibitor activity); GO:0005829(cellu…	EDL32224.1(guanosine diphosphate (GDP) dissociation inhibitor 2, isoform CRA_c, partial [Mus musculus])	sp|P50399|GDIB_RAT(Rab GDP dissociation inhibitor beta OS=Rattus norvegicus OX=10116 GN=Gdi2 PE=1 SV=2)	2665
ENSG00000166741	936	2159	1024	562	67.62	77.67	36.12	36.84	72.645	36.48	-0.842994863	5.60E-15	4.35E-13	no	down	NNMT	1867	nicotinamide N-methyltransferase [Source:HGNC Symbol;Acc:HGNC:7861]	ENOG41128ZR(S:Function unknown)	ENOG41128ZR(n-methyltransferase)	K00541	NNMT	map00760(Nicotinate and nicotinamide metabolism)	PF01234.14(NNMT_PNMT_TEMT:NNMT/PNMT/TEMT family); PF13489.3(Methyltransf_23:Methyltransferase domain); PF08241.9(Methyltransf_11:Methyltransferase domain)	GO:0008112(molecular_function:nicotinamide N-methyltransferase activity); GO:0031100(biological_process:animal organ regeneration); GO:0010243(biological_process:response to organonitrogen compound); GO:0042493(biological_process:response to drug); GO:0008168(molecular_function:methyltransferase activity); GO:0005737(cellular_component:cytoplasm); GO:0016740(molecular_function:transferase activit…	NP_006160.1(nicotinamide N-methyltransferase [Homo sapiens])	sp|P40261|NNMT_HUMAN(Nicotinamide N-methyltransferase OS=Homo sapiens OX=9606 GN=NNMT PE=1 SV=1)	4837
ENSG00000101447	2247	4211	2666	1482	72.33	71.24	48.71	49.87	71.785	49.29	-0.601387923	5.75E-15	4.44E-13	no	down	FAM83D	2475	family with sequence similarity 83 member D [Source:HGNC Symbol;Acc:HGNC:16122]	ENOG410ZYBU(S:Function unknown)	ENOG410ZYBU(family with sequence similarity 83, member D)	K16805	FAM83D, CHICA		PF07894.9(DUF1669:Protein of unknown function (DUF1669)); PF13091.3(PLDc_2:PLD-like domain)	GO:0005737(cellular_component:cytoplasm); GO:1902480(biological_process:protein localization to mitotic spindle); GO:0019894(molecular_function:kinesin binding); GO:0008283(biological_process:cell proliferation); GO:0008017(molecular_function:microtubule binding); GO:0097431(cellular_component:mitotic spindle pole); GO:0001837(biological_process:epithelial to mesenchymal transition); GO:0019901(m…	EAW76008.1(chromosome 20 open reading frame 129 [Homo sapiens])	sp|Q9H4H8|FA83D_HUMAN(Protein FAM83D OS=Homo sapiens OX=9606 GN=FAM83D PE=1 SV=3)	81610
ENSG00000137154	29640	53672.91	38241	21782	3789.69	3577.66	2797.38	2926.42	3683.675	2861.9	-0.452663492	6.69E-15	5.13E-13	no	down	RPS6	1387	ribosomal protein S6 [Source:HGNC Symbol;Acc:HGNC:10429]	COG2125(J:Translation, ribosomal structure and biogenesis)	COG2125(40s ribosomal protein s6)	K02991	RP-S6e, RPS6	map01521(EGFR tyrosine kinase inhibitor resistance); map03010(Ribosome); map04066(HIF-1 signaling pathway); map04150(mTOR signaling pathway); map04151(PI3K-Akt signaling pathway); map04371(Apelin signaling pathway); map04714(Thermogenesis); map04910(Insulin signaling pathway); map05205(Proteoglycans in cancer)	PF01092.16(Ribosomal_S6e:Ribosomal protein S6e)	GO:0003735(molecular_function:structural constituent of ribosome); GO:0006412(biological_process:translation); GO:0005622(cellular_component:intracellular); GO:0005840(cellular_component:ribosome); GO:0003723(molecular_function:RNA binding); GO:0005634(cellular_component:nucleus); GO:0005634(cellular_component:nucleus); GO:0016020(cellular_component:membrane); GO:0006412(biological_process:transl…	XP_019833198.1(PREDICTED: 40S ribosomal protein S6 [Bos indicus])	sp|P62753|RS6_HUMAN(40S ribosomal protein S6 OS=Homo sapiens OX=9606 GN=RPS6 PE=1 SV=1)	6194
ENSG00000169100	11416	19758	14057	6813	665.16	603.27	469.23	418.32	634.215	443.775	-0.58903829	6.79E-15	5.19E-13	no	down	SLC25A6	1451	solute carrier family 25 member 6 [Source:HGNC Symbol;Acc:HGNC:10992]	ENOG410XNW0(U:Intracellular trafficking, secretion, and vesicular transport)	ENOG410XNW0(Interleukin 3 receptor, alpha (Low affinity))	K05863	SLC25A4S, ANT	map04020(Calcium signaling pathway); map04022(cGMP-PKG signaling pathway); map04217(Necroptosis); map04218(Cellular senescence); map05012(Parkinson disease); map05016(Huntington disease); map05166(Human T-cell leukemia virus 1 infection)	PF00153.24(Mito_carr:Mitochondrial carrier protein)	GO:0022857(molecular_function:transmembrane transporter activity); GO:0055085(biological_process:transmembrane transport); GO:0005743(cellular_component:mitochondrial inner membrane); GO:0005634(cellular_component:nucleus); GO:0016020(cellular_component:membrane); GO:0016021(cellular_component:integral component of membrane); GO:0005739(cellular_component:mitochondrion); GO:0005739(cellular_compo…	BAD93059.1(ADP,ATP carrier protein, liver isoform T2 variant, partial [Homo sapiens])	sp|P12236|ADT3_HUMAN(ADP/ATP translocase 3 OS=Homo sapiens OX=9606 GN=SLC25A6 PE=1 SV=4)	293
ENSG00000163898	203	433	879	513	4.97	4.9	10.04	14.39	4.935	12.215	1.037048895	7.64E-15	5.80E-13	yes	up	LIPH	4001	lipase H [Source:HGNC Symbol;Acc:HGNC:18483]	ENOG4111AHY(O:Posttranslational modification, protein turnover, chaperones)	ENOG4111AHY(lipase member)	K19404	LIPH_I		PF00151.16(Lipase:Lipase)	GO:0005615(cellular_component:extracellular space); GO:0052689(molecular_function:carboxylic ester hydrolase activity); GO:0016042(biological_process:lipid catabolic process); GO:0005576(cellular_component:extracellular region); GO:0005886(cellular_component:plasma membrane); GO:0044241(biological_process:lipid digestion); GO:0004620(molecular_function:phospholipase activity); GO:0008201(molecula…	NP_640341.1(lipase member H precursor [Homo sapiens])	sp|Q8WWY8|LIPH_HUMAN(Lipase member H OS=Homo sapiens OX=9606 GN=LIPH PE=1 SV=1)	200879
ENSG00000188290	322	578	1137	889	31.33	29.78	65.09	90.37	30.555	77.73	1.080892634	7.76E-15	5.85E-13	yes	up	HES4	1040	hes family bHLH transcription factor 4 [Source:HGNC Symbol;Acc:HGNC:24149]	ENOG4111F0X(A:RNA processing and modification)	ENOG4111F0X(Splicing factor 3A subunit)	K09089	HES4	map05165(Human papillomavirus infection)	PF07527.10(Hairy_orange:Hairy Orange); PF00010.23(HLH:Helix-loop-helix DNA-binding domain)	GO:0003677(molecular_function:DNA binding); GO:0006355(biological_process:regulation of transcription, DNA-templated); GO:0046983(molecular_function:protein dimerization activity); GO:0005634(cellular_component:nucleus); GO:0007399(biological_process:nervous system development); GO:0008134(molecular_function:transcription factor binding); GO:0030154(biological_process:cell differentiation); GO:00…	PNJ04335.1(LOW QUALITY PROTEIN: HES4 isoform 1 [Pongo abelii])	sp|Q9HCC6|HES4_HUMAN(Transcription factor HES-4 OS=Homo sapiens OX=9606 GN=HES4 PE=2 SV=1)	57801
ENSG00000285991	513.32	1035.51	1717.14	1008.35	6.36	6.05	10.76	12.45	6.205	11.605	0.797423925	8.29E-15	6.22E-13	no	up	AL355312.6	5065	novel transcript	ENOG410XSFD(S:Function unknown); ENOG411150N(S:Function unknown)	ENOG410XSFD(Low density lipoprotein receptor-related protein 11); ENOG411150N(Retinoic acid early transcript)				PF00129.15(MHC_I:Class I Histocompatibility antigen, domains alpha 1 and 2); PF14586.3(MHC_I_2:Class I Histocompatibility antigen, NKG2D ligand, domains 1 and 2)	GO:0009414(biological_process:response to water deprivation); GO:0016021(cellular_component:integral component of membrane); GO:0033555(biological_process:multicellular organismal response to stress); GO:0051219(molecular_function:phosphoprotein binding); GO:0016020(cellular_component:membrane); GO:0016021(cellular_component:integral component of membrane); GO:0009612(biological_process:response …	NP_116221.3(low-density lipoprotein receptor-related protein 11 precursor [Homo sapiens])	sp|Q86VZ4|LRP11_HUMAN(Low-density lipoprotein receptor-related protein 11 OS=Homo sapiens OX=9606 GN=LRP11 PE=2 SV=2)
ENSG00000168209	14057	25913.17	18739	9346	656.46	630.43	496.24	454.11	643.445	475.175	-0.50686896	1.01E-14	7.55E-13	no	down	DDIT4	1744	DNA damage inducible transcript 4 [Source:HGNC Symbol;Acc:HGNC:24944]	ENOG4111N0W(O:Posttranslational modification, protein turnover, chaperones)	ENOG4111N0W(negative regulation of peptidyl-threonine phosphorylation)	K08270	DDIT4, REDD1	map04140(Autophagy - animal); map04150(mTOR signaling pathway); map04151(PI3K-Akt signaling pathway); map05206(MicroRNAs in cancer)	PF07809.8(RTP801_C:RTP801 C-terminal region)	GO:0005737(cellular_component:cytoplasm); GO:0005739(cellular_component:mitochondrion); GO:0051607(biological_process:defense response to virus); GO:0042771(biological_process:intrinsic apoptotic signaling pathway in response to DNA damage by p53 class mediator); GO:0008283(biological_process:cell proliferation); GO:0043241(biological_process:protein complex disassembly); GO:0005829(cellular_comp…	NP_061931.1(DNA damage-inducible transcript 4 protein [Homo sapiens])	sp|Q9NX09|DDIT4_HUMAN(DNA damage-inducible transcript 4 protein OS=Homo sapiens OX=9606 GN=DDIT4 PE=1 SV=1)	54541
ENSG00000162757	260.89	537.82	1005.65	664.32	4.03	4.36	8.78	10.7	4.195	9.74	1.002320479	1.08E-14	7.99E-13	yes	up	C1orf74	4684	chromosome 1 open reading frame 74 [Source:HGNC Symbol;Acc:HGNC:26319]	ENOG4112A34(S:Function unknown)	ENOG4112A34(Chromosome 1 open reading frame 74)				PF14953.3(DUF4504:Domain of unknown function (DUF4504))		NP_689698.1(UPF0739 protein C1orf74 [Homo sapiens])	sp|Q96LT6|CA074_HUMAN(UPF0739 protein C1orf74 OS=Homo sapiens OX=9606 GN=C1orf74 PE=2 SV=1)	148304
ENSG00000167325	4176	8223	5103	3090	102.33	104.6	71.95	76.71	103.465	74.33	-0.540174754	1.14E-14	8.38E-13	no	down	RRM1	3166	ribonucleotide reductase catalytic subunit M1 [Source:HGNC Symbol;Acc:HGNC:10451]	COG0209(F:Nucleotide transport and metabolism)	COG0209(Provides the precursors necessary for DNA synthesis. Catalyzes the biosynthesis of deoxyribonucleotides from the corresponding ribonucleotides (By similarity))	K10807	RRM1	map00230(Purine metabolism); map00240(Pyrimidine metabolism); map00480(Glutathione metabolism); map00983(Drug metabolism - other enzymes)	PF03477.13(ATP-cone:ATP cone domain)	GO:0005971(cellular_component:ribonucleoside-diphosphate reductase complex); GO:0005737(cellular_component:cytoplasm); GO:0010212(biological_process:response to ionizing radiation); GO:0000278(biological_process:mitotic cell cycle); GO:0004748(molecular_function:ribonucleoside-diphosphate reductase activity, thioredoxin disulfide as acceptor); GO:0006206(biological_process:pyrimidine nucleobase m…	NP_001024.1(ribonucleoside-diphosphate reductase large subunit isoform 1 [Homo sapiens])	sp|P23921|RIR1_HUMAN(Ribonucleoside-diphosphate reductase large subunit OS=Homo sapiens OX=9606 GN=RRM1 PE=1 SV=1)	6240
ENSG00000172053	4402	8088	5508	3069	284.61	275.94	196.44	222.54	280.275	209.49	-0.517136384	1.30E-14	9.57E-13	no	down	QARS	2449	glutaminyl-tRNA synthetase [Source:HGNC Symbol;Acc:HGNC:9751]	COG0008(J:Translation, ribosomal structure and biogenesis)	COG0008(Catalyzes the attachment of glutamate to tRNA(Glu) in a two-step reaction glutamate is first activated by ATP to form Glu-AMP and then transferred to the acceptor end of tRNA(Glu) (By similarity))	K01886	QARS, glnS	map00970(Aminoacyl-tRNA biosynthesis)	PF00749.18(tRNA-synt_1c:tRNA synthetases class I (E and Q), catalytic domain); PF04558.12(tRNA_synt_1c_R1:Glutaminyl-tRNA synthetase, non-specific RNA binding region part 1); PF03950.15(tRNA-synt_1c_C:tRNA synthetases class I (E and Q), anti-codon binding domain); PF04557.12(tRNA_synt_1c_R2:Glutaminyl-tRNA synthetase, non-specific RNA binding region part 2)	GO:0005737(cellular_component:cytoplasm); GO:0006425(biological_process:glutaminyl-tRNA aminoacylation); GO:0007420(biological_process:brain development); GO:0004819(molecular_function:glutamine-tRNA ligase activity); GO:0005829(cellular_component:cytosol); GO:0003723(molecular_function:RNA binding); GO:0005515(molecular_function:protein binding); GO:0005759(cellular_component:mitochondrial matri…	EAW64954.1(glutaminyl-tRNA synthetase, isoform CRA_b [Homo sapiens])	sp|P47897|SYQ_HUMAN(Glutamine--tRNA ligase OS=Homo sapiens OX=9606 GN=QARS PE=1 SV=1)	5859
ENSG00000166145	7503	13406.76	19877.9	10290.82	276.56	243.9	413.05	385.83	260.23	399.44	0.50498735	1.32E-14	9.61E-13	no	up	SPINT1	3056	serine peptidase inhibitor, Kunitz type 1 [Source:HGNC Symbol;Acc:HGNC:11246]	ENOG410XQNP(O:Posttranslational modification, protein turnover, chaperones)	ENOG410XQNP(serine peptidase inhibitor, Kunitz type)	K15619	SPINT1	map05202(Transcriptional misregulation in cancer); map05215(Prostate cancer)	PF00014.20(Kunitz_BPTI:Kunitz/Bovine pancreatic trypsin inhibitor domain); PF07502.11(MANEC:MANEC domain); PF00057.15(Ldl_recept_a:Low-density lipoprotein receptor domain class A)	GO:0005615(cellular_component:extracellular space); GO:2000178(biological_process:negative regulation of neural precursor cell proliferation); GO:0016021(cellular_component:integral component of membrane); GO:0060674(biological_process:placenta blood vessel development); GO:0070062(cellular_component:extracellular exosome); GO:0030198(biological_process:extracellular matrix organization); GO:0060…	AAP44001.1(hepatocyte growth factor activator inhibitor 1B [Homo sapiens])	sp|O43278|SPIT1_HUMAN(Kunitz-type protease inhibitor 1 OS=Homo sapiens OX=9606 GN=SPINT1 PE=1 SV=2)	6692
ENSG00000128422	39339.32	73842.39	107961.23	53226.41	2165.48	2134.22	3370.19	3052.46	2149.85	3211.325	0.487946914	1.32E-14	9.61E-13	no	up	KRT17	1834	keratin 17 [Source:HGNC Symbol;Acc:HGNC:6427]	ENOG410Y9IV(Z:Cytoskeleton)	ENOG410Y9IV(Keratin, type I cytoskeletal)	K07604	KRT1	map04915(Estrogen signaling pathway)		GO:0005737(cellular_component:cytoplasm); GO:0005200(molecular_function:structural constituent of cytoskeleton); GO:0045109(biological_process:intermediate filament organization); GO:0032395(molecular_function:MHC class II receptor activity); GO:0042289(molecular_function:MHC class II protein binding); GO:0031424(biological_process:keratinization); GO:0030307(biological_process:positive regulatio…	EAW60752.1(keratin 17, isoform CRA_c [Homo sapiens])	sp|Q04695|K1C17_HUMAN(Keratin, type I cytoskeletal 17 OS=Homo sapiens OX=9606 GN=KRT17 PE=1 SV=2)	3872
ENSG00000127666	925	1752	3146	1482	26.11	25.95	50.33	43.67	26.03	47	0.732500121	2.11E-14	1.52E-12	no	up	TICAM1	2676	toll like receptor adaptor molecule 1 [Source:NCBI gene;Acc:148022]	ENOG410Y8DE(U:Intracellular trafficking, secretion, and vesicular transport)	ENOG410Y8DE(Toll-like receptor adaptor molecule)	K05842	TRIF	map04064(NF-kappa B signaling pathway); map04217(Necroptosis); map04620(Toll-like receptor signaling pathway); map04621(NOD-like receptor signaling pathway); map05133(Pertussis); map05142(Chagas disease (American trypanosomiasis)); map05160(Hepatitis C); map05161(Hepatitis B); map05164(Influenza A); map05165(Human papillomavirus infection); map05167(Kaposi sarcoma-associated herpesvirus infection…	PF12721.4(RHIM:RIP homotypic interaction motif)	GO:0097190(biological_process:apoptotic signaling pathway); GO:0032816(biological_process:positive regulation of natural killer cell activation); GO:0045429(biological_process:positive regulation of nitric oxide biosynthetic process); GO:0007165(biological_process:signal transduction); GO:0004871(molecular_function:signal transducer activity); GO:0010008(cellular_component:endosome membrane); GO:…	NP_891549.1(TIR domain-containing adapter molecule 1 [Homo sapiens])	sp|Q8IUC6|TCAM1_HUMAN(TIR domain-containing adapter molecule 1 OS=Homo sapiens OX=9606 GN=TICAM1 PE=1 SV=1)	148022
ENSG00000120053	2053	3929	2476	1371	84.17	87.41	59.52	63.19	85.79	61.355	-0.595562947	2.14E-14	1.54E-12	no	down	GOT1	1978	glutamic-oxaloacetic transaminase 1 [Source:HGNC Symbol;Acc:HGNC:4432]	COG1448(P:Inorganic ion transport and metabolism)	COG1448(CBS Domain protein)	K14454	GOT1	map00220(Arginine biosynthesis); map00250(Alanine, aspartate and glutamate metabolism); map00270(Cysteine and methionine metabolism); map00330(Arginine and proline metabolism); map00350(Tyrosine metabolism); map00360(Phenylalanine metabolism); map00400(Phenylalanine, tyrosine and tryptophan biosynthesis); map00710(Carbon fixation in photosynthetic organisms); map00950(Isoquinoline alkaloid biosyn…	PF00155.18(Aminotran_1_2:Aminotransferase class I and II)	GO:0051384(biological_process:response to glucocorticoid); GO:0003824(molecular_function:catalytic activity); GO:0030170(molecular_function:pyridoxal phosphate binding); GO:0006520(biological_process:cellular amino acid metabolic process); GO:0008483(molecular_function:transaminase activity); GO:0009058(biological_process:biosynthetic process); GO:0005634(cellular_component:nucleus); GO:0005737(c…	NP_002070.1(aspartate aminotransferase, cytoplasmic [Homo sapiens])	sp|P17174|AATC_HUMAN(Aspartate aminotransferase, cytoplasmic OS=Homo sapiens OX=9606 GN=GOT1 PE=1 SV=3)	2805
ENSG00000059378	524	1055	1720	1029	23.93	28.61	42.03	50.74	26.27	46.385	0.785739349	2.44E-14	1.75E-12	no	up	PARP12	3796	poly(ADP-ribose) polymerase family member 12 [Source:HGNC Symbol;Acc:HGNC:21919]	ENOG410ZFB8(Q:Secondary metabolites biosynthesis, transport and catabolism)	ENOG410ZFB8(Cytochrome p450)	K15259	PARP7S		PF00644.17(PARP:Poly(ADP-ribose) polymerase catalytic domain); PF02825.17(WWE:WWE domain); PF00642.21(zf-CCCH:Zinc finger C-x8-C-x5-C-x3-H type (and similar))	GO:0003950(molecular_function:NAD+ ADP-ribosyltransferase activity); GO:0044822(molecular_function:poly(A) RNA binding); GO:0046872(molecular_function:metal ion binding); GO:0005634(cellular_component:nucleus); GO:0046872(molecular_function:metal ion binding); GO:0003950(molecular_function:NAD+ ADP-ribosyltransferase activity); GO:0003723(molecular_function:RNA binding); GO:0005634(cellular_compo…	NP_073587.1(poly [ADP-ribose] polymerase 12 [Homo sapiens])	sp|Q9H0J9|PAR12_HUMAN(Poly [ADP-ribose] polymerase 12 OS=Homo sapiens OX=9606 GN=PARP12 PE=1 SV=1)	64761
ENSG00000182481	4864.89	9196.91	5763.84	3551.87	200.77	196.78	134.02	149.08	198.775	141.55	-0.541097096	2.55E-14	1.81E-12	no	down	KPNA2	2456	karyopherin subunit alpha 2 [Source:HGNC Symbol;Acc:HGNC:6395]	COG5064(U:Intracellular trafficking, secretion, and vesicular transport)	COG5064(importin subunit alpha)	K15043	KPNA2	map05164(Influenza A)	PF00514.20(Arm:Armadillo/beta-catenin-like repeat); PF01749.17(IBB:Importin beta binding domain); PF16186.2(Arm_3:Atypical Arm repeat); PF13513.3(HEAT_EZ:HEAT-like repeat); PF13646.3(HEAT_2:HEAT repeats)	GO:0008565(molecular_function:protein transporter activity); GO:0005737(cellular_component:cytoplasm); GO:0005634(cellular_component:nucleus); GO:0008139(molecular_function:nuclear localization sequence binding); GO:0005643(cellular_component:nuclear pore); GO:0005829(cellular_component:cytosol); GO:0016020(cellular_component:membrane); GO:0006606(biological_process:protein import into nucleus); …	NP_002257.1(importin subunit alpha-1 [Homo sapiens])	sp|P52292|IMA1_HUMAN(Importin subunit alpha-1 OS=Homo sapiens OX=9606 GN=KPNA2 PE=1 SV=1)	3838
ENSG00000211459	15551	33136.94	22231.77	11851	1515.81	1693.39	1241.54	1211.42	1604.6	1226.48	-0.468855957	3.19E-14	2.25E-12	no	down	MT-RNR1	954	mitochondrially encoded 12S RNA [Source:HGNC Symbol;Acc:HGNC:7470]
ENSG00000162063	883	1576	848	478	14.82	13.79	8.07	8.51	14.305	8.29	-0.818241192	3.70E-14	2.60E-12	no	down	CCNF	4230	cyclin F [Source:HGNC Symbol;Acc:HGNC:1591]	COG5024(D:Cell cycle control, cell division, chromosome partitioning)	COG5024(g2 mitotic-specific)	K10289	CCNF, FBXO1		PF00134.20(Cyclin_N:Cyclin, N-terminal domain); PF02984.16(Cyclin_C:Cyclin, C-terminal domain); PF00646.30(F-box:F-box domain); PF12937.4(F-box-like:F-box-like)	GO:0001890(biological_process:placenta development); GO:0000320(biological_process:re-entry into mitotic cell cycle); GO:0005634(cellular_component:nucleus); GO:0031146(biological_process:SCF-dependent proteasomal ubiquitin-dependent protein catabolic process); GO:0005814(cellular_component:centriole); GO:0005634(cellular_component:nucleus); GO:0005515(molecular_function:protein binding); GO:0051…	AAB60342.1(cyclin F [Homo sapiens])	sp|P41002|CCNF_HUMAN(Cyclin-F OS=Homo sapiens OX=9606 GN=CCNF PE=1 SV=2)	899
ENSG00000168685	92	188	540	269	2.99	2.76	6.83	6.18	2.875	6.505	1.238487554	3.95E-14	2.76E-12	yes	up	IL7R	4584	interleukin 7 receptor [Source:HGNC Symbol;Acc:HGNC:6024]	ENOG410YWZG(U:Intracellular trafficking, secretion, and vesicular transport)	ENOG410YWZG(interleukin 7 receptor)	K05072	IL7R, CD127	map04060(Cytokine-cytokine receptor interaction); map04068(FoxO signaling pathway); map04151(PI3K-Akt signaling pathway); map04630(Jak-STAT signaling pathway); map04640(Hematopoietic cell lineage); map05200(Pathways in cancer); map05340(Primary immunodeficiency)	PF00041.18(fn3:Fibronectin type III domain)	GO:0033089(biological_process:positive regulation of T cell differentiation in thymus); GO:0019221(biological_process:cytokine-mediated signaling pathway); GO:0009897(cellular_component:external side of plasma membrane); GO:0010628(biological_process:positive regulation of gene expression); GO:0004917(molecular_function:interleukin-7 receptor activity); GO:0016049(biological_process:cell growth);…	NP_002176.2(interleukin-7 receptor subunit alpha precursor [Homo sapiens])	sp|P16871|IL7RA_HUMAN(Interleukin-7 receptor subunit alpha OS=Homo sapiens OX=9606 GN=IL7R PE=1 SV=2)	3575
ENSG00000139793	2598	5413	3192	1899	56.05	53.86	38.77	37.56	54.955	38.165	-0.583040229	4.02E-14	2.80E-12	no	down	MBNL2	4669	muscleblind like splicing regulator 2 [Source:HGNC Symbol;Acc:HGNC:16746]	ENOG410ZNRC(S:Function unknown)	ENOG410ZNRC(muscleblind-like splicing regulator)	K14943	MBNL		PF00642.21(zf-CCCH:Zinc finger C-x8-C-x5-C-x3-H type (and similar)); PF15663.2(zf-CCCH_3:Zinc-finger containing family)	GO:0044424(cellular_component:intracellular part); GO:0044822(molecular_function:poly(A) RNA binding); GO:0043484(biological_process:regulation of RNA splicing); GO:0046872(molecular_function:metal ion binding); GO:0003723(molecular_function:RNA binding); GO:0003723(molecular_function:RNA binding); GO:0006397(biological_process:mRNA processing); GO:0008380(biological_process:RNA splicing); GO:000…	NP_659002.1(muscleblind-like protein 2 isoform 1 [Homo sapiens])	sp|Q5R4F5|MBNL2_PONAB(Muscleblind-like protein 2 OS=Pongo abelii OX=9601 GN=MBNL2 PE=2 SV=2)	10150
ENSG00000110446	37	106	378	184	4.97	5.62	16.4	15.51	5.295	15.955	1.421083179	4.23E-14	2.93E-12	yes	up	SLC15A3	4579	solute carrier family 15 member 3 [Source:HGNC Symbol;Acc:HGNC:18068]	COG3104(E:Amino acid transport and metabolism)	COG3104(transporter)	K14638	SLC15A3_4, PHT			GO:0015992(biological_process:proton transport); GO:0005215(molecular_function:transporter activity); GO:0016021(cellular_component:integral component of membrane); GO:0006810(biological_process:transport); GO:0015333(molecular_function:peptide:proton symporter activity); GO:0005765(cellular_component:lysosomal membrane); GO:0015833(biological_process:peptide transport); GO:0015031(biological_pro…	AAH37974.1(Solute carrier family 15, member 3 [Homo sapiens])	sp|Q8IY34|S15A3_HUMAN(Solute carrier family 15 member 3 OS=Homo sapiens OX=9606 GN=SLC15A3 PE=1 SV=2)	51296
ENSG00000107581	6177	11948	8113	4671	79.03	79.44	58.35	62.06	79.235	60.205	-0.464871975	4.32E-14	2.97E-12	no	down	EIF3A	6659	eukaryotic translation initiation factor 3 subunit A [Source:HGNC Symbol;Acc:HGNC:3271]	ENOG410XQ37(J:Translation, ribosomal structure and biogenesis)	ENOG410XQ37(Component of the eukaryotic translation initiation factor 3 (eIF-3) complex, which is involved in protein synthesis and, together with other initiation factors, stimulates binding of mRNA and methionyl-tRNAi to the 40S ribosome (By similarity))	K03254	EIF3A	map03013(RNA transport)	PF01399.24(PCI:PCI domain)	GO:0075525(biological_process:viral translational termination-reinitiation); GO:0005852(cellular_component:eukaryotic translation initiation factor 3 complex); GO:0003723(molecular_function:RNA binding); GO:0003723(molecular_function:RNA binding); GO:0003723(molecular_function:RNA binding); GO:0005737(cellular_component:cytoplasm); GO:0005737(cellular_component:cytoplasm); GO:0016020(cellular_com…	XP_015003779.1(PREDICTED: eukaryotic translation initiation factor 3 subunit A [Macaca mulatta])	sp|Q14152|EIF3A_HUMAN(Eukaryotic translation initiation factor 3 subunit A OS=Homo sapiens OX=9606 GN=EIF3A PE=1 SV=1)	8661
ENSG00000024526	1566.27	3481.33	1815.2	1085.55	25.43	35.32	19.69	19.63	30.375	19.66	-0.697119352	4.52E-14	3.10E-12	no	down	DEPDC1	5299	DEP domain containing 1 [Source:HGNC Symbol;Acc:HGNC:22949]	ENOG410YMM7(U:Intracellular trafficking, secretion, and vesicular transport)	ENOG410YMM7(Blocked early in transport 1 homolog (S)				PF00610.18(DEP:Domain found in Dishevelled, Egl-10, and Pleckstrin (DEP)); PF00620.24(RhoGAP:RhoGAP domain)	GO:0043547(biological_process:positive regulation of GTPase activity); GO:0017053(cellular_component:transcriptional repressor complex); GO:0005096(molecular_function:GTPase activator activity); GO:0007165(biological_process:signal transduction); GO:0035556(biological_process:intracellular signal transduction); GO:0005634(cellular_component:nucleus); GO:0005634(cellular_component:nucleus); GO:004…	NP_001107592.1(DEP domain-containing protein 1A isoform a [Homo sapiens])	sp|Q5TB30|DEP1A_HUMAN(DEP domain-containing protein 1A OS=Homo sapiens OX=9606 GN=DEPDC1 PE=1 SV=2)	55635
ENSG00000009307	10680	20625	13976	8260	228.61	230.63	171.99	186.78	229.62	179.385	-0.450636063	4.84E-14	3.30E-12	no	down	CSDE1	4312	cold shock domain containing E1 [Source:HGNC Symbol;Acc:HGNC:29905]	ENOG410ZH8Y(K:Transcription)	ENOG410ZH8Y(Cold shock domain containing E1, RNA-binding)				PF00313.19(CSD:'Cold-shock' DNA-binding domain); PF12901.4(SUZ-C:SUZ-C motif)	GO:0005794(cellular_component:Golgi apparatus); GO:0003676(molecular_function:nucleic acid binding); GO:0003723(molecular_function:RNA binding); GO:0003723(molecular_function:RNA binding); GO:0005737(cellular_component:cytoplasm); GO:0005794(cellular_component:Golgi apparatus); GO:0005829(cellular_component:cytosol); GO:0005886(cellular_component:plasma membrane); GO:0005515(molecular_function:pr…	ERE88284.1(cold shock domain-containing protein E1-like protein [Cricetulus griseus])	sp|O75534|CSDE1_HUMAN(Cold shock domain-containing protein E1 OS=Homo sapiens OX=9606 GN=CSDE1 PE=1 SV=2)	7812
ENSG00000005022	6858.98	12369.94	8852.98	4700.57	445.03	421.29	329.54	320.27	433.16	324.905	-0.494415512	4.87E-14	3.30E-12	no	down	SLC25A5	1307	solute carrier family 25 member 5 [Source:HGNC Symbol;Acc:HGNC:10991]	ENOG410XNW0(U:Intracellular trafficking, secretion, and vesicular transport)	ENOG410XNW0(transmembrane transport)	K05863	SLC25A4S, ANT	map04020(Calcium signaling pathway); map04022(cGMP-PKG signaling pathway); map04217(Necroptosis); map04218(Cellular senescence); map05012(Parkinson disease); map05016(Huntington disease); map05166(Human T-cell leukemia virus 1 infection)	PF00153.24(Mito_carr:Mitochondrial carrier protein)	GO:0015853(biological_process:adenine transport); GO:0031012(cellular_component:extracellular matrix); GO:0042645(cellular_component:mitochondrial nucleoid); GO:0022857(molecular_function:transmembrane transporter activity); GO:0055085(biological_process:transmembrane transport); GO:0005743(cellular_component:mitochondrial inner membrane); GO:0003723(molecular_function:RNA binding); GO:0005634(ce…	AAH68199.1(SLC25A5 protein, partial [Homo sapiens])	sp|P05141|ADT2_HUMAN(ADP/ATP translocase 2 OS=Homo sapiens OX=9606 GN=SLC25A5 PE=1 SV=7)	292
ENSG00000070756	31081.01	58304	42283.07	23942	1102.25	982.01	844.57	842.56	1042.13	843.565	-0.40744273	4.93E-14	3.33E-12	no	down	PABPC1	2861	poly(A) binding protein cytoplasmic 1 [Source:HGNC Symbol;Acc:HGNC:8554]	ENOG410XR5X(S:Function unknown)	ENOG410XR5X(poly(A) binding protein, cytoplasmic)	K13126	PABPC	map03013(RNA transport); map03015(mRNA surveillance pathway); map03018(RNA degradation)	PF00076.19(RRM_1:RNA recognition motif. (a.k.a. RRM, RBD, or RNP domain)); PF00658.15(PABP:Poly-adenylate binding protein, unique domain)	GO:0010494(cellular_component:cytoplasmic stress granule); GO:0005737(cellular_component:cytoplasm); GO:0003723(molecular_function:RNA binding); GO:0003676(molecular_function:nucleic acid binding); GO:0003723(molecular_function:RNA binding); GO:0006397(biological_process:mRNA processing); GO:0008380(biological_process:RNA splicing); GO:0005634(cellular_component:nucleus); GO:0005737(cellular_comp…	NP_776993.1(polyadenylate-binding protein 1 [Bos taurus])	sp|P61286|PABP1_BOVIN(Polyadenylate-binding protein 1 OS=Bos taurus OX=9913 GN=PABPC1 PE=2 SV=1)	26986
ENSG00000164904	2984	5785	3839	2097.97	115.31	117.99	82.94	88.57	116.65	85.755	-0.527771624	5.07E-14	3.40E-12	no	down	ALDH7A1	4765	aldehyde dehydrogenase 7 family member A1 [Source:HGNC Symbol;Acc:HGNC:877]	COG1012(C:Energy production and conversion)	COG1012(Dehydrogenase)	K14085	ALDH7A1	map00010(Glycolysis / Gluconeogenesis); map00053(Ascorbate and aldarate metabolism); map00071(Fatty acid degradation); map00260(Glycine, serine and threonine metabolism); map00280(Valine, leucine and isoleucine degradation); map00310(Lysine degradation); map00330(Arginine and proline metabolism); map00340(Histidine metabolism); map00380(Tryptophan metabolism); map00410(beta-Alanine metabolism); m…	PF00171.19(Aldedh:Aldehyde dehydrogenase family)	GO:0055114(biological_process:oxidation-reduction process); GO:0016491(molecular_function:oxidoreductase activity); GO:0016620(molecular_function:oxidoreductase activity, acting on the aldehyde or oxo group of donors, NAD or NADP as acceptor); GO:0005634(cellular_component:nucleus); GO:0005737(cellular_component:cytoplasm); GO:0005829(cellular_component:cytosol); GO:0005739(cellular_component:mit…	XP_001157473.3(alpha-aminoadipic semialdehyde dehydrogenase [Pan troglodytes])	sp|P49419|AL7A1_HUMAN(Alpha-aminoadipic semialdehyde dehydrogenase OS=Homo sapiens OX=9606 GN=ALDH7A1 PE=1 SV=5)	501
ENSG00000275832	2525.51	4975.81	6930.84	3707.17	41.26	40.72	58.85	51.97	40.99	55.41	0.507422607	6.22E-14	4.16E-12	no	up	ARHGAP23	5911	Rho GTPase activating protein 23 [Source:HGNC Symbol;Acc:HGNC:29293]	ENOG410YY7B(T:Signal transduction mechanisms)	ENOG410YY7B(rho GTPase activating protein)	K20315	ARHGAP21_23		PF00620.24(RhoGAP:RhoGAP domain); PF15410.3(PH_9:Pleckstrin homology domain); PF00595.21(PDZ:PDZ domain (Also known as DHR or GLGF)); PF00169.26(PH:PH domain); PF13180.3(PDZ_2:PDZ domain)	GO:0051056(biological_process:regulation of small GTPase mediated signal transduction); GO:0043547(biological_process:positive regulation of GTPase activity); GO:0005829(cellular_component:cytosol); GO:0005096(molecular_function:GTPase activator activity); GO:0005515(molecular_function:protein binding); GO:0007165(biological_process:signal transduction); GO:0043547(biological_process:positive reg…	NP_001186346.1(rho GTPase-activating protein 23 [Homo sapiens])	sp|Q9P227|RHG23_HUMAN(Rho GTPase-activating protein 23 OS=Homo sapiens OX=9606 GN=ARHGAP23 PE=1 SV=2)	57636
ENSG00000204592	2265.59	4511.25	6729.99	3350.78	94.4	98.42	158.45	145.62	96.41	152.035	0.559767961	7.44E-14	4.94E-12	no	up	HLA-E	2548	major histocompatibility complex, class I, E [Source:HGNC Symbol;Acc:HGNC:4962]	ENOG410YKQA(U:Intracellular trafficking, secretion, and vesicular transport); ENOG4111K8F(U:Intracellular trafficking, secretion, and vesicular transport)	ENOG410YKQA(antigen processing and presentation of exogenous peptide antigen via MHC class I, TAP-independent); ENOG4111K8F(antigen processing and presentation of peptide antigen via MHC class I)	K06751	MHC1	map04144(Endocytosis); map04145(Phagosome); map04218(Cellular senescence); map04514(Cell adhesion molecules (CAMs)); map04612(Antigen processing and presentation); map04940(Type I diabetes mellitus); map05163(Human cytomegalovirus infection); map05165(Human papillomavirus infection); map05166(Human T-cell leukemia virus 1 infection); map05167(Kaposi sarcoma-associated herpesvirus infection); map0…	PF00129.15(MHC_I:Class I Histocompatibility antigen, domains alpha 1 and 2); PF07654.12(C1-set:Immunoglobulin C1-set domain); PF16497.2(MHC_I_3:MHC-I family domain); PF06623.8(MHC_I_C:MHC_I C-terminus); PF08205.9(C2-set_2:CD80-like C2-set immunoglobulin domain); PF00047.22(ig:Immunoglobulin domain)	GO:0006955(biological_process:immune response); GO:0019882(biological_process:antigen processing and presentation); GO:0030881(molecular_function:beta-2-microglobulin binding); GO:0019731(biological_process:antibacterial humoral response); GO:0002717(biological_process:positive regulation of natural killer cell mediated immunity); GO:0051024(biological_process:positive regulation of immunoglobuli…	NP_005507.3(HLA class I histocompatibility antigen, alpha chain E precursor [Homo sapiens])	sp|P13747|HLAE_HUMAN(HLA class I histocompatibility antigen, alpha chain E OS=Homo sapiens OX=9606 GN=HLA-E PE=1 SV=3)	3133
ENSG00000178685	916.09	1752.18	3051.57	1455.08	32.03	30.57	56.22	45.61	31.3	50.915	0.70606459	9.24E-14	6.11E-12	no	up	PARP10	3505	poly(ADP-ribose) polymerase family member 10 [Source:HGNC Symbol;Acc:HGNC:25895]	ENOG411034Y(S:Function unknown)	ENOG411034Y(poly (ADP-ribose) polymerase family, member 10)	K15261	PARP10_14_15		PF00644.17(PARP:Poly(ADP-ribose) polymerase catalytic domain)	GO:0005794(cellular_component:Golgi apparatus); GO:0005730(cellular_component:nucleolus); GO:0048147(biological_process:negative regulation of fibroblast proliferation); GO:0045071(biological_process:negative regulation of viral genome replication); GO:0070212(biological_process:protein poly-ADP-ribosylation); GO:0032088(biological_process:negative regulation of NF-kappaB transcription factor act…	NP_116178.2(poly [ADP-ribose] polymerase 10 isoform 1 [Homo sapiens])	sp|Q53GL7|PAR10_HUMAN(Poly [ADP-ribose] polymerase 10 OS=Homo sapiens OX=9606 GN=PARP10 PE=1 SV=2)	84875
ENSG00000080824	23445.29	43922.18	30383.23	18068.98	564.08	553.4	404.23	436.94	558.74	420.585	-0.438551236	9.30E-14	6.12E-12	no	down	HSP90AA1	3510	heat shock protein 90 alpha family class A member 1 [Source:HGNC Symbol;Acc:HGNC:5253]	COG0326(O:Posttranslational modification, protein turnover, chaperones)	COG0326(Molecular chaperone. Has ATPase activity (By similarity))	K04079	HSP90A, htpG	map04141(Protein processing in endoplasmic reticulum); map04151(PI3K-Akt signaling pathway); map04217(Necroptosis); map04612(Antigen processing and presentation); map04621(NOD-like receptor signaling pathway); map04626(Plant-pathogen interaction); map04657(IL-17 signaling pathway); map04659(Th17 cell differentiation); map04914(Progesterone-mediated oocyte maturation); map04915(Estrogen signaling …	PF00183.15(HSP90:Hsp90 protein); PF02518.23(HATPase_c:Histidine kinase-, DNA gyrase B-, and HSP90-like ATPase); PF13589.3(HATPase_c_3:Histidine kinase-, DNA gyrase B-, and HSP90-like ATPase)	GO:0006457(biological_process:protein folding); GO:0061684(biological_process:chaperone-mediated autophagy); GO:0000086(biological_process:G2/M transition of mitotic cell cycle); GO:0018108(biological_process:peptidyl-tyrosine phosphorylation); GO:0031012(cellular_component:extracellular matrix); GO:0051022(molecular_function:Rho GDP-dissociation inhibitor binding); GO:0043627(biological_process:…	XP_010351937.1(PREDICTED: LOW QUALITY PROTEIN: heat shock protein HSP 90-alpha [Rhinopithecus roxellana])	sp|A5A6K9|HS90A_PANTR(Heat shock protein HSP 90-alpha OS=Pan troglodytes OX=9598 GN=HSP90AA1 PE=2 SV=1)	3320
ENSG00000164649	2396.62	4828.78	3073.96	1691.36	73.17	76.18	57.11	53.89	74.675	55.5	-0.553637007	9.83E-14	6.43E-12	no	down	CDCA7L	2915	cell division cycle associated 7 like [Source:HGNC Symbol;Acc:HGNC:30777]	ENOG410XQV7(D:Cell cycle control, cell division, chromosome partitioning)	ENOG410XQV7(Cell division cycle associated 7-like)				PF10497.6(zf-4CXXC_R1:Zinc-finger domain of monoamine-oxidase A repressor R1)	GO:0008284(biological_process:positive regulation of cell proliferation); GO:0005737(cellular_component:cytoplasm); GO:0005730(cellular_component:nucleolus); GO:0006355(biological_process:regulation of transcription, DNA-templated); GO:0006355(biological_process:regulation of transcription, DNA-templated); GO:0008284(biological_process:positive regulation of cell proliferation); GO:0005634(cellul…	XP_007980099.1(PREDICTED: cell division cycle-associated 7-like protein isoform X3 [Chlorocebus sabaeus])	sp|Q96GN5|CDA7L_HUMAN(Cell division cycle-associated 7-like protein OS=Homo sapiens OX=9606 GN=CDCA7L PE=1 SV=2)	55536
ENSG00000213186	978.17	2086.11	1123.6	588.49	23.98	24.71	14.1	13.96	24.345	14.03	-0.756474704	1.01E-13	6.60E-12	no	down	TRIM59	4615	tripartite motif containing 59 [Source:HGNC Symbol;Acc:HGNC:30834]	ENOG410YH9X(D:Cell cycle control, cell division, chromosome partitioning); COG2319(S:Function unknown)	ENOG410YH9X(Required for chromosome condensation and partitioning (By similarity)); COG2319(wd repeat)	K12028	TRIM59		PF13445.3(zf-RING_UBOX:RING-type zinc-finger); PF00097.22(zf-C3HC4:Zinc finger, C3HC4 type (RING finger)); PF13923.3(zf-C3HC4_2:Zinc finger, C3HC4 type (RING finger)); PF13639.3(zf-RING_2:Ring finger domain); PF00643.21(zf-B_box:B-box zinc finger); PF15227.3(zf-C3HC4_4:zinc finger of C3HC4-type, RING); PF13920.3(zf-C3HC4_3:Zinc finger, C3HC4 type (RING finger)); PF14634.3(zf-RING_5:zinc-RING fing…	GO:0030992(cellular_component:intraciliary transport particle B); GO:0005783(cellular_component:endoplasmic reticulum); GO:0046597(biological_process:negative regulation of viral entry into host cell); GO:0005813(cellular_component:centrosome); GO:0016021(cellular_component:integral component of membrane); GO:0005622(cellular_component:intracellular); GO:0016567(biological_process:protein ubiquit…	XP_004037980.1(PREDICTED: tripartite motif-containing protein 59 isoform X1 [Gorilla gorilla gorilla])	sp|Q8IWR1|TRI59_HUMAN(Tripartite motif-containing protein 59 OS=Homo sapiens OX=9606 GN=TRIM59 PE=1 SV=1)	286827
ENSG00000162981	1314	2605	3807	2061	25.63	27.46	44.89	44.14	26.545	44.515	0.581338205	1.10E-13	7.15E-12	no	up	FAM84A	6319	family with sequence similarity 84 member A [Source:HGNC Symbol;Acc:HGNC:20743]	ENOG4111FA5(S:Function unknown)	ENOG4111FA5(Family with sequence similarity 84, member A)				PF04970.10(LRAT:Lecithin retinol acyltransferase)		OWK10185.1(FAM84A [Cervus elaphus hippelaphus])	sp|Q96KN4|FA84A_HUMAN(Protein FAM84A OS=Homo sapiens OX=9606 GN=FAM84A PE=2 SV=2)	151354
ENSG00000167779	719	1530	2678	1251	70.15	78.33	150.14	128.37	74.24	139.255	0.759363721	1.32E-13	8.53E-12	no	up	IGFBP6	1177	insulin like growth factor binding protein 6 [Source:HGNC Symbol;Acc:HGNC:5475]	ENOG410YQXU(A:RNA processing and modification)	ENOG410YQXU(insulin-like growth factor binding protein 6)				PF00086.15(Thyroglobulin_1:Thyroglobulin type-1 repeat); PF00219.15(IGFBP:Insulin-like growth factor binding protein)	GO:0090090(biological_process:negative regulation of canonical Wnt signaling pathway); GO:0044267(biological_process:cellular protein metabolic process); GO:0043567(biological_process:regulation of insulin-like growth factor receptor signaling pathway); GO:0031994(molecular_function:insulin-like growth factor I binding); GO:0070062(cellular_component:extracellular exosome); GO:0008285(biological_…	PNI32992.1(IGFBP6 isoform 1 [Pan troglodytes])	sp|P24592|IBP6_HUMAN(Insulin-like growth factor-binding protein 6 OS=Homo sapiens OX=9606 GN=IGFBP6 PE=1 SV=1)	3489
ENSG00000122729	1570	3146.26	1902.02	1047.17	27.67	28.89	18.46	18.19	28.28	18.325	-0.622347267	1.39E-13	8.93E-12	no	down	ACO1	7443	aconitase 1 [Source:HGNC Symbol;Acc:HGNC:117]	COG1048(C:Energy production and conversion)	COG1048(aconitate hydratase)	K01681	ACO, acnA	map00020(Citrate cycle (TCA cycle)); map00630(Glyoxylate and dicarboxylate metabolism); map00720(Carbon fixation pathways in prokaryotes)	PF00330.17(Aconitase:Aconitase family (aconitate hydratase)); PF00694.16(Aconitase_C:Aconitase C-terminal domain)	GO:0005794(cellular_component:Golgi apparatus); GO:0010040(biological_process:response to iron(II) ion); GO:0006879(biological_process:cellular iron ion homeostasis); GO:0070062(cellular_component:extracellular exosome); GO:0005829(cellular_component:cytosol); GO:0005739(cellular_component:mitochondrion); GO:0005623(cellular_component:cell); GO:0009791(biological_process:post-embryonic developmen…	XP_007967222.1(PREDICTED: cytoplasmic aconitate hydratase [Chlorocebus sabaeus])	sp|P21399|ACOC_HUMAN(Cytoplasmic aconitate hydratase OS=Homo sapiens OX=9606 GN=ACO1 PE=1 SV=3)	48
ENSG00000132274	1325.26	2863.85	3967.01	2308.67	49.13	52.06	76.77	85.25	50.595	81.01	0.608827389	1.48E-13	9.43E-12	no	up	TRIM22	2888	tripartite motif containing 22 [Source:HGNC Symbol;Acc:HGNC:16379]	ENOG410XWDC(S:Function unknown); ENOG4111G04(S:Function unknown)	ENOG410XWDC(Tripartite motif-containing protein); ENOG4111G04(tripartite motif containing)	K11999	TRIM6_22_34		PF13445.3(zf-RING_UBOX:RING-type zinc-finger); PF15227.3(zf-C3HC4_4:zinc finger of C3HC4-type, RING); PF00097.22(zf-C3HC4:Zinc finger, C3HC4 type (RING finger)); PF00643.21(zf-B_box:B-box zinc finger); PF13923.3(zf-C3HC4_2:Zinc finger, C3HC4 type (RING finger)); PF00622.25(SPRY:SPRY domain); PF13639.3(zf-RING_2:Ring finger domain); PF14634.3(zf-RING_5:zinc-RING finger domain); PF13920.3(zf-C3HC4_…	GO:0008270(molecular_function:zinc ion binding); GO:0032880(biological_process:regulation of protein localization); GO:0016607(cellular_component:nuclear speck); GO:0003714(molecular_function:transcription corepressor activity); GO:0005654(cellular_component:nucleoplasm); GO:0010508(biological_process:positive regulation of autophagy); GO:0043123(biological_process:positive regulation of I-kappaB…	NP_006065.2(E3 ubiquitin-protein ligase TRIM22 isoform 1 [Homo sapiens])	sp|Q8IYM9|TRI22_HUMAN(E3 ubiquitin-protein ligase TRIM22 OS=Homo sapiens OX=9606 GN=TRIM22 PE=1 SV=1)	10346
ENSG00000164171	1781	3616.84	5010	2761	16.95	17.78	26.84	27.05	17.365	26.945	0.537362515	1.62E-13	1.03E-11	no	up	ITGA2	7843	integrin subunit alpha 2 [Source:HGNC Symbol;Acc:HGNC:6137]	ENOG4110534(U:Intracellular trafficking, secretion, and vesicular transport)	ENOG4110534(integrin, alpha 2 (CD49B, alpha 2 subunit of VLA-2 receptor))	K06481	ITGA2, CD49b	map04145(Phagosome); map04151(PI3K-Akt signaling pathway); map04510(Focal adhesion); map04512(ECM-receptor interaction); map04611(Platelet activation); map04640(Hematopoietic cell lineage); map04810(Regulation of actin cytoskeleton); map05165(Human papillomavirus infection); map05200(Pathways in cancer); map05205(Proteoglycans in cancer); map05222(Small cell lung cancer); map05410(Hypertrophic ca…	PF08441.9(Integrin_alpha2:Integrin alpha); PF00092.25(VWA:von Willebrand factor type A domain); PF01839.20(FG-GAP:FG-GAP repeat); PF13519.3(VWA_2:von Willebrand factor type A domain); PF13517.3(VCBS:Repeat domain in Vibrio, Colwellia, Bradyrhizobium and Shewanella)	GO:0046718(biological_process:viral entry into host cell); GO:0009897(cellular_component:external side of plasma membrane); GO:0071107(biological_process:response to parathyroid hormone); GO:0050966(biological_process:detection of mechanical stimulus involved in sensory perception of pain); GO:0033591(biological_process:response to L-ascorbic acid); GO:0014911(biological_process:positive regulati…	NP_002194.2(integrin alpha-2 precursor [Homo sapiens])	sp|P17301|ITA2_HUMAN(Integrin alpha-2 OS=Homo sapiens OX=9606 GN=ITGA2 PE=1 SV=1)	3673
ENSG00000124201	1045	1998	2984.03	1701.01	10.5	10.67	17.21	18.21	10.585	17.71	0.618626171	1.64E-13	1.04E-11	no	up	ZNFX1	7212	zinc finger NFX1-type containing 1 [Source:HGNC Symbol;Acc:HGNC:29271]	COG1112(L:Replication, recombination and repair)	COG1112(Helicase)				PF13087.3(AAA_12:AAA domain); PF13086.3(AAA_11:AAA domain); PF13245.3(AAA_19:Part of AAA domain); PF13604.3(AAA_30:AAA domain); PF09848.6(DUF2075:Uncharacterized conserved protein (DUF2075))	GO:0003700(molecular_function:transcription factor activity, sequence-specific DNA binding); GO:0044822(molecular_function:poly(A) RNA binding); GO:0008270(molecular_function:zinc ion binding); GO:0006355(biological_process:regulation of transcription, DNA-templated); GO:0005634(cellular_component:nucleus); GO:0003700(molecular_function:transcription factor activity, sequence-specific DNA binding…	NP_066363.1(NFX1-type zinc finger-containing protein 1 [Homo sapiens])	sp|Q9P2E3|ZNFX1_HUMAN(NFX1-type zinc finger-containing protein 1 OS=Homo sapiens OX=9606 GN=ZNFX1 PE=2 SV=2)	57169
ENSG00000090889	800.99	1663.97	818	489.93	13.88	14.62	7.74	8.78	14.25	8.26	-0.801910664	1.66E-13	1.04E-11	no	down	KIF4A	4388	kinesin family member 4A [Source:HGNC Symbol;Acc:HGNC:13339]	COG5059(O:Posttranslational modification, protein turnover, chaperones)	COG5059(parallel actin filament bundle assembly)	K10395	KIF4_21_27		PF00225.20(Kinesin:Kinesin motor domain); PF16796.2(Microtub_bd:Microtubule binding)	GO:0008574(molecular_function:ATP-dependent microtubule motor activity, plus-end-directed); GO:1904115(cellular_component:axon cytoplasm); GO:0016363(cellular_component:nuclear matrix); GO:0019886(biological_process:antigen processing and presentation of exogenous peptide antigen via MHC class II); GO:0030496(cellular_component:midbody); GO:0008017(molecular_function:microtubule binding); GO:0016…	BAD92034.1(Chromosome-associated kinesin KIF4A variant, partial [Homo sapiens])	sp|O95239|KIF4A_HUMAN(Chromosome-associated kinesin KIF4A OS=Homo sapiens OX=9606 GN=KIF4A PE=1 SV=3)	24137
ENSG00000127528	142	217	591	368	6.13	5.63	20.67	19.24	5.88	19.955	1.165027025	1.70E-13	1.07E-11	yes	up	KLF2	2018	Kruppel like factor 2 [Source:HGNC Symbol;Acc:HGNC:6347]	COG5048(S:Function unknown)	COG5048(Zinc finger protein)	K17845	KLF2	map04068(FoxO signaling pathway); map04371(Apelin signaling pathway); map05418(Fluid shear stress and atherosclerosis)	PF00096.23(zf-C2H2:Zinc finger, C2H2 type); PF13465.3(zf-H2C2_2:Zinc-finger double domain); PF13894.3(zf-C2H2_4:C2H2-type zinc finger)	GO:0003676(molecular_function:nucleic acid binding); GO:0040029(biological_process:regulation of gene expression, epigenetic); GO:0045429(biological_process:positive regulation of nitric oxide biosynthetic process); GO:0043249(biological_process:erythrocyte maturation); GO:0035264(biological_process:multicellular organism growth); GO:0036003(biological_process:positive regulation of transcription…	XP_016013306.1(PREDICTED: Krueppel-like factor 2 [Rousettus aegyptiacus])	sp|Q9Y5W3|KLF2_HUMAN(Krueppel-like factor 2 OS=Homo sapiens OX=9606 GN=KLF2 PE=1 SV=2)	10365
ENSG00000176170	1108	2220	3747	1751	50.02	48.93	88.5	76.46	49.475	82.48	0.682149602	2.04E-13	1.27E-11	no	up	SPHK1	2502	sphingosine kinase 1 [Source:NCBI gene;Acc:8877]	COG1597(I:Lipid transport and metabolism)	COG1597(diacylglycerol kinase)	K04718	SPHK	map00600(Sphingolipid metabolism); map04020(Calcium signaling pathway); map04071(Sphingolipid signaling pathway); map04072(Phospholipase D signaling pathway); map04370(VEGF signaling pathway); map04371(Apelin signaling pathway); map04666(Fc gamma R-mediated phagocytosis); map05152(Tuberculosis)		GO:0008021(cellular_component:synaptic vesicle); GO:0032026(biological_process:response to magnesium ion); GO:0006457(biological_process:protein folding); GO:0009267(biological_process:cellular response to starvation); GO:0048146(biological_process:positive regulation of fibroblast proliferation); GO:0019722(biological_process:calcium-mediated signaling); GO:0010803(biological_process:regulation …	XP_010385826.1(PREDICTED: sphingosine kinase 1 isoform X1 [Rhinopithecus roxellana])	sp|Q9NYA1|SPHK1_HUMAN(Sphingosine kinase 1 OS=Homo sapiens OX=9606 GN=SPHK1 PE=1 SV=1)	8877
ENSG00000108582	3176.14	6852.96	4000.11	2401.01	23.99	27.89	17.16	20.2	25.94	18.68	-0.567398032	2.40E-13	1.49E-11	no	down	CPD	9372	carboxypeptidase D [Source:HGNC Symbol;Acc:HGNC:2301]	ENOG410XX0H(E:Amino acid transport and metabolism)	ENOG410XX0H(carboxy-peptidase)	K07752	CPD		PF00246.21(Peptidase_M14:Zinc carboxypeptidase); PF13620.3(CarboxypepD_reg:Carboxypeptidase regulatory-like domain); PF13715.3(CarbopepD_reg_2:CarboxypepD_reg-like domain); PF04952.11(AstE_AspA:Succinylglutamate desuccinylase / Aspartoacylase family); PF08308.8(PEGA:PEGA domain)	GO:0005615(cellular_component:extracellular space); GO:0004181(molecular_function:metallocarboxypeptidase activity); GO:0005802(cellular_component:trans-Golgi network); GO:0008270(molecular_function:zinc ion binding); GO:0006508(biological_process:proteolysis); GO:0004181(molecular_function:metallocarboxypeptidase activity); GO:0004185(molecular_function:serine-type carboxypeptidase activity); GO…	NP_001295.2(carboxypeptidase D isoform 1 precursor [Homo sapiens])	sp|O75976|CBPD_HUMAN(Carboxypeptidase D OS=Homo sapiens OX=9606 GN=CPD PE=1 SV=2)	1362
ENSG00000137804	2693.6	5634.57	3278.19	2007.61	103.8	115.47	73.11	79.24	109.635	76.175	-0.577459153	2.85E-13	1.76E-11	no	down	NUSAP1	2409	nucleolar and spindle associated protein 1 [Source:HGNC Symbol;Acc:HGNC:18538]	ENOG4111I6V(S:Function unknown)	ENOG4111I6V(nucleolar and spindle associated protein 1)				PF16006.2(NUSAP:Nucleolar and spindle-associated protein)	GO:0005737(cellular_component:cytoplasm); GO:0045840(biological_process:positive regulation of mitotic nuclear division); GO:0040001(biological_process:establishment of mitotic spindle localization); GO:0005730(cellular_component:nucleolus); GO:0005874(cellular_component:microtubule); GO:0008017(molecular_function:microtubule binding); GO:0000281(biological_process:mitotic cytokinesis); GO:000587…	NP_001230072.1(nucleolar and spindle-associated protein 1 isoform 5 [Homo sapiens])	sp|Q9BXS6|NUSAP_HUMAN(Nucleolar and spindle-associated protein 1 OS=Homo sapiens OX=9606 GN=NUSAP1 PE=1 SV=1)	51203
ENSG00000221926	2513.57	4909.84	6676.46	3679.65	82.81	86.37	124.11	122.32	84.59	123.215	0.488499772	2.92E-13	1.79E-11	no	up	TRIM16	3342	tripartite motif containing 16 [Source:HGNC Symbol;Acc:HGNC:17241]	ENOG4110QZ1(S:Function unknown)	ENOG4110QZ1(tripartite motif-containing protein 16-like)	K12006	TRIM16		PF13765.3(PRY:SPRY-associated domain); PF00622.25(SPRY:SPRY domain); PF00643.21(zf-B_box:B-box zinc finger)	GO:0005737(cellular_component:cytoplasm); GO:0019966(molecular_function:interleukin-1 binding); GO:0032526(biological_process:response to retinoic acid); GO:0005622(cellular_component:intracellular); GO:0043966(biological_process:histone H3 acetylation); GO:0043967(biological_process:histone H4 acetylation); GO:0050718(biological_process:positive regulation of interleukin-1 beta secretion); GO:00…	NP_006461.3(tripartite motif-containing protein 16 isoform a [Homo sapiens])	sp|O95361|TRI16_HUMAN(Tripartite motif-containing protein 16 OS=Homo sapiens OX=9606 GN=TRIM16 PE=1 SV=3)	10626
ENSG00000144381	12184	24486	16311	9721	494.29	520.29	358.64	413.81	507.29	386.225	-0.440697745	3.42E-13	2.09E-11	no	down	HSPD1	2299	heat shock protein family D (Hsp60) member 1 [Source:HGNC Symbol;Acc:HGNC:5261]	COG0459(O:Posttranslational modification, protein turnover, chaperones)	COG0459(Prevents misfolding and promotes the refolding and proper assembly of unfolded polypeptides generated under stress conditions (By similarity))	K04077	groEL, HSPD1	map03018(RNA degradation); map04212(Longevity regulating pathway - worm); map04940(Type I diabetes mellitus); map05134(Legionellosis); map05152(Tuberculosis)	PF00118.21(Cpn60_TCP1:TCP-1/cpn60 chaperonin family)	GO:0002842(biological_process:positive regulation of T cell mediated immune response to tumor cell); GO:0006458(biological_process:'de novo' protein folding); GO:0050821(biological_process:protein stabilization); GO:0005905(cellular_component:clathrin-coated pit); GO:0016887(molecular_function:ATPase activity); GO:0005524(molecular_function:ATP binding); GO:0005737(cellular_component:cytoplasm); …	XP_012355092.1(PREDICTED: 60 kDa heat shock protein, mitochondrial isoform X1 [Nomascus leucogenys])	sp|P10809|CH60_HUMAN(60 kDa heat shock protein, mitochondrial OS=Homo sapiens OX=9606 GN=HSPD1 PE=1 SV=2)	3329
ENSG00000228716	960.95	2076.57	1017.66	629.61	20.66	24.23	14.05	13.94	22.445	13.995	-0.76360501	4.00E-13	2.44E-11	no	down	DHFR	3919	dihydrofolate reductase [Source:HGNC Symbol;Acc:HGNC:2861]	COG0262(H:Coenzyme transport and metabolism)	COG0262(dihydrofolate reductase activity)	K00287	DHFR, folA	map00670(One carbon pool by folate); map00790(Folate biosynthesis); map01523(Antifolate resistance)	PF00186.16(DHFR_1:Dihydrofolate reductase)	GO:0006730(biological_process:one-carbon metabolic process); GO:0055114(biological_process:oxidation-reduction process); GO:0046654(biological_process:tetrahydrofolate biosynthetic process); GO:0004146(molecular_function:dihydrofolate reductase activity); GO:0003723(molecular_function:RNA binding); GO:0005737(cellular_component:cytoplasm); GO:0016491(molecular_function:oxidoreductase activity); G…	EAW95859.1(dihydrofolate reductase, isoform CRA_a [Homo sapiens])	sp|P00374|DYR_HUMAN(Dihydrofolate reductase OS=Homo sapiens OX=9606 GN=DHFR PE=1 SV=2)	1719
ENSG00000175197	2709.85	4651.72	2879.34	1764.82	282.66	254.58	171.74	193.49	268.62	182.615	-0.621795474	4.22E-13	2.56E-11	no	down	DDIT3	1067	DNA damage inducible transcript 3 [Source:HGNC Symbol;Acc:HGNC:2726]	ENOG41127XB(K:Transcription)	ENOG41127XB(DNA-damage-inducible transcript 3)	K04452	DDIT3, GADD153	map04010(MAPK signaling pathway); map04141(Protein processing in endoplasmic reticulum); map04210(Apoptosis); map04932(Non-alcoholic fatty liver disease (NAFLD)); map05202(Transcriptional misregulation in cancer)	PF07716.12(bZIP_2:Basic region leucine zipper); PF13851.3(GAS:Growth-arrest specific micro-tubule binding); PF00170.18(bZIP_1:bZIP transcription factor)	GO:0006355(biological_process:regulation of transcription, DNA-templated); GO:0003700(molecular_function:transcription factor activity, sequence-specific DNA binding); GO:0043433(biological_process:negative regulation of sequence-specific DNA binding transcription factor activity); GO:0045944(biological_process:positive regulation of transcription from RNA polymerase II promoter); GO:0090090(biol…	XP_012325164.1(DNA damage-inducible transcript 3 protein isoform X1 [Aotus nancymaae])	sp|P35638|DDIT3_HUMAN(DNA damage-inducible transcript 3 protein OS=Homo sapiens OX=9606 GN=DDIT3 PE=1 SV=1)	1649
ENSG00000156970	1480	3054	1723.03	1028	40.71	39.49	26.06	27.97	40.1	27.015	-0.641761182	4.28E-13	2.59E-11	no	down	BUB1B	3725	BUB1 mitotic checkpoint serine/threonine kinase B [Source:HGNC Symbol;Acc:HGNC:1149]	ENOG410XUW7(S:Function unknown)	ENOG410XUW7(budding uninhibited by benzimidazoles 1 homolog, beta)	K06637	BUB1B, BUBR1, MAD3L	map04110(Cell cycle); map05166(Human T-cell leukemia virus 1 infection)	PF08311.9(Mad3_BUB1_I:Mad3/BUB1 homology region 1); PF00069.22(Pkinase:Protein kinase domain)	GO:0034501(biological_process:protein localization to kinetochore); GO:0051437(biological_process:positive regulation of ubiquitin-protein ligase activity involved in regulation of mitotic cell cycle transition); GO:0051436(biological_process:negative regulation of ubiquitin-protein ligase activity involved in mitotic cell cycle); GO:0051301(biological_process:cell division); GO:0007062(biologica…	BAD92019.1(Mitotic checkpoint serine/threonine-protein kinase BUB1 beta variant, partial [Homo sapiens])	sp|O60566|BUB1B_HUMAN(Mitotic checkpoint serine/threonine-protein kinase BUB1 beta OS=Homo sapiens OX=9606 GN=BUB1B PE=1 SV=3)	701
ENSG00000185507	230.25	636.35	1343.13	601.52	16.93	20.92	43.89	35.56	18.925	39.725	1.042129251	4.93E-13	2.96E-11	yes	up	IRF7	2051	interferon regulatory factor 7 [Source:HGNC Symbol;Acc:HGNC:6122]	ENOG4111G85(K:Transcription)	ENOG4111G85(interferon regulatory factor 7)	K09447	IRF7	map04620(Toll-like receptor signaling pathway); map04621(NOD-like receptor signaling pathway); map04622(RIG-I-like receptor signaling pathway); map04623(Cytosolic DNA-sensing pathway); map05160(Hepatitis C); map05161(Hepatitis B); map05162(Measles); map05164(Influenza A); map05167(Kaposi sarcoma-associated herpesvirus infection); map05168(Herpes simplex infection); map05169(Epstein-Barr virus inf…	PF10401.6(IRF-3:Interferon-regulatory factor 3); PF00605.14(IRF:Interferon regulatory factor transcription factor)	GO:0060340(biological_process:positive regulation of type I interferon-mediated signaling pathway); GO:0002819(biological_process:regulation of adaptive immune response); GO:0010008(cellular_component:endosome membrane); GO:0016064(biological_process:immunoglobulin mediated immune response); GO:0000122(biological_process:negative regulation of transcription from RNA polymerase II promoter); GO:00…	NP_004022.2(interferon regulatory factor 7 isoform d [Homo sapiens])	sp|Q92985|IRF7_HUMAN(Interferon regulatory factor 7 OS=Homo sapiens OX=9606 GN=IRF7 PE=1 SV=2)	3665
ENSG00000273445	41	70	277	171	5.48	4.36	19.43	22.98	4.92	21.205	1.381482546	5.42E-13	3.25E-11	yes	up	AC133644.2	540	novel transcript
ENSG00000134222	542	1052	524	256	31.03	30.78	14.96	15.56	30.905	15.26	-0.918874379	5.77E-13	3.44E-11	no	down	PSRC1	1870	proline and serine rich coiled-coil 1 [Source:HGNC Symbol;Acc:HGNC:24472]	ENOG410Z01V(Z:Cytoskeleton)	ENOG410Z01V(proline serine-rich coiled-coil 1)	K21443	PSRC1			GO:0031116(biological_process:positive regulation of microtubule polymerization); GO:0030308(biological_process:negative regulation of cell growth); GO:0001578(biological_process:microtubule bundle formation); GO:0008017(molecular_function:microtubule binding); GO:0030496(cellular_component:midbody); GO:0060236(biological_process:regulation of mitotic spindle organization); GO:0000922(cellular_co…	NP_116025.1(proline/serine-rich coiled-coil protein 1 isoform a [Homo sapiens])	sp|Q6PGN9|PSRC1_HUMAN(Proline/serine-rich coiled-coil protein 1 OS=Homo sapiens OX=9606 GN=PSRC1 PE=1 SV=1)	84722
ENSG00000143507	788	1461	2559	1240	27.03	24.97	48.25	43.6	26	45.925	0.700572429	7.98E-13	4.74E-11	no	up	DUSP10	2589	dual specificity phosphatase 10 [Source:HGNC Symbol;Acc:HGNC:3065]	COG2453(S:Function unknown)	COG2453(solute carrier family 35 member)	K20216	DUSP10	map04010(MAPK signaling pathway); map04013(MAPK signaling pathway - fly); map04214(Apoptosis - fly)	PF00782.17(DSPc:Dual specificity phosphatase, catalytic domain); PF00581.17(Rhodanese:Rhodanese-like domain); PF14566.3(PTPlike_phytase:Inositol hexakisphosphate); PF00102.24(Y_phosphatase:Protein-tyrosine phosphatase)	GO:0005794(cellular_component:Golgi apparatus); GO:0048715(biological_process:negative regulation of oligodendrocyte differentiation); GO:0060266(biological_process:negative regulation of respiratory burst involved in inflammatory response); GO:0044387(biological_process:negative regulation of protein kinase activity by regulation of protein phosphorylation); GO:0048709(biological_process:oligode…	NP_009138.1(dual specificity protein phosphatase 10 [Homo sapiens])	sp|Q9Y6W6|DUS10_HUMAN(Dual specificity protein phosphatase 10 OS=Homo sapiens OX=9606 GN=DUSP10 PE=1 SV=1)	11221
ENSG00000131037	514.78	929.15	1707.49	868.37	30.56	26.48	50.41	40.77	28.52	45.59	0.767453227	8.56E-13	5.06E-11	no	up	EPS8L1	2569	EPS8 like 1 [Source:HGNC Symbol;Acc:HGNC:21295]	ENOG4111F7Z(Z:Cytoskeleton); ENOG410XT9R(T:Signal transduction mechanisms)	ENOG4111F7Z(EPS8-like 1); ENOG410XT9R(epidermal growth factor receptor)	K17277	EPS8		PF08416.10(PTB:Phosphotyrosine-binding domain); PF00018.25(SH3_1:SH3 domain); PF14604.3(SH3_9:Variant SH3 domain); PF08239.8(SH3_3:Bacterial SH3 domain)	GO:0043234(cellular_component:protein complex); GO:0030676(molecular_function:Rac guanyl-nucleotide exchange factor activity); GO:0070062(cellular_component:extracellular exosome); GO:1900029(biological_process:positive regulation of ruffle assembly); GO:0042608(molecular_function:T cell receptor binding); GO:0005737(cellular_component:cytoplasm); GO:0003779(molecular_function:actin binding); GO:…	NP_573441.2(epidermal growth factor receptor kinase substrate 8-like protein 1 isoform a [Homo sapiens])	sp|Q8TE68|ES8L1_HUMAN(Epidermal growth factor receptor kinase substrate 8-like protein 1 OS=Homo sapiens OX=9606 GN=EPS8L1 PE=1 SV=3)	54869
ENSG00000143375	1776	3268	4715	2624	31.21	26.51	41.65	41.35	28.86	41.5	0.534064722	8.88E-13	5.22E-11	no	up	CGN	5101	cingulin [Source:HGNC Symbol;Acc:HGNC:17429]	ENOG410YEC7(Z:Cytoskeleton)	ENOG410YEC7(cingulin-like 1)	K06102	CGN	map04530(Tight junction)	PF01576.16(Myosin_tail_1:Myosin tail); PF11559.5(ADIP:Afadin- and alpha -actinin-Binding)	GO:0005923(cellular_component:bicellular tight junction); GO:0003779(molecular_function:actin binding); GO:0003774(molecular_function:motor activity); GO:0016459(cellular_component:myosin complex); GO:0003779(molecular_function:actin binding); GO:0005886(cellular_component:plasma membrane); GO:0030054(cellular_component:cell junction); GO:0030054(cellular_component:cell junction); GO:0005923(cell…	AAI50605.1(Cingulin [Homo sapiens])	sp|Q9P2M7|CING_HUMAN(Cingulin OS=Homo sapiens OX=9606 GN=CGN PE=1 SV=2)	57530
ENSG00000129195	453	832.93	373	217	27.95	26.42	13.16	14.41	27.185	13.785	-0.968978879	1.02E-12	5.95E-11	no	down	PIMREG	1908	PICALM interacting mitotic regulator [Source:HGNC Symbol;Acc:HGNC:25483]	ENOG4111M05(S:Function unknown)	ENOG4111M05(Family with sequence similarity 64, member A)				PF07326.8(DUF1466:Protein of unknown function (DUF1466))	GO:0005737(cellular_component:cytoplasm); GO:0005634(cellular_component:nucleus); GO:0005634(cellular_component:nucleus); GO:0005730(cellular_component:nucleolus); GO:0051301(biological_process:cell division); GO:0005515(molecular_function:protein binding); GO:0007049(biological_process:cell cycle); GO:0005730(cellular_component:nucleolus); GO:0005730(cellular_component:nucleolus); GO:0005515(mol…	NP_001182157.1(protein PIMREG isoform 2 [Homo sapiens])	sp|Q9BSJ6|PIMRE_HUMAN(Protein PIMREG OS=Homo sapiens OX=9606 GN=PIMREG PE=1 SV=1)	54478
ENSG00000149289	682	1375	2160	1156	5.43	5.76	9.73	9.56	5.595	9.645	0.671863232	1.24E-12	7.20E-11	no	up	ZC3H12C	9542	zinc finger CCCH-type containing 12C [Source:HGNC Symbol;Acc:HGNC:29362]	ENOG410ZNK1(S:Function unknown)	ENOG410ZNK1(negative regulation of proteasomal ubiquitin-dependent protein catabolic process)	K18668	ZC3H12, MCPIP		PF11977.5(RNase_Zc3h12a:Zc3h12a-like Ribonuclease NYN domain)	GO:0004519(molecular_function:endonuclease activity); GO:0046872(molecular_function:metal ion binding); GO:0090305(biological_process:nucleic acid phosphodiester bond hydrolysis)	XP_005271772.1(probable ribonuclease ZC3H12C isoform X1 [Homo sapiens])	sp|Q9C0D7|ZC12C_HUMAN(Probable ribonuclease ZC3H12C OS=Homo sapiens OX=9606 GN=ZC3H12C PE=1 SV=2)	85463
ENSG00000254996	623.15	1027.55	537.24	206.44	10.13	7.95	7.24	5.57	9.04	6.405	-1.042254294	1.24E-12	7.20E-11	yes	down	ANKHD1-EIF4EBP3	8246	ANKHD1-EIF4EBP3 readthrough [Source:HGNC Symbol;Acc:HGNC:33530]	COG0666(S:Function unknown)	COG0666(Ankyrin Repeat)	K16726	ANKRD17, MASK		PF12796.4(Ank_2:Ankyrin repeats (3 copies)); PF13637.3(Ank_4:Ankyrin repeats (many copies)); PF00023.27(Ank:Ankyrin repeat); PF13606.3(Ank_3:Ankyrin repeat); PF13857.3(Ank_5:Ankyrin repeats (many copies)); PF00013.26(KH_1:KH domain)	GO:0005737(cellular_component:cytoplasm); GO:0044822(molecular_function:poly(A) RNA binding); GO:0005654(cellular_component:nucleoplasm); GO:0005515(molecular_function:protein binding); GO:0005515(molecular_function:protein binding); GO:0003723(molecular_function:RNA binding); GO:0003676(molecular_function:nucleic acid binding); GO:0045087(biological_process:innate immune response)	EAW62060.1(hCG1982388, isoform CRA_d [Homo sapiens])	sp|Q8IWZ3|ANKH1_HUMAN(Ankyrin repeat and KH domain-containing protein 1 OS=Homo sapiens OX=9606 GN=ANKHD1 PE=1 SV=1)	404734
ENSG00000169429	1137	2058	3119	1777	58.35	55.95	90.3	92.98	57.15	91.64	0.601322802	1.29E-12	7.47E-11	no	up	CXCL8	1642	C-X-C motif chemokine ligand 8 [Source:HGNC Symbol;Acc:HGNC:6025]	ENOG410Z1BP(O:Posttranslational modification, protein turnover, chaperones)	ENOG410Z1BP(IL-8 is a chemotactic factor that attracts neutrophils, basophils, and T-cells, but not monocytes. It is also involved in neutrophil activation. It is released from several cell types in response to an inflammatory stimulus)	K10030	IL8, CXCL8	map04060(Cytokine-cytokine receptor interaction); map04062(Chemokine signaling pathway); map04064(NF-kappa B signaling pathway); map04072(Phospholipase D signaling pathway); map04218(Cellular senescence); map04620(Toll-like receptor signaling pathway); map04621(NOD-like receptor signaling pathway); map04622(RIG-I-like receptor signaling pathway); map04657(IL-17 signaling pathway); map04932(Non-al…	PF00048.17(IL8:Small cytokines (intecrine/chemokine), interleukin-8 like)	GO:0042127(biological_process:regulation of cell proliferation); GO:0070098(biological_process:chemokine-mediated signaling pathway); GO:0071222(biological_process:cellular response to lipopolysaccharide); GO:0048566(biological_process:embryonic digestive tract development); GO:0030155(biological_process:regulation of cell adhesion); GO:0045091(biological_process:regulation of single stranded vir…	NP_000575.1(interleukin-8 isoform 1 precursor [Homo sapiens])	sp|P10145|IL8_HUMAN(Interleukin-8 OS=Homo sapiens OX=9606 GN=CXCL8 PE=1 SV=1)	3576
ENSG00000113810	4409.45	9308.25	5913.61	3435.36	102.74	114.25	82.42	78.8	108.495	80.61	-0.490082454	1.47E-12	8.47E-11	no	down	SMC4	5356	structural maintenance of chromosomes 4 [Source:HGNC Symbol;Acc:HGNC:14013]	COG1196(D:Cell cycle control, cell division, chromosome partitioning)	COG1196(Required for chromosome condensation and partitioning (By similarity))	K06675	SMC4	map04111(Cell cycle - yeast)	PF02463.16(SMC_N:RecF/RecN/SMC N terminal domain); PF06470.10(SMC_hinge:SMC proteins Flexible Hinge Domain); PF13476.3(AAA_23:AAA domain); PF13175.3(AAA_15:AAA ATPase domain); PF13304.3(AAA_21:AAA domain, putative AbiEii toxin, Type IV TA system); PF13555.3(AAA_29:P-loop containing region of AAA domain)	GO:0005737(cellular_component:cytoplasm); GO:0051383(biological_process:kinetochore organization); GO:0051276(biological_process:chromosome organization); GO:0005694(cellular_component:chromosome); GO:0005829(cellular_component:cytosol); GO:0045132(biological_process:meiotic chromosome segregation); GO:0005654(cellular_component:nucleoplasm); GO:0000796(cellular_component:condensin complex); GO:0…	NP_001002800.1(structural maintenance of chromosomes protein 4 isoform 1 [Homo sapiens])	sp|Q9NTJ3|SMC4_HUMAN(Structural maintenance of chromosomes protein 4 OS=Homo sapiens OX=9606 GN=SMC4 PE=1 SV=2)	10051
ENSG00000108771	221	529	1059	512	9.19	12.91	26.84	22.19	11.05	24.515	0.963879379	1.50E-12	8.57E-11	no	up	DHX58	2591	DExH-box helicase 58 [Source:HGNC Symbol;Acc:HGNC:29517]	COG1111(L:Replication, recombination and repair)	COG1111(helicase)	K12649	DHX58, LGP2	map04622(RIG-I-like receptor signaling pathway)	PF11648.5(RIG-I_C-RD:C-terminal domain of RIG-I); PF00271.28(Helicase_C:Helicase conserved C-terminal domain); PF04851.12(ResIII:Type III restriction enzyme, res subunit); PF00270.26(DEAD:DEAD/DEAH box helicase)	GO:0005737(cellular_component:cytoplasm); GO:0039536(biological_process:negative regulation of RIG-I signaling pathway); GO:0039534(biological_process:negative regulation of MDA-5 signaling pathway); GO:0032480(biological_process:negative regulation of type I interferon production); GO:1900246(biological_process:positive regulation of RIG-I signaling pathway); GO:0003677(molecular_function:DNA bi…	NP_077024.2(probable ATP-dependent RNA helicase DHX58 [Homo sapiens])	sp|Q96C10|DHX58_HUMAN(Probable ATP-dependent RNA helicase DHX58 OS=Homo sapiens OX=9606 GN=DHX58 PE=1 SV=1)	79132
ENSG00000156966	356	703.83	1292.07	666.32	7.41	7.69	15.23	14.47	7.55	14.85	0.820242641	1.55E-12	8.84E-11	no	up	B3GNT7	3539	UDP-GlcNAc:betaGal beta-1,3-N-acetylglucosaminyltransferase 7 [Source:HGNC Symbol;Acc:HGNC:18811]	ENOG410ZZ1B(S:Function unknown)	ENOG410ZZ1B(extended synaptotagmin-like protein)	K09664	B3GNT7	map00533(Glycosaminoglycan biosynthesis - keratan sulfate)	PF01762.18(Galactosyl_T:Galactosyltransferase); PF02434.13(Fringe:Fringe-like)	GO:0016266(biological_process:O-glycan processing); GO:0008532(molecular_function:N-acetyllactosaminide beta-1,3-N-acetylglucosaminyltransferase activity); GO:0016021(cellular_component:integral component of membrane); GO:0016020(cellular_component:membrane); GO:0006486(biological_process:protein glycosylation); GO:0008378(molecular_function:galactosyltransferase activity); GO:0016021(cellular_co…	NP_660279.1(UDP-GlcNAc:betaGal beta-1,3-N-acetylglucosaminyltransferase 7 [Homo sapiens])	sp|Q8NFL0|B3GN7_HUMAN(UDP-GlcNAc:betaGal beta-1,3-N-acetylglucosaminyltransferase 7 OS=Homo sapiens OX=9606 GN=B3GNT7 PE=2 SV=1)	93010
ENSG00000123975	1900	3957	2368	1379	357.14	389.54	258.69	273.5	373.34	266.095	-0.575435297	1.80E-12	1.02E-10	no	down	CKS2	616	CDC28 protein kinase regulatory subunit 2 [Source:HGNC Symbol;Acc:HGNC:2000]	ENOG4111UAN(O:Posttranslational modification, protein turnover, chaperones)	ENOG4111UAN(SHC (Src homology 2 domain containing))	K02219	CKS1	map04111(Cell cycle - yeast); map05200(Pathways in cancer); map05222(Small cell lung cancer)	PF01111.16(CKS:Cyclin-dependent kinase regulatory subunit)	GO:0007127(biological_process:meiosis I); GO:0016538(molecular_function:cyclin-dependent protein serine/threonine kinase regulator activity); GO:0051301(biological_process:cell division); GO:0005515(molecular_function:protein binding); GO:0007049(biological_process:cell cycle); GO:0000079(biological_process:regulation of cyclin-dependent protein serine/threonine kinase activity); GO:0042393(molec…	XP_004684547.2(PREDICTED: cyclin-dependent kinases regulatory subunit 2 [Condylura cristata])	sp|P33552|CKS2_HUMAN(Cyclin-dependent kinases regulatory subunit 2 OS=Homo sapiens OX=9606 GN=CKS2 PE=1 SV=1)	1164
ENSG00000186847	85	138.44	499	215.79	4.4	3.59	14.09	11.24	3.995	12.665	1.236452597	2.24E-12	1.27E-10	yes	up	KRT14	1636	keratin 14 [Source:HGNC Symbol;Acc:HGNC:6416]	ENOG410Y9IV(Z:Cytoskeleton)	ENOG410Y9IV(keratin 9)	K07604	KRT1	map04915(Estrogen signaling pathway)	PF00038.18(Filament:Intermediate filament protein); PF07926.9(TPR_MLP1_2:TPR/MLP1/MLP2-like protein)	GO:0005737(cellular_component:cytoplasm); GO:0007568(biological_process:aging); GO:0045110(biological_process:intermediate filament bundle assembly); GO:1990254(molecular_function:keratin filament binding); GO:0070062(cellular_component:extracellular exosome); GO:0005829(cellular_component:cytosol); GO:0045095(cellular_component:keratin filament); GO:0005200(molecular_function:structural constitu…	AAB59562.1(keratin [Homo sapiens])	sp|P02533|K1C14_HUMAN(Keratin, type I cytoskeletal 14 OS=Homo sapiens OX=9606 GN=KRT14 PE=1 SV=4)	3861
ENSG00000138778	1378	2961	1592	976	13.7	21	9.76	9.71	17.35	9.735	-0.658836573	2.34E-12	1.32E-10	no	down	CENPE	8612	centromere protein E [Source:HGNC Symbol;Acc:HGNC:1856]	COG5059(S:Function unknown)	COG5059(Dehydrogenase reductase)	K11498	CENPE		PF00225.20(Kinesin:Kinesin motor domain); PF16796.2(Microtub_bd:Microtubule binding)	GO:0005524(molecular_function:ATP binding); GO:0008017(molecular_function:microtubule binding); GO:0003777(molecular_function:microtubule motor activity); GO:0007018(biological_process:microtubule-based movement); GO:0005634(cellular_component:nucleus); GO:0005737(cellular_component:cytoplasm); GO:0016020(cellular_component:membrane); GO:0000166(molecular_function:nucleotide binding); GO:0005829(…	NP_001804.2(centromere-associated protein E isoform 1 precursor [Homo sapiens])	sp|Q02224|CENPE_HUMAN(Centromere-associated protein E OS=Homo sapiens OX=9606 GN=CENPE PE=1 SV=2)	1062
ENSG00000184110	4009.32	6932.3	4754.09	2718.63	175.42	162.66	144.14	135.8	169.04	139.97	-0.528892425	2.45E-12	1.37E-10	no	down	EIF3C	3957	eukaryotic translation initiation factor 3 subunit C [Source:HGNC Symbol;Acc:HGNC:3279]	ENOG410XRU3(J:Translation, ribosomal structure and biogenesis)	ENOG410XRU3(Component of the eukaryotic translation initiation factor 3 (eIF-3) complex, which is involved in protein synthesis and, together with other initiation factors, stimulates binding of mRNA and methionyl-tRNAi to the 40S ribosome (By similarity))	K03252	EIF3C	map03013(RNA transport)		GO:0006446(biological_process:regulation of translational initiation); GO:0071541(cellular_component:eukaryotic translation initiation factor 3 complex, eIF3m); GO:0005852(cellular_component:eukaryotic translation initiation factor 3 complex); GO:0031369(molecular_function:translation initiation factor binding); GO:0016282(cellular_component:eukaryotic 43S preinitiation complex); GO:0005829(cellu…	XP_017374600.1(PREDICTED: eukaryotic translation initiation factor 3 subunit C-like [Cebus capucinus imitator])	sp|Q99613|EIF3C_HUMAN(Eukaryotic translation initiation factor 3 subunit C OS=Homo sapiens OX=9606 GN=EIF3C PE=1 SV=1)	8663
ENSG00000234498	247.6	478.37	881.63	573.12	12.75	12.52	25.88	32.85	12.635	29.365	0.928781269	2.59E-12	1.45E-10	no	up	RPL13AP20	609	ribosomal protein L13a pseudogene 20 [Source:HGNC Symbol;Acc:HGNC:35709]	COG0102(J:Translation, ribosomal structure and biogenesis)	COG0102(This protein is one of the early assembly proteins of the 50S ribosomal subunit, although it is not seen to bind rRNA by itself. It is important during the early stages of 50S assembly (By similarity))	K02872	RP-L13Ae, RPL13A	map03010(Ribosome)		GO:0005730(cellular_component:nucleolus); GO:0000184(biological_process:nuclear-transcribed mRNA catabolic process, nonsense-mediated decay); GO:0015934(cellular_component:large ribosomal subunit); GO:0022625(cellular_component:cytosolic large ribosomal subunit); GO:0097452(cellular_component:GAIT complex); GO:0016020(cellular_component:membrane); GO:0044822(molecular_function:poly(A) RNA binding…	EAW96286.1(hCG27695, isoform CRA_a [Homo sapiens])	sp|P40429|RL13A_HUMAN(60S ribosomal protein L13a OS=Homo sapiens OX=9606 GN=RPL13A PE=1 SV=2)
ENSG00000238266	775.38	1500.96	2250	1319	22.42	22.87	37.18	41.33	22.645	39.255	0.644539551	2.87E-12	1.60E-10	no	up	LINC00707	3105	long intergenic non-protein coding RNA 707 [Source:HGNC Symbol;Acc:HGNC:44691]	ENOG410YY0X(S:Function unknown); ENOG410YYHK(S:Function unknown); ENOG410YX7N(S:Function unknown); ENOG410YZTZ(S:Function unknown)	ENOG410YY0X(-); ENOG410YYHK(-); ENOG410YX7N(-); ENOG410YZTZ(-)					GO:0016020(cellular_component:membrane)	XP_011521083.1(putative uncharacterized protein encoded by LINC00596, partial [Homo sapiens])	sp|Q8WTZ3|YS049_HUMAN(Zinc finger protein ENSP00000375192 OS=Homo sapiens OX=9606 PE=2 SV=1)
ENSG00000013810	3595.82	6874	4818	2589	115.21	114.01	87.36	89.99	114.61	88.675	-0.473150128	2.90E-12	1.61E-10	no	down	TACC3	2943	transforming acidic coiled-coil containing protein 3 [Source:HGNC Symbol;Acc:HGNC:11524]	ENOG410YMFS(S:Function unknown)	ENOG410YMFS(transforming acidic coiled-coil containing protein)	K14283	TACC3, maskin	map03013(RNA transport)		GO:0005737(cellular_component:cytoplasm); GO:0015630(cellular_component:microtubule cytoskeleton); GO:0008283(biological_process:cell proliferation); GO:0000226(biological_process:microtubule cytoskeleton organization); GO:0005515(molecular_function:protein binding); GO:0021987(biological_process:cerebral cortex development)	NP_006333.1(transforming acidic coiled-coil-containing protein 3 [Homo sapiens])	sp|Q9Y6A5|TACC3_HUMAN(Transforming acidic coiled-coil-containing protein 3 OS=Homo sapiens OX=9606 GN=TACC3 PE=1 SV=1)	10460
ENSG00000145425	17440.44	33408.19	20635.26	13518.98	1942.3	1938.76	1309.43	1573.33	1940.53	1441.38	-0.504932241	3.19E-12	1.76E-10	no	down	RPS3A	1526	ribosomal protein S3A [Source:HGNC Symbol;Acc:HGNC:10421]	COG1890(J:Translation, ribosomal structure and biogenesis)	COG1890(Ribosomal protein)	K02984	RP-S3Ae, RPS3A	map03010(Ribosome)		GO:0022627(cellular_component:cytosolic small ribosomal subunit); GO:0005730(cellular_component:nucleolus); GO:0005634(cellular_component:nucleus); GO:0030154(biological_process:cell differentiation); GO:0044822(molecular_function:poly(A) RNA binding); GO:0003735(molecular_function:structural constituent of ribosome); GO:0043066(biological_process:negative regulation of apoptotic process); GO:000…	XP_014335810.1(PREDICTED: 40S ribosomal protein S3a isoform X2 [Bos mutus])	sp|Q56JV9|RS3A_BOVIN(40S ribosomal protein S3a OS=Bos taurus OX=9913 GN=RPS3A PE=2 SV=3)	6189
ENSG00000137817	981	1892	2763	1584	43.24	42.18	68.23	71.51	42.71	69.87	0.595950322	3.45E-12	1.89E-10	no	up	PARP6	3657	poly(ADP-ribose) polymerase family member 6 [Source:HGNC Symbol;Acc:HGNC:26921]	ENOG410ZI9J(S:Function unknown)	ENOG410ZI9J(Poly (ADP-ribose) polymerase family, member)	K15258	PARP6_8			GO:0003950(molecular_function:NAD+ ADP-ribosyltransferase activity)	XP_019823783.1(PREDICTED: poly [ADP-ribose] polymerase 6-like isoform X1 [Bos indicus])	sp|Q5RDU4|PARP6_PONAB(Poly [ADP-ribose] polymerase 6 OS=Pongo abelii OX=9601 GN=PARP6 PE=2 SV=1)	56965
ENSG00000134363	1034	2051	3018	1622	40.42	40.3	63.94	65.73	40.36	64.835	0.582789381	4.01E-12	2.19E-10	no	up	FST	2538	follistatin [Source:HGNC Symbol;Acc:HGNC:3971]	ENOG410YM8Q(O:Posttranslational modification, protein turnover, chaperones); ENOG410YC3T(O:Posttranslational modification, protein turnover, chaperones)	ENOG410YM8Q(Follistatin); ENOG410YC3T(Follistatin)	K04661	FST	map04350(TGF-beta signaling pathway)	PF07648.12(Kazal_2:Kazal-type serine protease inhibitor domain); PF00050.18(Kazal_1:Kazal-type serine protease inhibitor domain); PF09289.7(FOLN:Follistatin/Osteonectin-like EGF domain)	GO:0005515(molecular_function:protein binding); GO:0005515(molecular_function:protein binding); GO:0005576(cellular_component:extracellular region); GO:0005576(cellular_component:extracellular region); GO:0000122(biological_process:negative regulation of transcription from RNA polymerase II promoter); GO:0048185(molecular_function:activin binding); GO:0002244(biological_process:hematopoietic prog…	NP_037541.1(follistatin isoform FST344 precursor [Homo sapiens])	sp|P19883|FST_HUMAN(Follistatin OS=Homo sapiens OX=9606 GN=FST PE=1 SV=2)	10468
ENSG00000127603	4750	9665	6523	3708	74.98	77.51	59.92	52	76.245	55.96	-0.446800686	4.49E-12	2.45E-10	no	down	MACF1	24828	microtubule-actin crosslinking factor 1 [Source:HGNC Symbol;Acc:HGNC:13664]	COG5069(Z:Cytoskeleton)	COG5069(Microtubule associated monoxygenase, calponin and LIM domain containing)	K19827	MACF1		PF00435.18(Spectrin:Spectrin repeat); PF00681.17(Plectin:Plectin repeat); PF00307.28(CH:Calponin homology (CH) domain); PF02187.14(GAS2:Growth-Arrest-Specific Protein 2 Domain); PF00036.29(EF-hand_1:EF hand); PF13499.3(EF-hand_7:EF-hand domain pair); PF13405.3(EF-hand_6:EF-hand domain); PF13833.3(EF-hand_8:EF-hand domain pair); PF13202.3(EF-hand_5:EF hand); PF11971.5(CAMSAP_CH:CAMSAP CH domain); …	GO:0005515(molecular_function:protein binding); GO:0005509(molecular_function:calcium ion binding); GO:0005856(cellular_component:cytoskeleton); GO:0008092(molecular_function:cytoskeletal protein binding); GO:0008017(molecular_function:microtubule binding); GO:0007010(biological_process:cytoskeleton organization); GO:0003779(molecular_function:actin binding)	XP_006710591.1(microtubule-actin cross-linking factor 1 isoform X15 [Homo sapiens])	sp|Q9UPN3|MACF1_HUMAN(Microtubule-actin cross-linking factor 1, isoforms 1/2/3/5 OS=Homo sapiens OX=9606 GN=MACF1 PE=1 SV=4)	643314
ENSG00000135480	9677.51	17799.58	23005.92	13871.25	678.44	628	862.77	896.55	653.22	879.66	0.439964225	4.59E-12	2.49E-10	no	up	KRT7	1625	keratin 7 [Source:HGNC Symbol;Acc:HGNC:6445]	ENOG410YY6B(S:Function unknown)	ENOG410YY6B(structural constituent of epidermis)	K07605	KRT2		PF00038.18(Filament:Intermediate filament protein); PF16208.2(Keratin_2_head:Keratin type II head); PF07926.9(TPR_MLP1_2:TPR/MLP1/MLP2-like protein); PF08317.8(Spc7:Spc7 kinetochore protein); PF15739.2(TSNAXIP1_N:Translin-associated factor X-interacting N-terminus)	GO:0005737(cellular_component:cytoplasm); GO:0005515(molecular_function:protein binding); GO:0005634(cellular_component:nucleus); GO:0045095(cellular_component:keratin filament); GO:0005198(molecular_function:structural molecule activity); GO:0016032(biological_process:viral process); GO:0005198(molecular_function:structural molecule activity); GO:0005882(cellular_component:intermediate filament)…	NP_005547.3(keratin, type II cytoskeletal 7 [Homo sapiens])	sp|P08729|K2C7_HUMAN(Keratin, type II cytoskeletal 7 OS=Homo sapiens OX=9606 GN=KRT7 PE=1 SV=5)	3855
ENSG00000103811	1946	3802	2470	1365	199.06	197.32	133.88	128.42	198.19	131.15	-0.540524095	5.05E-12	2.73E-10	no	down	CTSH	2190	cathepsin H [Source:HGNC Symbol;Acc:HGNC:2535]	COG4870(K:Transcription)	COG4870(Mortality factor 4-like protein)	K01366	CTSH	map04142(Lysosome); map04210(Apoptosis)	PF00112.20(Peptidase_C1:Papain family cysteine protease); PF08246.9(Inhibitor_I29:Cathepsin propeptide inhibitor domain (I29)); PF03051.12(Peptidase_C1_2:Peptidase C1-like family)	GO:2001235(biological_process:positive regulation of apoptotic signaling pathway); GO:0004177(molecular_function:aminopeptidase activity); GO:0033619(biological_process:membrane protein proteolysis); GO:0032526(biological_process:response to retinoic acid); GO:0010628(biological_process:positive regulation of gene expression); GO:0008234(molecular_function:cysteine-type peptidase activity); GO:00…	NP_004381.2(pro-cathepsin H isoform a preproprotein [Homo sapiens])	sp|P09668|CATH_HUMAN(Pro-cathepsin H OS=Homo sapiens OX=9606 GN=CTSH PE=1 SV=4)	1512
ENSG00000175390	8102.38	14371.71	10676.94	5598.34	875.97	836.35	773.97	621.64	856.16	697.805	-0.462235484	5.29E-12	2.85E-10	no	down	EIF3F	7540	eukaryotic translation initiation factor 3 subunit F [Source:HGNC Symbol;Acc:HGNC:3275]	COG1310(S:Function unknown)	COG1310(NLR family, pyrin domain containing 10)	K03249	EIF3F	map03013(RNA transport)	PF01398.18(JAB:JAB1/Mov34/MPN/PAD-1 ubiquitin protease); PF13012.3(MitMem_reg:Maintenance of mitochondrial structure and function)	GO:0075522(biological_process:IRES-dependent viral translational initiation); GO:0006446(biological_process:regulation of translational initiation); GO:0031369(molecular_function:translation initiation factor binding); GO:0016282(cellular_component:eukaryotic 43S preinitiation complex); GO:0005829(cellular_component:cytosol); GO:0016020(cellular_component:membrane); GO:0004843(molecular_function:…	XP_014699729.1(PREDICTED: eukaryotic translation initiation factor 3 subunit F [Equus asinus])	sp|A5A6I3|EIF3F_PANTR(Eukaryotic translation initiation factor 3 subunit F OS=Pan troglodytes OX=9598 GN=EIF3F PE=2 SV=1)	8665
ENSG00000206538	560	1191	1806	1042	4.01	4.27	7.09	7.4	4.14	7.245	0.699069729	5.52E-12	2.96E-10	no	up	VGLL3	10438	vestigial like family member 3 [Source:HGNC Symbol;Acc:HGNC:24327]	ENOG4111HDH(S:Function unknown)	ENOG4111HDH(vestigial like 3 (Drosophila))				PF07545.11(Vg_Tdu:Vestigial/Tondu family)	GO:0006355(biological_process:regulation of transcription, DNA-templated); GO:0005634(cellular_component:nucleus); GO:0006355(biological_process:regulation of transcription, DNA-templated); GO:0005634(cellular_component:nucleus); GO:0005634(cellular_component:nucleus)	NP_057290.2(transcription cofactor vestigial-like protein 3 isoform 1 [Homo sapiens])	sp|A8MV65|VGLL3_HUMAN(Transcription cofactor vestigial-like protein 3 OS=Homo sapiens OX=9606 GN=VGLL3 PE=1 SV=1)	389136
ENSG00000128917	31	60	265	129	0.84	0.76	3.26	2.9	0.8	3.08	1.354753875	5.89E-12	3.14E-10	yes	up	DLL4	3426	delta like canonical Notch ligand 4 [Source:HGNC Symbol;Acc:HGNC:2910]	ENOG410XP6K(S:Function unknown)	ENOG410XP6K(Notch ligand involved in the mediation of Notch signaling (By similarity))	K06051	DLL	map01522(Endocrine resistance); map04330(Notch signaling pathway); map04658(Th1 and Th2 cell differentiation); map05200(Pathways in cancer); map05224(Breast cancer)	PF00008.24(EGF:EGF-like domain); PF01414.16(DSL:Delta serrate ligand); PF12661.4(hEGF:Human growth factor-like EGF); PF07657.10(MNNL:N terminus of Notch ligand); PF07974.10(EGF_2:EGF-like domain)	GO:0060579(biological_process:ventral spinal cord interneuron fate commitment); GO:0072554(biological_process:blood vessel lumenization); GO:0010628(biological_process:positive regulation of gene expression); GO:0003344(biological_process:pericardium morphogenesis); GO:0003222(biological_process:ventricular trabecula myocardium morphogenesis); GO:0050767(biological_process:regulation of neurogene…	EAW92466.1(delta-like 4 (Drosophila) [Homo sapiens])	sp|Q9NR61|DLL4_HUMAN(Delta-like protein 4 OS=Homo sapiens OX=9606 GN=DLL4 PE=1 SV=1)	54567
ENSG00000156515	5152	9643	7027	3660	108.22	104.97	81.34	79.25	106.595	80.295	-0.454998265	6.03E-12	3.21E-10	no	down	HK1	3998	hexokinase 1 [Source:HGNC Symbol;Acc:HGNC:4922]	COG5026(G:Carbohydrate transport and metabolism)	COG5026(hexokinase)	K00844	HK	map00010(Glycolysis / Gluconeogenesis); map00051(Fructose and mannose metabolism); map00052(Galactose metabolism); map00500(Starch and sucrose metabolism); map00520(Amino sugar and nucleotide sugar metabolism); map00521(Streptomycin biosynthesis); map00524(Neomycin, kanamycin and gentamicin biosynthesis); map04066(HIF-1 signaling pathway); map04910(Insulin signaling pathway); map04930(Type II dia…	PF03727.13(Hexokinase_2:Hexokinase); PF00349.18(Hexokinase_1:Hexokinase)	GO:0008865(molecular_function:fructokinase activity); GO:0004396(molecular_function:hexokinase activity); GO:0019158(molecular_function:mannokinase activity); GO:0061621(biological_process:canonical glycolysis); GO:0006096(biological_process:glycolytic process); GO:0046835(biological_process:carbohydrate phosphorylation); GO:0097228(cellular_component:sperm principal piece); GO:0004340(molecular_…	NP_277032.1(hexokinase-1 isoform HKI-ta/tb [Homo sapiens])	sp|P19367|HXK1_HUMAN(Hexokinase-1 OS=Homo sapiens OX=9606 GN=HK1 PE=1 SV=3)	3098
ENSG00000153234	1475	2754	4522	2133	40.73	36.22	67.9	57.33	38.475	62.615	0.607052496	6.08E-12	3.22E-10	no	up	NR4A2	3472	nuclear receptor subfamily 4 group A member 2 [Source:HGNC Symbol;Acc:HGNC:7981]	ENOG410YWNC(S:Function unknown)	ENOG410YWNC(-)	K08558	NR4A2, NURR1	map04925(Aldosterone synthesis and secretion); map04928(Parathyroid hormone synthesis, secretion and action)	PF00105.15(zf-C4:Zinc finger, C4 type (two domains)); PF00104.27(Hormone_recep:Ligand-binding domain of nuclear hormone receptor)	GO:2001234(biological_process:negative regulation of apoptotic signaling pathway); GO:0042053(biological_process:regulation of dopamine metabolic process); GO:0009791(biological_process:post-embryonic development); GO:0001077(molecular_function:transcriptional activator activity, RNA polymerase II core promoter proximal region sequence-specific binding); GO:0043524(biological_process:negative reg…	XP_023569507.1(nuclear receptor subfamily 4 group A member 2 isoform X1 [Octodon degus])	sp|P43354|NR4A2_HUMAN(Nuclear receptor subfamily 4 group A member 2 OS=Homo sapiens OX=9606 GN=NR4A2 PE=1 SV=1)	4929
ENSG00000121957	1415.61	2849.28	1722.1	978.13	36.09	36.87	20.17	23.3	36.48	21.735	-0.597685976	6.10E-12	3.22E-10	no	down	GPSM2	7433	G protein signaling modulator 2 [Source:HGNC Symbol;Acc:HGNC:29501]	ENOG410XP6N(S:Function unknown)	ENOG410XP6N(G-protein signaling modulator)	K15837	GPSM2		PF02188.14(GoLoco:GoLoco motif); PF13424.3(TPR_12:Tetratricopeptide repeat); PF00515.25(TPR_1:Tetratricopeptide repeat); PF13176.3(TPR_7:Tetratricopeptide repeat); PF07719.14(TPR_2:Tetratricopeptide repeat); PF13181.3(TPR_8:Tetratricopeptide repeat); PF13374.3(TPR_10:Tetratricopeptide repeat)	GO:0005737(cellular_component:cytoplasm); GO:0045177(cellular_component:apical part of cell); GO:0000132(biological_process:establishment of mitotic spindle orientation); GO:0030695(molecular_function:GTPase regulator activity); GO:0005092(molecular_function:GDP-dissociation inhibitor activity); GO:0050790(biological_process:regulation of catalytic activity); GO:0097431(cellular_component:mitotic…	NP_037428.3(G-protein-signaling modulator 2 [Homo sapiens])	sp|P81274|GPSM2_HUMAN(G-protein-signaling modulator 2 OS=Homo sapiens OX=9606 GN=GPSM2 PE=1 SV=3)	29899
ENSG00000198840	3364	7503	4553	2581	2316.41	2692.36	1951.75	1923.12	2504.385	1937.435	-0.531630346	6.67E-12	3.51E-10	no	down	MT-ND3	346	mitochondrially encoded NADH:ubiquinone oxidoreductase core subunit 3 [Source:HGNC Symbol;Acc:HGNC:7458]	COG0838(C:Energy production and conversion)	COG0838(NDH-1 shuttles electrons from NADH, via FMN and iron- sulfur (Fe-S) centers, to quinones in the respiratory chain)	K03880	ND3	map00190(Oxidative phosphorylation); map04714(Thermogenesis); map04723(Retrograde endocannabinoid signaling); map05012(Parkinson disease)	PF00507.16(Oxidored_q4:NADH-ubiquinone/plastoquinone oxidoreductase, chain 3)	GO:0005743(cellular_component:mitochondrial inner membrane); GO:0070469(cellular_component:respiratory chain); GO:0009987(biological_process:cellular process); GO:0055114(biological_process:oxidation-reduction process); GO:0008137(molecular_function:NADH dehydrogenase (ubiquinone) activity); GO:0016020(cellular_component:membrane); GO:0016021(cellular_component:integral component of membrane); GO…	ABO70952.1(NADH dehydrogenase subunit 3 (mitochondrion) [Homo sapiens])	sp|P03897|NU3M_HUMAN(NADH-ubiquinone oxidoreductase chain 3 OS=Homo sapiens OX=9606 GN=MT-ND3 PE=1 SV=1)	4537
ENSG00000123416	23125.07	41811.61	31873.09	16196.11	1148.38	1089.18	899.19	839.47	1118.78	869.33	-0.435470827	6.79E-12	3.56E-10	no	down	TUBA1B	3198	tubulin alpha 1b [Source:HGNC Symbol;Acc:HGNC:18809]	COG5023(Z:Cytoskeleton)	COG5023(protein polymerization)	K07374	TUBA	map04145(Phagosome); map04210(Apoptosis); map04530(Tight junction); map04540(Gap junction); map05130(Pathogenic Escherichia coli infection)		GO:0005737(cellular_component:cytoplasm); GO:0007017(biological_process:microtubule-based process); GO:0003924(molecular_function:GTPase activity); GO:0005200(molecular_function:structural constituent of cytoskeleton); GO:0005874(cellular_component:microtubule); GO:0005525(molecular_function:GTP binding)	XP_023598149.1(tubulin alpha-1A chain isoform X1 [Trichechus manatus latirostris])	sp|Q6P9V9|TBA1B_RAT(Tubulin alpha-1B chain OS=Rattus norvegicus OX=10116 GN=Tuba1b PE=1 SV=1)	10376
ENSG00000157601	533	1559	4925	2690	18.34	26.21	83.61	91.06	22.275	87.335	1.326543675	6.92E-12	3.61E-10	yes	up	MX1	3470	MX dynamin like GTPase 1 [Source:HGNC Symbol;Acc:HGNC:7532]	COG0699(S:Function unknown)	COG0699(Dynamin family)	K14754	MX1	map05162(Measles); map05164(Influenza A); map05165(Human papillomavirus infection)	PF01031.17(Dynamin_M:Dynamin central region); PF00350.20(Dynamin_N:Dynamin family); PF02212.15(GED:Dynamin GTPase effector domain); PF01926.20(MMR_HSR1:50S ribosome-binding GTPase)	GO:0005525(molecular_function:GTP binding); GO:0003924(molecular_function:GTPase activity); GO:0005634(cellular_component:nucleus); GO:0005737(cellular_component:cytoplasm); GO:0005737(cellular_component:cytoplasm); GO:0016020(cellular_component:membrane); GO:0000166(molecular_function:nucleotide binding); GO:0005829(cellular_component:cytosol); GO:0005783(cellular_component:endoplasmic reticulum…	NP_002453.2(interferon-induced GTP-binding protein Mx1 isoform a [Homo sapiens])	sp|P20591|MX1_HUMAN(Interferon-induced GTP-binding protein Mx1 OS=Homo sapiens OX=9606 GN=MX1 PE=1 SV=4)	4599
ENSG00000142634	4685	9095	11520	7001	148.28	150.93	206.13	230.6	149.605	218.365	0.454053325	7.17E-12	3.73E-10	no	up	EFHD2	2422	EF-hand domain family member D2 [Source:HGNC Symbol;Acc:HGNC:28670]	ENOG4111JG9(S:Function unknown)	ENOG4111JG9(-)				PF13405.3(EF-hand_6:EF-hand domain); PF13499.3(EF-hand_7:EF-hand domain pair); PF00036.29(EF-hand_1:EF hand)	GO:0016020(cellular_component:membrane); GO:0046872(molecular_function:metal ion binding); GO:0005509(molecular_function:calcium ion binding); GO:0016020(cellular_component:membrane); GO:0046872(molecular_function:metal ion binding); GO:0045121(cellular_component:membrane raft); GO:0045296(molecular_function:cadherin binding)	XP_015297968.1(PREDICTED: EF-hand domain-containing protein D2 [Macaca fascicularis])	sp|Q96C19|EFHD2_HUMAN(EF-hand domain-containing protein D2 OS=Homo sapiens OX=9606 GN=EFHD2 PE=1 SV=1)	79180
ENSG00000134690	1478	2878	1787	1010	48.55	49.7	33.3	34.58	49.125	33.94	-0.586101437	7.43E-12	3.84E-10	no	down	CDCA8	2371	cell division cycle associated 8 [Source:HGNC Symbol;Acc:HGNC:14629]	ENOG4111N8R(D:Cell cycle control, cell division, chromosome partitioning)	ENOG4111N8R(cell division cycle associated 8)	K11514	CDCA8		PF10512.6(Borealin:Cell division cycle-associated protein 8); PF10444.6(Nbl1_Borealin_N:Nbl1 / Borealin N terminal)	GO:0045171(cellular_component:intercellular bridge); GO:0005730(cellular_component:nucleolus); GO:0051233(cellular_component:spindle midzone); GO:0005829(cellular_component:cytosol); GO:0030496(cellular_component:midbody); GO:0010369(cellular_component:chromocenter); GO:0005654(cellular_component:nucleoplasm); GO:0007080(biological_process:mitotic metaphase plate congression); GO:0005634(cellular…	XP_008999166.1(PREDICTED: borealin isoform X1 [Callithrix jacchus])	sp|Q5RBS5|BOREA_PONAB(Borealin OS=Pongo abelii OX=9601 GN=CDCA8 PE=2 SV=1)	55143
ENSG00000140945	3241	6126	4147	2391	63.07	62	46.72	47.45	62.535	47.085	-0.480901923	7.45E-12	3.84E-10	no	down	CDH13	7876	cadherin 13 [Source:HGNC Symbol;Acc:HGNC:1753]	ENOG410XQHI(U:Intracellular trafficking, secretion, and vesicular transport)	ENOG410XQHI(Cadherins are calcium dependent cell adhesion proteins (By similarity))	K06808	CDH13		PF00028.14(Cadherin:Cadherin domain); PF08758.8(Cadherin_pro:Cadherin prodomain like)	GO:0009897(cellular_component:external side of plasma membrane); GO:0008285(biological_process:negative regulation of cell proliferation); GO:0034332(biological_process:adherens junction organization); GO:0030032(biological_process:lamellipodium assembly); GO:0042058(biological_process:regulation of epidermal growth factor receptor signaling pathway); GO:0005901(cellular_component:caveola); GO:00…	NP_001248.1(cadherin-13 isoform 1 preproprotein [Homo sapiens])	sp|P55290|CAD13_HUMAN(Cadherin-13 OS=Homo sapiens OX=9606 GN=CDH13 PE=1 SV=1)	1012
ENSG00000213928	846.91	1838.72	2621.18	1481.07	61.75	75.12	115.18	118.5	68.435	116.84	0.623406313	8.27E-12	4.25E-10	no	up	IRF9	1838	interferon regulatory factor 9 [Source:HGNC Symbol;Acc:HGNC:6131]	ENOG4111AEC(K:Transcription)	ENOG4111AEC(Interferon regulatory factor 9)	K04693	IRF9, ISGF3G, P48	map04217(Necroptosis); map04380(Osteoclast differentiation); map04621(NOD-like receptor signaling pathway); map04625(C-type lectin receptor signaling pathway); map04630(Jak-STAT signaling pathway); map05160(Hepatitis C); map05162(Measles); map05164(Influenza A); map05165(Human papillomavirus infection); map05167(Kaposi sarcoma-associated herpesvirus infection); map05168(Herpes simplex infection);…	PF10401.6(IRF-3:Interferon-regulatory factor 3); PF00605.14(IRF:Interferon regulatory factor transcription factor)	GO:0005737(cellular_component:cytoplasm); GO:0001047(molecular_function:core promoter binding); GO:0060333(biological_process:interferon-gamma-mediated signaling pathway); GO:0003700(molecular_function:transcription factor activity, sequence-specific DNA binding); GO:0005829(cellular_component:cytosol); GO:0000975(molecular_function:regulatory region DNA binding); GO:0005654(cellular_component:nu…	NP_006075.3(interferon regulatory factor 9 [Homo sapiens])	sp|Q00978|IRF9_HUMAN(Interferon regulatory factor 9 OS=Homo sapiens OX=9606 GN=IRF9 PE=1 SV=1)	10379
ENSG00000123496	84	141	428	226	4.09	3.45	12.64	11.87	3.77	12.255	1.180432625	8.38E-12	4.29E-10	yes	up	IL13RA2	1498	interleukin 13 receptor subunit alpha 2 [Source:HGNC Symbol;Acc:HGNC:5975]	ENOG4111JMU(U:Intracellular trafficking, secretion, and vesicular transport)	ENOG4111JMU(interleukin 13 receptor, alpha 2)	K05077	IL13RA2, CD213A2	map04060(Cytokine-cytokine receptor interaction); map04630(Jak-STAT signaling pathway)	PF09240.7(IL6Ra-bind:Interleukin-6 receptor alpha chain, binding); PF09067.7(EpoR_lig-bind:Erythropoietin receptor, ligand binding)	GO:0016064(biological_process:immunoglobulin mediated immune response); GO:0019221(biological_process:cytokine-mediated signaling pathway); GO:0005615(cellular_component:extracellular space); GO:0016021(cellular_component:integral component of membrane); GO:0043305(biological_process:negative regulation of mast cell degranulation); GO:0005515(molecular_function:protein binding); GO:0016020(cellul…	NP_000631.1(interleukin-13 receptor subunit alpha-2 precursor [Homo sapiens])	sp|Q14627|I13R2_HUMAN(Interleukin-13 receptor subunit alpha-2 OS=Homo sapiens OX=9606 GN=IL13RA2 PE=1 SV=1)	3598
ENSG00000100526	700	1442	758	421	97.18	103.73	61.69	59.65	100.455	60.67	-0.762231258	8.79E-12	4.48E-10	no	down	CDKN3	1070	cyclin dependent kinase inhibitor 3 [Source:HGNC Symbol;Acc:HGNC:1791]	COG2453(T:Signal transduction mechanisms)	COG2453(dual specificity phosphatase)	K14167	CDKN3, KAP		PF05706.9(CDKN3:Cyclin-dependent kinase inhibitor 3 (CDKN3))	GO:0008285(biological_process:negative regulation of cell proliferation); GO:0008138(molecular_function:protein tyrosine/serine/threonine phosphatase activity); GO:0016310(biological_process:phosphorylation); GO:0004725(molecular_function:protein tyrosine phosphatase activity); GO:0016301(molecular_function:kinase activity); GO:0000082(biological_process:G1/S transition of mitotic cell cycle); GO…	BAH11478.1(unnamed protein product [Homo sapiens])	sp|Q16667|CDKN3_HUMAN(Cyclin-dependent kinase inhibitor 3 OS=Homo sapiens OX=9606 GN=CDKN3 PE=1 SV=1)	1033
ENSG00000006118	3454	6324	9757.99	4688	105.53	93.23	191.21	158.43	99.38	174.82	0.524627421	9.19E-12	4.67E-10	no	up	TMEM132A	3981	transmembrane protein 132A [Source:HGNC Symbol;Acc:HGNC:31092]	ENOG410XQCD(S:Function unknown)	ENOG410XQCD(Transmembrane protein 132E)	K17599	TMEM132			GO:0016021(cellular_component:integral component of membrane); GO:0005789(cellular_component:endoplasmic reticulum membrane); GO:0070062(cellular_component:extracellular exosome); GO:0000139(cellular_component:Golgi membrane)	BAB13409.1(KIAA1583 protein, partial [Homo sapiens])	sp|Q24JP5|T132A_HUMAN(Transmembrane protein 132A OS=Homo sapiens OX=9606 GN=TMEM132A PE=1 SV=1)	54972
ENSG00000143228	764	1568	814	483	34.43	38	19.58	23.89	36.215	21.735	-0.742252564	1.09E-11	5.51E-10	no	down	NUF2	1964	NDC80 kinetochore complex component NUF2 [Source:HGNC Symbol;Acc:HGNC:14621]	ENOG410ZI4C(S:Function unknown)	ENOG410ZI4C(NUF2, NDC80 kinetochore complex component, homolog (S. cerevisiae))	K11548	NUF2, CDCA1		PF03800.11(Nuf2:Nuf2 family)	GO:0000776(cellular_component:kinetochore); GO:0031262(cellular_component:Ndc80 complex); GO:0005634(cellular_component:nucleus); GO:0016020(cellular_component:membrane); GO:0005634(cellular_component:nucleus); GO:0051301(biological_process:cell division); GO:0005694(cellular_component:chromosome); GO:0005515(molecular_function:protein binding); GO:0007049(biological_process:cell cycle); GO:00070…	NP_113611.2(kinetochore protein Nuf2 [Homo sapiens])	sp|Q9BZD4|NUF2_HUMAN(Kinetochore protein Nuf2 OS=Homo sapiens OX=9606 GN=NUF2 PE=1 SV=2)	83540
ENSG00000185950	1681.06	3302.07	4443.86	2569.2	17.18	17.82	26.16	27.06	17.5	26.61	0.507063786	1.10E-11	5.57E-10	no	up	IRS2	8156	insulin receptor substrate 2 [Source:HGNC Symbol;Acc:HGNC:6126]	ENOG410Z9EP(S:Function unknown)	ENOG410Z9EP(-)	K07187	IRS2	map04022(cGMP-PKG signaling pathway); map04068(FoxO signaling pathway); map04140(Autophagy - animal); map04152(AMPK signaling pathway); map04211(Longevity regulating pathway); map04213(Longevity regulating pathway - multiple species); map04910(Insulin signaling pathway); map04920(Adipocytokine signaling pathway); map04923(Regulation of lipolysis in adipocytes); map04930(Type II diabetes mellitus)…	PF02174.14(IRS:PTB domain (IRS-1 type)); PF00169.26(PH:PH domain)	GO:0033673(biological_process:negative regulation of kinase activity); GO:0032024(biological_process:positive regulation of insulin secretion); GO:0005088(molecular_function:Ras guanyl-nucleotide exchange factor activity); GO:0019899(molecular_function:enzyme binding); GO:0008286(biological_process:insulin receptor signaling pathway); GO:0005158(molecular_function:insulin receptor binding); GO:00…	XP_023108916.1(insulin receptor substrate 2 [Felis catus])	sp|Q9Y4H2|IRS2_HUMAN(Insulin receptor substrate 2 OS=Homo sapiens OX=9606 GN=IRS2 PE=1 SV=2)	8660
ENSG00000158055	262	448	926	504	7.59	7.06	15.35	15.28	7.325	15.315	0.891560596	1.18E-11	5.90E-10	no	up	GRHL3	2869	grainyhead like transcription factor 3 [Source:HGNC Symbol;Acc:HGNC:25839]	ENOG410XNZ6(U:Intracellular trafficking, secretion, and vesicular transport)	ENOG410XNZ6(interleukin 28 receptor, alpha (interferon, lambda receptor))	K09275	TFCP2		PF04516.12(CP2:CP2 transcription factor)	GO:0005737(cellular_component:cytoplasm); GO:0007389(biological_process:pattern specification process); GO:0003700(molecular_function:transcription factor activity, sequence-specific DNA binding); GO:0006357(biological_process:regulation of transcription from RNA polymerase II promoter); GO:0005634(cellular_component:nucleus); GO:0005634(cellular_component:nucleus); GO:0005654(cellular_component:…	NP_937816.1(grainyhead-like protein 3 homolog isoform 2 [Homo sapiens])	sp|Q8TE85|GRHL3_HUMAN(Grainyhead-like protein 3 homolog OS=Homo sapiens OX=9606 GN=GRHL3 PE=1 SV=3)	57822
ENSG00000149136	6360	11762.99	8584	4750	202.07	193.43	152.93	149.57	197.75	151.25	-0.421995112	1.33E-11	6.66E-10	no	down	SSRP1	6296	structure specific recognition protein 1 [Source:HGNC Symbol;Acc:HGNC:11327]	COG5165(B:Chromatin structure and dynamics); COG5648(B:Chromatin structure and dynamics)	COG5165(Component of the FACT complex, a general chromatin factor that acts to reorganize nucleosomes. The FACT complex is involved in multiple processes that require DNA as a template such as mRNA elongation, DNA replication and DNA repair. During transcription elongation the FACT complex acts as a histone chaperone that both destabilizes and restores nucleosomal structure. It facilitates the pa…	K09272	SSRP1			GO:0005737(cellular_component:cytoplasm); GO:0005730(cellular_component:nucleolus); GO:0044822(molecular_function:poly(A) RNA binding); GO:0006281(biological_process:DNA repair); GO:0006355(biological_process:regulation of transcription, DNA-templated); GO:0006260(biological_process:DNA replication); GO:0003677(molecular_function:DNA binding); GO:0003682(molecular_function:chromatin binding); GO:…	BAD92369.1(structure specific recognition protein 1 variant, partial [Homo sapiens])	sp|Q08943|SSRP1_MOUSE(FACT complex subunit SSRP1 OS=Mus musculus OX=10090 GN=Ssrp1 PE=1 SV=2)	6749
ENSG00000120217	706	1374	2106	1155	28.44	20.62	45.34	39.81	24.53	42.575	0.632587929	1.56E-11	7.77E-10	no	up	CD274	3634	CD274 molecule [Source:HGNC Symbol;Acc:HGNC:17635]	ENOG4111V14(U:Intracellular trafficking, secretion, and vesicular transport)	ENOG4111V14(positive regulation of interleukin-10 secretion)	K06745	PDL1, CD274	map04514(Cell adhesion molecules (CAMs))	PF13927.3(Ig_3:Immunoglobulin domain); PF07679.13(I-set:Immunoglobulin I-set domain); PF08205.9(C2-set_2:CD80-like C2-set immunoglobulin domain); PF00047.22(ig:Immunoglobulin domain); PF13895.3(Ig_2:Immunoglobulin domain); PF07686.14(V-set:Immunoglobulin V-set domain); PF07654.12(C1-set:Immunoglobulin C1-set domain)	GO:0009897(cellular_component:external side of plasma membrane); GO:0012505(cellular_component:endomembrane system); GO:2001181(biological_process:positive regulation of interleukin-10 secretion); GO:0016020(cellular_component:membrane); GO:0016021(cellular_component:integral component of membrane); GO:0005886(cellular_component:plasma membrane); GO:0005886(cellular_component:plasma membrane); GO…	NP_054862.1(programmed cell death 1 ligand 1 isoform a precursor [Homo sapiens])	sp|Q9NZQ7|PD1L1_HUMAN(Programmed cell death 1 ligand 1 OS=Homo sapiens OX=9606 GN=CD274 PE=1 SV=1)	29126
ENSG00000105855	665.23	1503.19	2234.94	1209.98	6.22	7.23	12.14	11.78	6.725	11.96	0.669893482	1.65E-11	8.21E-10	no	up	ITGB8	8974	integrin subunit beta 8 [Source:HGNC Symbol;Acc:HGNC:6163]	ENOG410XP60(U:Intracellular trafficking, secretion, and vesicular transport)	ENOG410XP60(integrin, beta)	K06591	ITGB8	map04151(PI3K-Akt signaling pathway); map04510(Focal adhesion); map04512(ECM-receptor interaction); map04514(Cell adhesion molecules (CAMs)); map04810(Regulation of actin cytoskeleton); map05165(Human papillomavirus infection); map05410(Hypertrophic cardiomyopathy (HCM)); map05412(Arrhythmogenic right ventricular cardiomyopathy (ARVC)); map05414(Dilated cardiomyopathy (DCM))	PF00362.15(Integrin_beta:Integrin, beta chain); PF07974.10(EGF_2:EGF-like domain)	GO:1990430(molecular_function:extracellular matrix protein binding); GO:0001573(biological_process:ganglioside metabolic process); GO:0051216(biological_process:cartilage development); GO:0070062(cellular_component:extracellular exosome); GO:0007155(biological_process:cell adhesion); GO:0008305(cellular_component:integrin complex); GO:0038023(molecular_function:signaling receptor activity); GO:00…	NP_002205.1(integrin beta-8 precursor [Homo sapiens])	sp|P26012|ITB8_HUMAN(Integrin beta-8 OS=Homo sapiens OX=9606 GN=ITGB8 PE=2 SV=1)	3696
ENSG00000111716	10255	19367.68	12825.25	8017	668.19	662.05	475.98	546.64	665.12	511.31	-0.454995164	1.73E-11	8.57E-10	no	down	LDHB	1538	lactate dehydrogenase B [Source:HGNC Symbol;Acc:HGNC:6541]	COG0039(C:Energy production and conversion)	COG0039(Catalyzes the reversible oxidation of malate to oxaloacetate (By similarity))	K00016	LDH, ldh	map00010(Glycolysis / Gluconeogenesis); map00270(Cysteine and methionine metabolism); map00620(Pyruvate metabolism); map00640(Propanoate metabolism); map04922(Glucagon signaling pathway)	PF00056.20(Ldh_1_N:lactate/malate dehydrogenase, NAD binding domain); PF02866.15(Ldh_1_C:lactate/malate dehydrogenase, alpha/beta C-terminal domain); PF02056.13(Glyco_hydro_4:Family 4 glycosyl hydrolase)	GO:0005737(cellular_component:cytoplasm); GO:0005975(biological_process:carbohydrate metabolic process); GO:0070062(cellular_component:extracellular exosome); GO:0019752(biological_process:carboxylic acid metabolic process); GO:0019674(biological_process:NAD metabolic process); GO:0043209(cellular_component:myelin sheath); GO:0051287(molecular_function:NAD binding); GO:0005829(cellular_component:…	NP_001302466.1(L-lactate dehydrogenase B chain isoform LDHBx [Homo sapiens])	sp|Q4R5B6|LDHB_MACFA(L-lactate dehydrogenase B chain OS=Macaca fascicularis OX=9541 GN=LDHB PE=2 SV=3)	3945
ENSG00000065361	917	1841	2713	1450.2	22.98	19.75	35.9	32.01	21.365	33.955	0.5867155	1.78E-11	8.79E-10	no	up	ERBB3	5919	erb-b2 receptor tyrosine kinase 3 [Source:HGNC Symbol;Acc:HGNC:3431]	ENOG410XNSR(T:Signal transduction mechanisms)	ENOG410XNSR(erythroblastic leukemia viral oncogene homolog)	K05084	ERBB3, HER3	map01521(EGFR tyrosine kinase inhibitor resistance); map04010(MAPK signaling pathway); map04012(ErbB signaling pathway); map04020(Calcium signaling pathway); map04151(PI3K-Akt signaling pathway); map05205(Proteoglycans in cancer); map05206(MicroRNAs in cancer)	PF07714.14(Pkinase_Tyr:Protein tyrosine kinase); PF01030.21(Recep_L_domain:Receptor L domain); PF14843.3(GF_recep_IV:Growth factor receptor domain IV); PF00757.17(Furin-like:Furin-like cysteine rich region); PF00069.22(Pkinase:Protein kinase domain)	GO:0005088(molecular_function:Ras guanyl-nucleotide exchange factor activity); GO:0051048(biological_process:negative regulation of secretion); GO:0097192(biological_process:extrinsic apoptotic signaling pathway in absence of ligand); GO:0019838(molecular_function:growth factor binding); GO:0007162(biological_process:negative regulation of cell adhesion); GO:0043524(biological_process:negative re…	NP_001973.2(receptor tyrosine-protein kinase erbB-3 isoform 1 precursor [Homo sapiens])	sp|P21860|ERBB3_HUMAN(Receptor tyrosine-protein kinase erbB-3 OS=Homo sapiens OX=9606 GN=ERBB3 PE=1 SV=1)	2065
ENSG00000163535	763	1579	829	485.39	11.56	12.22	6.42	6.39	11.89	6.405	-0.731651864	1.81E-11	8.90E-10	no	down	SGO2	4478	shugoshin 2 [Source:HGNC Symbol;Acc:HGNC:30812]	ENOG410Z3EE(S:Function unknown)	ENOG410Z3EE(shugoshin-like 2 (S. pombe))	K11581	SGOL2			GO:0030892(cellular_component:mitotic cohesin complex); GO:0005829(cellular_component:cytosol); GO:0000775(cellular_component:chromosome, centromeric region); GO:0051754(biological_process:meiotic sister chromatid cohesion, centromeric); GO:0005634(cellular_component:nucleus); GO:0005654(cellular_component:nucleoplasm); GO:0051301(biological_process:cell division); GO:0005694(cellular_component:c…	XP_016858941.1(shugoshin 2 isoform X1 [Homo sapiens])	sp|Q562F6|SGO2_HUMAN(Shugoshin 2 OS=Homo sapiens OX=9606 GN=SGO2 PE=1 SV=2)	151246
ENSG00000175216	8428	16650	10898	6748	104.84	110.31	78.28	89.59	107.575	83.935	-0.447460385	1.94E-11	9.50E-10	no	down	CKAP5	7121	cytoskeleton associated protein 5 [Source:HGNC Symbol;Acc:HGNC:28959]	ENOG410XPTW(S:Function unknown)	ENOG410XPTW(microtubule binding)	K16803	CKAP5, XMAP215		PF12348.5(CLASP_N:CLASP N terminal); PF02985.19(HEAT:HEAT repeat)	GO:0050658(biological_process:RNA transport); GO:0005737(cellular_component:cytoplasm); GO:0016020(cellular_component:membrane); GO:0005813(cellular_component:centrosome); GO:0005730(cellular_component:nucleolus); GO:0005886(cellular_component:plasma membrane); GO:0051301(biological_process:cell division); GO:0005694(cellular_component:chromosome); GO:0005856(cellular_component:cytoskeleton); GO:…	NP_001008938.1(cytoskeleton-associated protein 5 isoform a [Homo sapiens])	sp|Q14008|CKAP5_HUMAN(Cytoskeleton-associated protein 5 OS=Homo sapiens OX=9606 GN=CKAP5 PE=1 SV=3)	9793
ENSG00000136628	3251	6455	4126	2503	65.12	69.45	45.32	49.38	67.285	47.35	-0.490668267	1.97E-11	9.62E-10	no	down	EPRS	4862	glutamyl-prolyl-tRNA synthetase [Source:HGNC Symbol;Acc:HGNC:3418]	COG0008(J:Translation, ribosomal structure and biogenesis)	COG0008(Catalyzes the attachment of glutamate to tRNA(Glu) in a two-step reaction glutamate is first activated by ATP to form Glu-AMP and then transferred to the acceptor end of tRNA(Glu) (By similarity))	K14163	EPRS	map00860(Porphyrin and chlorophyll metabolism); map00970(Aminoacyl-tRNA biosynthesis)	PF00749.18(tRNA-synt_1c:tRNA synthetases class I (E and Q), catalytic domain); PF00458.17(WHEP-TRS:WHEP-TRS domain); PF03950.15(tRNA-synt_1c_C:tRNA synthetases class I (E and Q), anti-codon binding domain); PF09180.8(ProRS-C_1:Prolyl-tRNA synthetase, C-terminal); PF03129.17(HGTP_anticodon:Anticodon binding domain); PF00587.22(tRNA-synt_2b:tRNA synthetase class II core domain (G, H, P, S and T)); …	GO:0005737(cellular_component:cytoplasm); GO:0017101(cellular_component:aminoacyl-tRNA synthetase multienzyme complex); GO:0016020(cellular_component:membrane); GO:0097452(cellular_component:GAIT complex); GO:0006433(biological_process:prolyl-tRNA aminoacylation); GO:0004818(molecular_function:glutamate-tRNA ligase activity); GO:0005829(cellular_component:cytosol); GO:0006461(biological_process:p…	NP_004437.2(bifunctional glutamate/proline--tRNA ligase [Homo sapiens])	sp|P07814|SYEP_HUMAN(Bifunctional glutamate/proline--tRNA ligase OS=Homo sapiens OX=9606 GN=EPRS PE=1 SV=5)	2058
ENSG00000138160	1596	3324	1881	1170	22.92	25.05	15.28	17.52	23.985	16.4	-0.601628314	2.06E-11	1.00E-09	no	down	KIF11	5016	kinesin family member 11 [Source:HGNC Symbol;Acc:HGNC:6388]	COG5059(O:Posttranslational modification, protein turnover, chaperones)	COG5059(metalloendopeptidase activity)	K10398	KIF11, EG5		PF00225.20(Kinesin:Kinesin motor domain); PF13931.3(Microtub_bind:Kinesin-associated microtubule-binding); PF16796.2(Microtub_bd:Microtubule binding)	GO:0003777(molecular_function:microtubule motor activity); GO:0005737(cellular_component:cytoplasm); GO:0008574(molecular_function:ATP-dependent microtubule motor activity, plus-end-directed); GO:0006890(biological_process:retrograde vesicle-mediated transport, Golgi to ER); GO:0019886(biological_process:antigen processing and presentation of exogenous peptide antigen via MHC class II); GO:000582…	NP_004514.2(kinesin-like protein KIF11 [Homo sapiens])	sp|P52732|KIF11_HUMAN(Kinesin-like protein KIF11 OS=Homo sapiens OX=9606 GN=KIF11 PE=1 SV=2)	3832
ENSG00000057704	298	624	1085	596	4.44	4.58	9.53	8.69	4.51	9.11	0.813710683	2.09E-11	1.01E-09	no	up	TMCC3	5874	transmembrane and coiled-coil domain family 3 [Source:HGNC Symbol;Acc:HGNC:29199]	ENOG410Y9KV(C:Energy production and conversion)	ENOG410Y9KV(Succinyl-CoA synthetase subunit beta)				PF10267.6(Tmemb_cc2:Predicted transmembrane and coiled-coil 2 protein)	GO:0016020(cellular_component:membrane); GO:0016021(cellular_component:integral component of membrane); GO:0005783(cellular_component:endoplasmic reticulum); GO:0005789(cellular_component:endoplasmic reticulum membrane); GO:0005515(molecular_function:protein binding)	Q9ULS5.3(RecName: Full=Transmembrane and coiled-coil domain protein 3)	sp|Q9ULS5|TMCC3_HUMAN(Transmembrane and coiled-coil domain protein 3 OS=Homo sapiens OX=9606 GN=TMCC3 PE=2 SV=3)	57458
ENSG00000038382	6961.44	12894.65	16995.13	9210.95	112.69	107.06	154.77	150.05	109.875	152.41	0.398535332	2.44E-11	1.18E-09	no	up	TRIO	11460	trio Rho guanine nucleotide exchange factor [Source:HGNC Symbol;Acc:HGNC:12303]	ENOG410XPCA(Z:Cytoskeleton)	ENOG410XPCA(heavy chain)	K08810	TRIO		PF16609.2(SH3-RhoG_link:SH3-RhoGEF linking unstructured region); PF00621.17(RhoGEF:RhoGEF domain); PF00069.22(Pkinase:Protein kinase domain); PF00435.18(Spectrin:Spectrin repeat); PF07714.14(Pkinase_Tyr:Protein tyrosine kinase); PF07679.13(I-set:Immunoglobulin I-set domain); PF00169.26(PH:PH domain); PF13927.3(Ig_3:Immunoglobulin domain); PF00018.25(SH3_1:SH3 domain); PF00047.22(ig:Immunoglobulin…	GO:0005089(molecular_function:Rho guanyl-nucleotide exchange factor activity); GO:0006468(biological_process:protein phosphorylation); GO:0043547(biological_process:positive regulation of GTPase activity); GO:0005829(cellular_component:cytosol); GO:0019899(molecular_function:enzyme binding); GO:0043065(biological_process:positive regulation of apoptotic process); GO:0004674(molecular_function:pro…	XP_007188337.1(PREDICTED: triple functional domain protein [Balaenoptera acutorostrata scammoni])	sp|O75962|TRIO_HUMAN(Triple functional domain protein OS=Homo sapiens OX=9606 GN=TRIO PE=1 SV=2)	7204
ENSG00000225339	408.62	776.66	379.11	161.31	6.39	5.07	3.26	2.65	5.73	2.955	-0.983620646	2.65E-11	1.27E-09	no	down	AL354740.1	7065	novel transcript, antisense to C6orf1	ENOG410YYVQ(S:Function unknown)	ENOG410YYVQ(-)						EAX03780.1(hCG2003857 [Homo sapiens])	sp|Q8N7I0|GVQW1_HUMAN(Protein GVQW1 OS=Homo sapiens OX=9606 GN=GVQW1 PE=2 SV=1)
ENSG00000090621	3565.99	6540	4592.4	2590	149.24	142.37	109.37	110.96	145.805	110.165	-0.465924802	2.73E-11	1.31E-09	no	down	PABPC4	3592	poly(A) binding protein cytoplasmic 4 [Source:HGNC Symbol;Acc:HGNC:8557]	ENOG410XR5X(S:Function unknown)	ENOG410XR5X(poly(A) binding protein, cytoplasmic)	K13126	PABPC	map03013(RNA transport); map03015(mRNA surveillance pathway); map03018(RNA degradation)		GO:0010494(cellular_component:cytoplasmic stress granule); GO:0008143(molecular_function:poly(A) binding); GO:0005634(cellular_component:nucleus); GO:0000166(molecular_function:nucleotide binding); GO:0008266(molecular_function:poly(U) RNA binding); GO:0044822(molecular_function:poly(A) RNA binding)	ERE85613.1(polyadenylate-binding protein 4 [Cricetulus griseus])	sp|Q13310|PABP4_HUMAN(Polyadenylate-binding protein 4 OS=Homo sapiens OX=9606 GN=PABPC4 PE=1 SV=1)	8761
ENSG00000067082	1764	3543	4731	2636	29.2	31.26	44.34	45.33	30.23	44.835	0.486297333	2.79E-11	1.33E-09	no	up	KLF6	4590	Kruppel like factor 6 [Source:HGNC Symbol;Acc:HGNC:2235]	COG5048(S:Function unknown)	COG5048(Zinc finger protein)	K09207	KLF6_7		PF00096.23(zf-C2H2:Zinc finger, C2H2 type); PF13465.3(zf-H2C2_2:Zinc-finger double domain); PF13894.3(zf-C2H2_4:C2H2-type zinc finger)	GO:0005488(molecular_function:binding); GO:1901701(biological_process:cellular response to oxygen-containing compound); GO:0071409(biological_process:cellular response to cycloheximide); GO:0003676(molecular_function:nucleic acid binding); GO:0030183(biological_process:B cell differentiation); GO:0003700(molecular_function:transcription factor activity, sequence-specific DNA binding); GO:0071407(…	AAC23699.1(DNA-binding protein CPBP, partial [Homo sapiens])	sp|Q99612|KLF6_HUMAN(Krueppel-like factor 6 OS=Homo sapiens OX=9606 GN=KLF6 PE=1 SV=3)	1316
ENSG00000198763	40768.45	78902.28	60085.46	32797.4	3531.17	3583.41	2976.59	2976.92	3557.29	2976.755	-0.342375014	3.34E-11	1.59E-09	no	down	MT-ND2	1042	mitochondrially encoded NADH:ubiquinone oxidoreductase core subunit 2 [Source:HGNC Symbol;Acc:HGNC:7456]	COG1009(C:Energy production and conversion); COG1007(C:Energy production and conversion)	COG1009(subunit l); COG1007(NDH-1 shuttles electrons from NADH, via FMN and iron- sulfur (Fe-S) centers, to quinones in the respiratory chain. The immediate electron acceptor for the enzyme in this species is believed to be ubiquinone. Couples the redox reaction to proton translocation (for every two electrons transferred, four hydrogen ions are translocated across the cytoplasmic membrane), and …	K03879	ND2	map00190(Oxidative phosphorylation); map04714(Thermogenesis); map04723(Retrograde endocannabinoid signaling); map05012(Parkinson disease)	PF00361.17(Proton_antipo_M:Proton-conducting membrane transporter); PF06444.8(NADH_dehy_S2_C:NADH dehydrogenase subunit 2 C-terminus)	GO:0055114(biological_process:oxidation-reduction process); GO:0006120(biological_process:mitochondrial electron transport, NADH to ubiquinone); GO:0008137(molecular_function:NADH dehydrogenase (ubiquinone) activity); GO:0016020(cellular_component:membrane); GO:0016021(cellular_component:integral component of membrane); GO:0016491(molecular_function:oxidoreductase activity); GO:0005743(cellular_c…	ADZ45521.1(GREBP [Homo sapiens])	sp|P03891|NU2M_HUMAN(NADH-ubiquinone oxidoreductase chain 2 OS=Homo sapiens OX=9606 GN=MT-ND2 PE=1 SV=2)	4536
ENSG00000131746	2066	3891	2656	1239	39.59	39.01	28.77	25.35	39.3	27.06	-0.597077037	3.41E-11	1.62E-09	no	down	TNS4	4087	tensin 4 [Source:HGNC Symbol;Acc:HGNC:24352]	ENOG41125SH(U:Intracellular trafficking, secretion, and vesicular transport)	ENOG41125SH(tensin 4)	K18080	TNS		PF08416.10(PTB:Phosphotyrosine-binding domain); PF00017.21(SH2:SH2 domain)	GO:0005856(cellular_component:cytoskeleton); GO:0005737(cellular_component:cytoplasm); GO:0008104(biological_process:protein localization); GO:0005515(molecular_function:protein binding); GO:0005737(cellular_component:cytoplasm); GO:0003779(molecular_function:actin binding); GO:0005856(cellular_component:cytoskeleton); GO:0006915(biological_process:apoptotic process); GO:0030054(cellular_componen…	EAW60667.1(tensin 4, isoform CRA_b [Homo sapiens])	sp|Q8IZW8|TENS4_HUMAN(Tensin-4 OS=Homo sapiens OX=9606 GN=TNS4 PE=1 SV=3)	84951
ENSG00000173805	141.2	192.16	567.96	315	2.37	1.73	5.84	5.76	2.05	5.8	1.092228839	3.69E-11	1.74E-09	yes	up	HAP1	5683	huntingtin associated protein 1 [Source:HGNC Symbol;Acc:HGNC:4812]	ENOG410XSWD(U:Intracellular trafficking, secretion, and vesicular transport)	ENOG410XSWD(Trafficking protein, kinesin binding)	K04647	HAP1	map04727(GABAergic synapse); map05016(Huntington disease)	PF04849.10(HAP1_N:HAP1 N-terminal conserved region)	GO:0008021(cellular_component:synaptic vesicle); GO:0005783(cellular_component:endoplasmic reticulum); GO:0016234(cellular_component:inclusion body); GO:0032901(biological_process:positive regulation of neurotrophin production); GO:0005739(cellular_component:mitochondrion); GO:0044325(molecular_function:ion channel binding); GO:0008089(biological_process:anterograde axonal transport); GO:0030054(…	NP_001073340.1(huntingtin-associated protein 1 isoform 4 [Homo sapiens])	sp|P54257|HAP1_HUMAN(Huntingtin-associated protein 1 OS=Homo sapiens OX=9606 GN=HAP1 PE=1 SV=3)	9001
ENSG00000184979	103.19	218	524	267	3.76	4.17	10.84	10.17	3.965	10.505	1.070350781	3.84E-11	1.80E-09	yes	up	USP18	2129	ubiquitin specific peptidase 18 [Source:HGNC Symbol;Acc:HGNC:12616]	COG5077(O:Posttranslational modification, protein turnover, chaperones)	COG5077(ubiquitin carboxyl-terminal hydrolase)	K11846	USP18_41		PF00443.26(UCH:Ubiquitin carboxyl-terminal hydrolase); PF13423.3(UCH_1:Ubiquitin carboxyl-terminal hydrolase)	GO:0019785(molecular_function:ISG15-specific protease activity); GO:0035634(biological_process:response to stilbenoid); GO:0005829(cellular_component:cytosol); GO:0006511(biological_process:ubiquitin-dependent protein catabolic process); GO:0036459(molecular_function:thiol-dependent ubiquitinyl hydrolase activity); GO:0016579(biological_process:protein deubiquitination); GO:0005634(cellular_compo…	NP_059110.2(ubl carboxyl-terminal hydrolase 18 [Homo sapiens])	sp|Q9UMW8|UBP18_HUMAN(Ubl carboxyl-terminal hydrolase 18 OS=Homo sapiens OX=9606 GN=USP18 PE=1 SV=1)	11274
ENSG00000158470	2789	5472	7079	3969	42.73	44.03	61.38	63.44	43.38	62.41	0.433748762	4.52E-11	2.12E-09	no	up	B4GALT5	4722	beta-1,4-galactosyltransferase 5 [Source:HGNC Symbol;Acc:HGNC:928]	ENOG410ZYYA(Q:Secondary metabolites biosynthesis, transport and catabolism)	ENOG410ZYYA(Cytochrome p450)	K09905	B4GALT5	map00512(Mucin type O-glycan biosynthesis)	PF13733.3(Glyco_transf_7N:N-terminal region of glycosyl transferase group 7); PF02709.11(Glyco_transf_7C:N-terminal domain of galactosyltransferase)	GO:0005975(biological_process:carbohydrate metabolic process); GO:0016757(molecular_function:transferase activity, transferring glycosyl groups); GO:0016020(cellular_component:membrane); GO:0016021(cellular_component:integral component of membrane); GO:0046872(molecular_function:metal ion binding); GO:0016740(molecular_function:transferase activity); GO:0005794(cellular_component:Golgi apparatus)…	XP_011721195.1(beta-1,4-galactosyltransferase 5 [Macaca nemestrina])	sp|O43286|B4GT5_HUMAN(Beta-1,4-galactosyltransferase 5 OS=Homo sapiens OX=9606 GN=B4GALT5 PE=2 SV=1)	9334
ENSG00000023445	2262	4774	6047	3592	26.07	28.56	38.98	42.93	27.315	40.955	0.489245978	4.60E-11	2.15E-09	no	up	BIRC3	6877	baculoviral IAP repeat containing 3 [Source:HGNC Symbol;Acc:HGNC:591]	ENOG410YPNM(O:Posttranslational modification, protein turnover, chaperones)	ENOG410YPNM(Baculoviral IAP repeat containing)	K16060	BIRC2_3	map01524(Platinum drug resistance); map04064(NF-kappa B signaling pathway); map04120(Ubiquitin mediated proteolysis); map04210(Apoptosis); map04215(Apoptosis - multiple species); map04217(Necroptosis); map04510(Focal adhesion); map04621(NOD-like receptor signaling pathway); map04624(Toll and Imd signaling pathway); map04668(TNF signaling pathway); map05145(Toxoplasmosis); map05200(Pathways in can…	PF00653.18(BIR:Inhibitor of Apoptosis domain); PF00619.18(CARD:Caspase recruitment domain); PF13920.3(zf-C3HC4_3:Zinc finger, C3HC4 type (RING finger)); PF14447.3(Prok-RING_4:Prokaryotic RING finger family 4)	GO:0045121(cellular_component:membrane raft); GO:0038061(biological_process:NIK/NF-kappaB signaling); GO:0010803(biological_process:regulation of tumor necrosis factor-mediated signaling pathway); GO:0090307(biological_process:mitotic spindle assembly); GO:0008270(molecular_function:zinc ion binding); GO:0042981(biological_process:regulation of apoptotic process); GO:0005876(cellular_component:sp…	NP_001156.1(baculoviral IAP repeat-containing protein 3 [Homo sapiens])	sp|Q13489|BIRC3_HUMAN(Baculoviral IAP repeat-containing protein 3 OS=Homo sapiens OX=9606 GN=BIRC3 PE=1 SV=2)	330
ENSG00000213949	1756.32	2705.86	1644.99	1011.73	26.66	22.9	16.49	31.8	24.78	24.145	-0.702972613	4.63E-11	2.16E-09	no	down	ITGA1	10757	integrin subunit alpha 1 [Source:HGNC Symbol;Acc:HGNC:6134]	ENOG410YEM8(U:Intracellular trafficking, secretion, and vesicular transport); ENOG410XPVZ(U:Intracellular trafficking, secretion, and vesicular transport)	ENOG410YEM8(integrin alpha 1); ENOG410XPVZ(integrin alpha 1)	K06480	ITGA1, CD49a	map04151(PI3K-Akt signaling pathway); map04510(Focal adhesion); map04512(ECM-receptor interaction); map04640(Hematopoietic cell lineage); map04810(Regulation of actin cytoskeleton); map05165(Human papillomavirus infection); map05410(Hypertrophic cardiomyopathy (HCM)); map05412(Arrhythmogenic right ventricular cardiomyopathy (ARVC)); map05414(Dilated cardiomyopathy (DCM))	PF08441.9(Integrin_alpha2:Integrin alpha); PF00092.25(VWA:von Willebrand factor type A domain); PF01839.20(FG-GAP:FG-GAP repeat); PF13519.3(VWA_2:von Willebrand factor type A domain); PF13517.3(VCBS:Repeat domain in Vibrio, Colwellia, Bradyrhizobium and Shewanella); PF14312.3(FG-GAP_2:FG-GAP repeat); PF13768.3(VWA_3:von Willebrand factor type A domain)	GO:0000187(biological_process:activation of MAPK activity); GO:0009897(cellular_component:external side of plasma membrane); GO:0007155(biological_process:cell adhesion); GO:0008305(cellular_component:integrin complex); GO:0016020(cellular_component:membrane); GO:0016020(cellular_component:membrane); GO:0016021(cellular_component:integral component of membrane); GO:0046872(molecular_function:meta…	NP_852478.1(integrin alpha-1 precursor [Homo sapiens])	sp|P56199|ITA1_HUMAN(Integrin alpha-1 OS=Homo sapiens OX=9606 GN=ITGA1 PE=1 SV=2)	3672
ENSG00000163739	952	1631.33	2887.06	1386	111.19	105.75	205.37	166.9	108.47	186.135	0.653241603	5.63E-11	2.61E-09	no	up	CXCL1	1097	C-X-C motif chemokine ligand 1 [Source:HGNC Symbol;Acc:HGNC:4602]	ENOG410ZT1C(S:Function unknown)	ENOG410ZT1C((chemokine (C-X-C motif) ligand)	K05505	CXCL1_2_3, GRO	map04060(Cytokine-cytokine receptor interaction); map04062(Chemokine signaling pathway); map04621(NOD-like receptor signaling pathway); map04657(IL-17 signaling pathway); map04668(TNF signaling pathway); map05132(Salmonella infection); map05134(Legionellosis); map05167(Kaposi sarcoma-associated herpesvirus infection)	PF00048.17(IL8:Small cytokines (intecrine/chemokine), interleukin-8 like)	GO:0008285(biological_process:negative regulation of cell proliferation); GO:0070098(biological_process:chemokine-mediated signaling pathway); GO:0005125(molecular_function:cytokine activity); GO:0005615(cellular_component:extracellular space); GO:0090023(biological_process:positive regulation of neutrophil chemotaxis); GO:0008009(molecular_function:chemokine activity); GO:0006935(biological_proc…	NP_001502.1(growth-regulated alpha protein precursor [Homo sapiens])	sp|P09341|GROA_HUMAN(Growth-regulated alpha protein OS=Homo sapiens OX=9606 GN=CXCL1 PE=1 SV=1)	2919
ENSG00000111335	150	538	2894	1660	4.49	5.75	36.16	38.5	5.12	37.33	1.351695049	6.20E-11	2.86E-09	yes	up	OAS2	4734	2'-5'-oligoadenylate synthetase 2 [Source:HGNC Symbol;Acc:HGNC:8087]	COG5272(O:Posttranslational modification, protein turnover, chaperones)	COG5272(ubiquitin)	K14216	OAS	map04621(NOD-like receptor signaling pathway); map05160(Hepatitis C); map05162(Measles); map05164(Influenza A); map05168(Herpes simplex infection); map05169(Epstein-Barr virus infection)	PF10421.6(OAS1_C:2'-5'-oligoadenylate synthetase 1, domain 2, C-terminus); PF01909.20(NTP_transf_2:Nucleotidyltransferase domain)	GO:0016779(molecular_function:nucleotidyltransferase activity); GO:0051607(biological_process:defense response to virus); GO:0006486(biological_process:protein glycosylation); GO:0018377(biological_process:protein myristoylation); GO:0016020(cellular_component:membrane); GO:0006955(biological_process:immune response); GO:0005634(cellular_component:nucleus); GO:0005739(cellular_component:mitochond…	EAW98026.1(2'-5'-oligoadenylate synthetase 2, 69/71kDa, isoform CRA_a [Homo sapiens])	sp|P29728|OAS2_HUMAN(2'-5'-oligoadenylate synthase 2 OS=Homo sapiens OX=9606 GN=OAS2 PE=1 SV=3)	4939
ENSG00000177409	148	392	699	456	1.95	2.29	5.45	6.87	2.12	6.16	1.00277962	6.37E-11	2.93E-09	yes	up	SAMD9L	7150	sterile alpha motif domain containing 9 like [Source:HGNC Symbol;Acc:HGNC:1349]	ENOG41124X3(S:Function unknown)	ENOG41124X3(sterile alpha motif domain containing)					GO:0005515(molecular_function:protein binding); GO:0005768(cellular_component:endosome); GO:0005769(cellular_component:early endosome); GO:0005737(cellular_component:cytoplasm); GO:0005515(molecular_function:protein binding); GO:0005769(cellular_component:early endosome); GO:0034058(biological_process:endosomal vesicle fusion)	NP_689916.2(sterile alpha motif domain-containing protein 9-like [Homo sapiens])	sp|Q8IVG5|SAM9L_HUMAN(Sterile alpha motif domain-containing protein 9-like OS=Homo sapiens OX=9606 GN=SAMD9L PE=1 SV=2)	219285
ENSG00000137807	1970	4122.9	2579	1478	47.36	53.5	34.5	39.9	50.43	37.2	-0.522575918	7.29E-11	3.34E-09	no	down	KIF23	3723	kinesin family member 23 [Source:HGNC Symbol;Acc:HGNC:6392]	COG5059(S:Function unknown)	COG5059(Channel protein (Hemolysin III family)	K17387	KIF23	map05206(MicroRNAs in cancer)	PF00225.20(Kinesin:Kinesin motor domain); PF16540.2(MKLP1_Arf_bdg:Arf6-interacting domain of mitotic kinesin-like protein 1); PF16796.2(Microtub_bd:Microtubule binding)	GO:0006890(biological_process:retrograde vesicle-mediated transport, Golgi to ER); GO:0045171(cellular_component:intercellular bridge); GO:0000915(biological_process:actomyosin contractile ring assembly); GO:0019886(biological_process:antigen processing and presentation of exogenous peptide antigen via MHC class II); GO:0005813(cellular_component:centrosome); GO:0005829(cellular_component:cytosol…	NP_612565.1(kinesin-like protein KIF23 isoform 1 [Homo sapiens])	sp|Q02241|KIF23_HUMAN(Kinesin-like protein KIF23 OS=Homo sapiens OX=9606 GN=KIF23 PE=1 SV=3)	9493
ENSG00000068971	897	1675	2485	1391	23.71	23.7	38.67	44.54	23.705	41.605	0.578343675	7.52E-11	3.44E-09	no	up	PPP2R5B	2729	protein phosphatase 2 regulatory subunit B'beta [Source:HGNC Symbol;Acc:HGNC:9310]	ENOG410XQJW(T:Signal transduction mechanisms)	ENOG410XQJW(Protein phosphatase 2, regulatory subunit B)	K11584	PPP2R5	map03015(mRNA surveillance pathway); map04071(Sphingolipid signaling pathway); map04113(Meiosis - yeast); map04114(Oocyte meiosis); map04151(PI3K-Akt signaling pathway); map04152(AMPK signaling pathway); map04261(Adrenergic signaling in cardiomyocytes); map04728(Dopaminergic synapse); map05165(Human papillomavirus infection)	PF01603.17(B56:Protein phosphatase 2A regulatory B subunit (B56 family))	GO:0071158(biological_process:positive regulation of cell cycle arrest); GO:0051091(biological_process:positive regulation of sequence-specific DNA binding transcription factor activity); GO:0007165(biological_process:signal transduction); GO:0000159(cellular_component:protein phosphatase type 2A complex); GO:0050730(biological_process:regulation of peptidyl-tyrosine phosphorylation); GO:0005829(…	NP_006235.1(serine/threonine-protein phosphatase 2A 56 kDa regulatory subunit beta isoform [Homo sapiens])	sp|Q15173|2A5B_HUMAN(Serine/threonine-protein phosphatase 2A 56 kDa regulatory subunit beta isoform OS=Homo sapiens OX=9606 GN=PPP2R5B PE=1 SV=1)	5526
ENSG00000089009	12440.41	23408.91	16242	9895.8	1396.45	1346.71	984.68	1092.35	1371.58	1038.515	-0.41213815	8.58E-11	3.90E-09	no	down	RPL6	2008	ribosomal protein L6 [Source:HGNC Symbol;Acc:HGNC:10362]	COG2163(J:Translation, ribosomal structure and biogenesis)	COG2163((ribosomal) protein)	K02934	RP-L6e, RPL6	map03010(Ribosome)		GO:0032774(biological_process:RNA biosynthetic process); GO:0022625(cellular_component:cytosolic large ribosomal subunit); GO:0044822(molecular_function:poly(A) RNA binding); GO:0016020(cellular_component:membrane); GO:0005634(cellular_component:nucleus); GO:0016043(biological_process:cellular component organization); GO:0042254(biological_process:ribosome biogenesis); GO:0036464(cellular_compone…	XP_017377026.1(PREDICTED: 60S ribosomal protein L6-like [Cebus capucinus imitator])	sp|Q02878|RL6_HUMAN(60S ribosomal protein L6 OS=Homo sapiens OX=9606 GN=RPL6 PE=1 SV=3)	6128
ENSG00000080986	803	1593	831	524.98	30.89	31.79	18.03	26.77	31.34	22.4	-0.714429106	8.57E-11	3.90E-09	no	down	NDC80	2126	NDC80, kinetochore complex component [Source:HGNC Symbol;Acc:HGNC:16909]	COG5185(D:Cell cycle control, cell division, chromosome partitioning)	COG5185(NDC80 kinetochore complex component, homolog (S. cerevisiae))	K11547	NDC80, HEC1, TID3		PF03801.10(Ndc80_HEC:HEC/Ndc80p family)	GO:0005200(molecular_function:structural constituent of cytoskeleton); GO:0000132(biological_process:establishment of mitotic spindle orientation); GO:0005634(cellular_component:nucleus); GO:0016020(cellular_component:membrane); GO:0005813(cellular_component:centrosome); GO:0005654(cellular_component:nucleoplasm); GO:0051301(biological_process:cell division); GO:0005694(cellular_component:chromos…	NP_006092.1(kinetochore protein NDC80 homolog [Homo sapiens])	sp|O14777|NDC80_HUMAN(Kinetochore protein NDC80 homolog OS=Homo sapiens OX=9606 GN=NDC80 PE=1 SV=1)	10403
ENSG00000101347	589.62	1462.76	2110.87	1216.15	11.47	17.11	23.74	24.83	14.29	24.285	0.713017174	8.67E-11	3.93E-09	no	up	SAMHD1	5492	SAM and HD domain containing deoxynucleoside triphosphate triphosphohydrolase 1 [Source:HGNC Symbol;Acc:HGNC:15925]	COG1078(S:Function unknown)	COG1078(Metal Dependent Phosphohydrolase)					GO:0051607(biological_process:defense response to virus); GO:0051289(biological_process:protein homotetramerization); GO:0060337(biological_process:type I interferon signaling pathway); GO:0005886(cellular_component:plasma membrane); GO:0006203(biological_process:dGTP catabolic process); GO:0005654(cellular_component:nucleoplasm); GO:0046061(biological_process:dATP catabolic process); GO:0008270(…	AAF32407.1(hypothetical protein SBBI88 [Homo sapiens])	sp|Q9Y3Z3|SAMH1_HUMAN(Deoxynucleoside triphosphate triphosphohydrolase SAMHD1 OS=Homo sapiens OX=9606 GN=SAMHD1 PE=1 SV=2)	25939
ENSG00000133401	375	789	1320	688	3.03	4.07	6.99	7.44	3.55	7.215	0.743390037	9.62E-11	4.34E-09	no	up	PDZD2	11984	PDZ domain containing 2 [Source:HGNC Symbol;Acc:HGNC:18486]	ENOG4110362(S:Function unknown); ENOG4111F58(O:Posttranslational modification, protein turnover, chaperones); ENOG410YQUY(O:Posttranslational modification, protein turnover, chaperones)	ENOG4110362(chromosome 5 open reading frame 22); ENOG4111F58(PDZ domain containing 2); ENOG410YQUY(PDZ domain containing 2)				PF00595.21(PDZ:PDZ domain (Also known as DHR or GLGF)); PF13180.3(PDZ_2:PDZ domain)	GO:0005783(cellular_component:endoplasmic reticulum); GO:0005634(cellular_component:nucleus); GO:0005576(cellular_component:extracellular region); GO:0005911(cellular_component:cell-cell junction); GO:0007155(biological_process:cell adhesion); GO:0005515(molecular_function:protein binding); GO:0005634(cellular_component:nucleus); GO:0005634(cellular_component:nucleus); GO:0005737(cellular_compone…	NP_835260.2(PDZ domain-containing protein 2 [Homo sapiens])	sp|O15018|PDZD2_HUMAN(PDZ domain-containing protein 2 OS=Homo sapiens OX=9606 GN=PDZD2 PE=1 SV=4)	23037
ENSG00000168575	976	1889.06	2917	1455	24.14	26.63	42.44	39.71	25.385	41.075	0.581383048	1.01E-10	4.53E-09	no	up	SLC20A2	3752	solute carrier family 20 member 2 [Source:HGNC Symbol;Acc:HGNC:10947]	COG0306(U:Intracellular trafficking, secretion, and vesicular transport)	COG0306(voltage-dependent anion channel)	K14640	SLC20A, PIT		PF01384.17(PHO4:Phosphate transporter family)	GO:0046718(biological_process:viral entry into host cell); GO:0070062(cellular_component:extracellular exosome); GO:0016020(cellular_component:membrane); GO:0005315(molecular_function:inorganic phosphate transmembrane transporter activity); GO:0006817(biological_process:phosphate ion transport); GO:0016021(cellular_component:integral component of membrane); GO:0015293(molecular_function:symporter…	NP_006740.1(sodium-dependent phosphate transporter 2 [Homo sapiens])	sp|Q08357|S20A2_HUMAN(Sodium-dependent phosphate transporter 2 OS=Homo sapiens OX=9606 GN=SLC20A2 PE=1 SV=1)	6575
ENSG00000151012	2096.95	4515	2823.1	1580	18.49	20.81	13.91	14.9	19.65	14.405	-0.52049619	1.04E-10	4.65E-09	no	down	SLC7A11	9645	solute carrier family 7 member 11 [Source:HGNC Symbol;Acc:HGNC:11059]	COG0531(S:Function unknown)	COG0531(-)	K13869	SLC7A11	map04216(Ferroptosis)	PF13520.3(AA_permease_2:Amino acid permease); PF00324.18(AA_permease:Amino acid permease)	GO:0005856(cellular_component:cytoskeleton); GO:0089711(biological_process:L-glutamate transmembrane transport); GO:0016021(cellular_component:integral component of membrane); GO:0005791(cellular_component:rough endoplasmic reticulum); GO:0005515(molecular_function:protein binding); GO:0009636(biological_process:response to toxic substance); GO:0009986(cellular_component:cell surface); GO:0070306…	NP_055146.1(cystine/glutamate transporter [Homo sapiens])	sp|Q9UPY5|XCT_HUMAN(Cystine/glutamate transporter OS=Homo sapiens OX=9606 GN=SLC7A11 PE=1 SV=1)	23657
ENSG00000162892	1211.59	2166.55	3154.42	1835.14	62.63	61.13	94.47	101.93	61.88	98.2	0.550833163	1.13E-10	5.05E-09	no	up	IL24	1819	interleukin 24 [Source:HGNC Symbol;Acc:HGNC:11346]	ENOG41119SI(O:Posttranslational modification, protein turnover, chaperones)	ENOG41119SI(interleukin 24)	K05444	IL19	map04060(Cytokine-cytokine receptor interaction); map04630(Jak-STAT signaling pathway)		GO:0008284(biological_process:positive regulation of cell proliferation); GO:0030336(biological_process:negative regulation of cell migration); GO:0005125(molecular_function:cytokine activity); GO:0071222(biological_process:cellular response to lipopolysaccharide); GO:0005615(cellular_component:extracellular space); GO:0008285(biological_process:negative regulation of cell proliferation); GO:0033…	NP_001172086.1(interleukin-24 isoform 4 precursor [Homo sapiens])	sp|Q13007|IL24_HUMAN(Interleukin-24 OS=Homo sapiens OX=9606 GN=IL24 PE=1 SV=1)	11009
ENSG00000145632	6993	13077	16443	9741	226.54	212.62	324.86	325.45	219.58	325.155	0.400739921	1.14E-10	5.07E-09	no	up	PLK2	2792	polo like kinase 2 [Source:HGNC Symbol;Acc:HGNC:19699]	ENOG410XQBP(T:Signal transduction mechanisms)	ENOG410XQBP(Polo-like kinase)	K08861	PLK2	map04068(FoxO signaling pathway)	PF00069.22(Pkinase:Protein kinase domain); PF07714.14(Pkinase_Tyr:Protein tyrosine kinase); PF00659.15(POLO_box:POLO box duplicated region); PF14531.3(Kinase-like:Kinase-like)	GO:0018105(biological_process:peptidyl-serine phosphorylation); GO:0032436(biological_process:positive regulation of proteasomal ubiquitin-dependent protein catabolic process); GO:0000082(biological_process:G1/S transition of mitotic cell cycle); GO:0007613(biological_process:memory); GO:0030425(cellular_component:dendrite); GO:0061000(biological_process:negative regulation of dendritic spine dev…	NP_001239155.1(serine/threonine-protein kinase PLK2 isoform 2 [Homo sapiens])	sp|Q9NYY3|PLK2_HUMAN(Serine/threonine-protein kinase PLK2 OS=Homo sapiens OX=9606 GN=PLK2 PE=1 SV=3)	10769
ENSG00000170312	2681	5770	3325	2113	115.74	129.56	83.74	95.88	122.65	89.81	-0.542015698	1.42E-10	6.32E-09	no	down	CDK1	1948	cyclin dependent kinase 1 [Source:HGNC Symbol;Acc:HGNC:1722]	ENOG410XPP3(T:Signal transduction mechanisms)	ENOG410XPP3(Cyclin-Dependent Kinase)	K02087	CDK1, CDC2	map04110(Cell cycle); map04114(Oocyte meiosis); map04115(p53 signaling pathway); map04218(Cellular senescence); map04540(Gap junction); map04914(Progesterone-mediated oocyte maturation); map05168(Herpes simplex infection); map05203(Viral carcinogenesis)	PF00069.22(Pkinase:Protein kinase domain); PF07714.14(Pkinase_Tyr:Protein tyrosine kinase)	GO:0000187(biological_process:activation of MAPK activity); GO:0018107(biological_process:peptidyl-threonine phosphorylation); GO:0055015(biological_process:ventricular cardiac muscle cell development); GO:0016020(cellular_component:membrane); GO:0034501(biological_process:protein localization to kinetochore); GO:0042493(biological_process:response to drug); GO:0000083(biological_process:regulati…	EAW54204.1(cell division cycle 2, G1 to S and G2 to M, isoform CRA_a [Homo sapiens])	sp|P06493|CDK1_HUMAN(Cyclin-dependent kinase 1 OS=Homo sapiens OX=9606 GN=CDK1 PE=1 SV=3)	983
ENSG00000163840	988	2211	3048.96	1671	12.23	14.32	21.3	21.49	13.275	21.395	0.577709842	1.52E-10	6.72E-09	no	up	DTX3L	5768	deltex E3 ubiquitin ligase 3L [Source:HGNC Symbol;Acc:HGNC:30323]	ENOG4111QEI(O:Posttranslational modification, protein turnover, chaperones)	ENOG4111QEI(deltex 3-like (Drosophila))	K06058	DTX	map04330(Notch signaling pathway)	PF13923.3(zf-C3HC4_2:Zinc finger, C3HC4 type (RING finger)); PF13639.3(zf-RING_2:Ring finger domain); PF13920.3(zf-C3HC4_3:Zinc finger, C3HC4 type (RING finger)); PF00097.22(zf-C3HC4:Zinc finger, C3HC4 type (RING finger)); PF14634.3(zf-RING_5:zinc-RING finger domain)	GO:0005737(cellular_component:cytoplasm); GO:0016567(biological_process:protein ubiquitination); GO:0007219(biological_process:Notch signaling pathway); GO:0005634(cellular_component:nucleus); GO:0005634(cellular_component:nucleus); GO:0005737(cellular_component:cytoplasm); GO:0005737(cellular_component:cytoplasm); GO:0016020(cellular_component:membrane); GO:0015031(biological_process:protein tra…	NP_612144.1(E3 ubiquitin-protein ligase DTX3L [Homo sapiens])	sp|Q8TDB6|DTX3L_HUMAN(E3 ubiquitin-protein ligase DTX3L OS=Homo sapiens OX=9606 GN=DTX3L PE=1 SV=1)	151636
ENSG00000184897	3195.89	6268.85	11836.86	8488.86	173	178	364.62	480.5	175.5	422.56	0.983552066	1.70E-10	7.49E-09	no	up	H1FX	1516	H1 histone family member X [Source:HGNC Symbol;Acc:HGNC:4722]	ENOG4112541(S:Function unknown)	ENOG4112541(conserved protein)	K11275	H1_5		PF00538.16(Linker_histone:linker histone H1 and H5 family)	GO:0043232(cellular_component:intracellular non-membrane-bounded organelle); GO:0005730(cellular_component:nucleolus); GO:0005634(cellular_component:nucleus); GO:0044446(cellular_component:intracellular organelle part); GO:0003676(molecular_function:nucleic acid binding); GO:0005694(cellular_component:chromosome); GO:0044822(molecular_function:poly(A) RNA binding); GO:0003677(molecular_function:D…	XP_017740479.1(PREDICTED: histone H1x [Rhinopithecus bieti])	sp|Q92522|H1X_HUMAN(Histone H1x OS=Homo sapiens OX=9606 GN=H1FX PE=1 SV=1)	8971
ENSG00000125398	1575	2966	4148	2246	29.29	28.95	43.66	43.57	29.12	43.615	0.487288394	1.70E-10	7.49E-09	no	up	SOX9	3931	SRY-box 9 [Source:HGNC Symbol;Acc:HGNC:11204]	ENOG410XT0K(S:Function unknown); ENOG411130S(B:Chromatin structure and dynamics)	ENOG410XT0K(-); ENOG411130S(SRY (sex determining region Y)-box 9)	K18435	SOX9	map04024(cAMP signaling pathway)	PF12444.5(Sox_N:Sox developmental protein N terminal); PF00505.16(HMG_box:HMG (high mobility group) box); PF09011.7(HMG_box_2:HMG-box domain)	GO:0005634(cellular_component:nucleus); GO:0006357(biological_process:regulation of transcription from RNA polymerase II promoter); GO:0000981(molecular_function:RNA polymerase II transcription factor activity, sequence-specific DNA binding); GO:0006355(biological_process:regulation of transcription, DNA-templated); GO:0005634(cellular_component:nucleus); GO:0000981(molecular_function:RNA polymer…	XP_012517843.1(PREDICTED: transcription factor SOX-9 [Propithecus coquereli])	sp|P48434|SOX9_CHICK(Transcription factor SOX-9 OS=Gallus gallus OX=9031 GN=SOX9 PE=1 SV=3)	6662
ENSG00000196890	170	352	750	358	5.42	5.81	13.25	11.8	5.615	12.525	0.932198687	1.81E-10	7.91E-09	no	up	HIST3H2BB	2364	histone cluster 3 H2B family member b [Source:HGNC Symbol;Acc:HGNC:20514]	ENOG4111NV5(B:Chromatin structure and dynamics)	ENOG4111NV5(histone h2a)	K11252	H2B	map05034(Alcoholism); map05203(Viral carcinogenesis); map05322(Systemic lupus erythematosus)	PF00125.21(Histone:Core histone H2A/H2B/H3/H4); PF00808.20(CBFD_NFYB_HMF:Histone-like transcription factor (CBF/NF-Y) and archaeal histone)	GO:0005737(cellular_component:cytoplasm); GO:0006334(biological_process:nucleosome assembly); GO:0005654(cellular_component:nucleoplasm); GO:0005488(molecular_function:binding); GO:0003677(molecular_function:DNA binding); GO:0000788(cellular_component:nuclear nucleosome); GO:0005694(cellular_component:chromosome); GO:0003677(molecular_function:DNA binding); GO:0000786(cellular_component:nucleosom…	XP_020146089.1(histone H2B type 3-B-like [Microcebus murinus])	sp|Q8CGP0|H2B3B_MOUSE(Histone H2B type 3-B OS=Mus musculus OX=10090 GN=Hist3h2bb PE=1 SV=3)	128312
ENSG00000107201	500	1353.91	3072.98	1833.83	9.28	13.02	31.79	36.93	11.15	34.36	1.136432977	1.89E-10	8.26E-09	yes	up	DDX58	4628	DExD/H-box helicase 58 [Source:HGNC Symbol;Acc:HGNC:19102]	COG1111(C:Energy production and conversion)	COG1111(aconitate hydratase)	K12646	DDX58, RIG-I	map04064(NF-kappa B signaling pathway); map04622(RIG-I-like receptor signaling pathway); map04623(Cytosolic DNA-sensing pathway); map05160(Hepatitis C); map05161(Hepatitis B); map05162(Measles); map05164(Influenza A); map05168(Herpes simplex infection); map05169(Epstein-Barr virus infection)	PF16739.2(CARD_2:Caspase recruitment domain); PF11648.5(RIG-I_C-RD:C-terminal domain of RIG-I); PF00270.26(DEAD:DEAD/DEAH box helicase); PF04851.12(ResIII:Type III restriction enzyme, res subunit); PF00271.28(Helicase_C:Helicase conserved C-terminal domain)	GO:0009597(biological_process:detection of virus); GO:0015629(cellular_component:actin cytoskeleton); GO:0008270(molecular_function:zinc ion binding); GO:0003676(molecular_function:nucleic acid binding); GO:0005524(molecular_function:ATP binding); GO:0003676(molecular_function:nucleic acid binding); GO:0051091(biological_process:positive regulation of sequence-specific DNA binding transcription f…	NP_055129.2(probable ATP-dependent RNA helicase DDX58 [Homo sapiens])	sp|O95786|DDX58_HUMAN(Probable ATP-dependent RNA helicase DDX58 OS=Homo sapiens OX=9606 GN=DDX58 PE=1 SV=2)	23586
ENSG00000198034	20858	38199	26545	16423	1552.81	1480.68	1118.09	1270.27	1516.745	1194.18	-0.417206026	2.05E-10	8.92E-09	no	down	RPS4X	1820	ribosomal protein S4 X-linked [Source:HGNC Symbol;Acc:HGNC:10424]	COG1471(J:Translation, ribosomal structure and biogenesis)	COG1471((ribosomal) protein)	K02987	RP-S4e, RPS4	map03010(Ribosome)		GO:0005840(cellular_component:ribosome); GO:0019843(molecular_function:rRNA binding); GO:0003735(molecular_function:structural constituent of ribosome); GO:0003723(molecular_function:RNA binding); GO:0022627(cellular_component:cytosolic small ribosomal subunit); GO:0006412(biological_process:translation); GO:0008270(molecular_function:zinc ion binding)	XP_017823929.1(PREDICTED: 40S ribosomal protein S4, X isoform [Callithrix jacchus])	sp|P62703|RS4X_RAT(40S ribosomal protein S4, X isoform OS=Rattus norvegicus OX=10116 GN=Rps4x PE=2 SV=2)	6191
ENSG00000101115	1419	2772	3901	2046	19.56	19.06	30.7	25.95	19.31	28.325	0.498214113	2.43E-10	1.05E-08	no	up	SALL4	5209	spalt like transcription factor 4 [Source:HGNC Symbol;Acc:HGNC:15924]	ENOG410ZE3Z(S:Function unknown)	ENOG410ZE3Z(-Drosophila)	K19871	SALL		PF00096.23(zf-C2H2:Zinc finger, C2H2 type); PF13465.3(zf-H2C2_2:Zinc-finger double domain); PF13894.3(zf-C2H2_4:C2H2-type zinc finger); PF12874.4(zf-met:Zinc-finger of C2H2 type); PF12171.5(zf-C2H2_jaz:Zinc-finger double-stranded RNA-binding); PF05810.9(NinF:NinF protein)	GO:0005737(cellular_component:cytoplasm); GO:0044212(molecular_function:transcription regulatory region DNA binding); GO:0003676(molecular_function:nucleic acid binding); GO:0030326(biological_process:embryonic limb morphogenesis); GO:0000122(biological_process:negative regulation of transcription from RNA polymerase II promoter); GO:0003700(molecular_function:transcription factor activity, seque…	NP_065169.1(sal-like protein 4 isoform 1 [Homo sapiens])	sp|Q9UJQ4|SALL4_HUMAN(Sal-like protein 4 OS=Homo sapiens OX=9606 GN=SALL4 PE=1 SV=1)	57167
ENSG00000124107	864	1593	2303	1451	171.84	165.91	266.67	304.73	168.875	285.7	0.609598549	2.45E-10	1.06E-08	no	up	SLPI	596	secretory leukocyte peptidase inhibitor [Source:HGNC Symbol;Acc:HGNC:11092]	ENOG41116TS(S:Function unknown)	ENOG41116TS(WAP four-disulfide core domain)				PF00095.18(WAP:WAP-type (Whey Acidic Protein) 'four-disulfide core')	GO:0032091(biological_process:negative regulation of protein binding); GO:0005615(cellular_component:extracellular space); GO:0019731(biological_process:antibacterial humoral response); GO:0045087(biological_process:innate immune response); GO:0045071(biological_process:negative regulation of viral genome replication); GO:0019899(molecular_function:enzyme binding); GO:0031012(cellular_component:e…	NP_003055.1(antileukoproteinase precursor [Homo sapiens])	sp|P03973|SLPI_HUMAN(Antileukoproteinase OS=Homo sapiens OX=9606 GN=SLPI PE=1 SV=2)	6590
ENSG00000111665	994.36	1861.18	1167.56	618.31	80.62	74.95	48.16	50.08	77.785	49.12	-0.628423784	2.76E-10	1.19E-08	no	down	CDCA3	2917	cell division cycle associated 3 [Source:HGNC Symbol;Acc:HGNC:14624]	ENOG410XQUX(S:Function unknown)	ENOG410XQUX(guanine nucleotide binding protein (G protein), beta)	K07825	GNB3	map05167(Kaposi sarcoma-associated herpesvirus infection); map04724(Glutamatergic synapse); map05163(Human cytomegalovirus infection); map05200(Pathways in cancer); map04014(Ras signaling pathway); map04926(Relaxin signaling pathway); map04727(GABAergic synapse); map04151(PI3K-Akt signaling pathway); map04713(Circadian entrainment); map04371(Apelin signaling pathway); map04728(Dopaminergic synaps…		GO:0006457(biological_process:protein folding); GO:0070062(cellular_component:extracellular exosome); GO:0071377(biological_process:cellular response to glucagon stimulus); GO:0003924(molecular_function:GTPase activity); GO:0005829(cellular_component:cytosol); GO:0044297(cellular_component:cell body); GO:0030425(cellular_component:dendrite); GO:0051020(molecular_function:GTPase binding); GO:00082…	XP_008971923.1(PREDICTED: guanine nucleotide-binding protein G(I)/G(S)/G(T) subunit beta-3 isoform X1 [Pan paniscus])	sp|P16520|GBB3_HUMAN(Guanine nucleotide-binding protein G(I)/G(S)/G(T) subunit beta-3 OS=Homo sapiens OX=9606 GN=GNB3 PE=1 SV=1)	83461
ENSG00000197641	130	318	76	45	3.92	4.4	1.11	1.41	4.16	1.26	-1.214952396	3.29E-10	1.41E-08	yes	down	SERPINB13	3206	serpin family B member 13 [Source:HGNC Symbol;Acc:HGNC:8944]	COG4826(O:Posttranslational modification, protein turnover, chaperones)	COG4826(serine-type endopeptidase inhibitor activity)	K13963	SERPINB	map05146(Amoebiasis)	PF00079.17(Serpin:Serpin (serine protease inhibitor))	GO:0005615(cellular_component:extracellular space); GO:0016607(cellular_component:nuclear speck); GO:0005829(cellular_component:cytosol)	XP_004059557.2(PREDICTED: serpin B13 isoform X1 [Gorilla gorilla gorilla])	sp|Q9UIV8|SPB13_HUMAN(Serpin B13 OS=Homo sapiens OX=9606 GN=SERPINB13 PE=1 SV=2)	5275
ENSG00000086570	876.88	1841.77	1087.68	552.82	6.95	7.68	5.14	4.94	7.315	5.04	-0.65683623	3.50E-10	1.50E-08	no	down	FAT2	14534	FAT atypical cadherin 2 [Source:HGNC Symbol;Acc:HGNC:3596]	ENOG410XPEI(S:Function unknown)	ENOG410XPEI(homophilic cell adhesion)	K16506	FAT1_2_3		PF00028.14(Cadherin:Cadherin domain); PF16184.2(Cadherin_3:Cadherin-like); PF02210.21(Laminin_G_2:Laminin G domain); PF00054.20(Laminin_G_1:Laminin G domain); PF00008.24(EGF:EGF-like domain)	GO:0010631(biological_process:epithelial cell migration); GO:0016021(cellular_component:integral component of membrane); GO:0005886(cellular_component:plasma membrane); GO:0016020(cellular_component:membrane); GO:0005509(molecular_function:calcium ion binding); GO:0007156(biological_process:homophilic cell adhesion via plasma membrane adhesion molecules); GO:0007155(biological_process:cell adhesi…	NP_001438.1(protocadherin Fat 2 precursor [Homo sapiens])	sp|Q9NYQ8|FAT2_HUMAN(Protocadherin Fat 2 OS=Homo sapiens OX=9606 GN=FAT2 PE=1 SV=2)	2196
ENSG00000020577	1665	3256	4408	2380	22.22	21.42	34.06	31.82	21.82	32.94	0.466161953	3.77E-10	1.61E-08	no	up	SAMD4A	6833	sterile alpha motif domain containing 4A [Source:HGNC Symbol;Acc:HGNC:23023]	ENOG410XSUP(S:Function unknown)	ENOG410XSUP(sterile alpha motif domain containing)				PF00536.27(SAM_1:SAM domain (Sterile alpha motif))	GO:0005737(cellular_component:cytoplasm); GO:0030371(molecular_function:translation repressor activity); GO:0030425(cellular_component:dendrite); GO:0005515(molecular_function:protein binding); GO:0003723(molecular_function:RNA binding); GO:0030371(molecular_function:translation repressor activity); GO:0017148(biological_process:negative regulation of translation); GO:0043488(biological_process:r…	NP_056404.4(protein Smaug homolog 1 isoform 1 [Homo sapiens])	sp|Q9UPU9|SMAG1_HUMAN(Protein Smaug homolog 1 OS=Homo sapiens OX=9606 GN=SAMD4A PE=1 SV=3)	23034
ENSG00000164054	3149	6274	8570	4290	132.84	139.51	205.86	188.17	136.175	197.015	0.442364959	4.37E-10	1.86E-08	no	up	SHISA5	2385	shisa family member 5 [Source:HGNC Symbol;Acc:HGNC:30376]	ENOG410YNKU(U:Intracellular trafficking, secretion, and vesicular transport)	ENOG410YNKU(shisa homolog 5 (Xenopus laevis))	K10135	SCOTIN	map04115(p53 signaling pathway)	PF13908.3(Shisa:Wnt and FGF inhibitory regulator)	GO:0070062(cellular_component:extracellular exosome); GO:0050699(molecular_function:WW domain binding); GO:0016020(cellular_component:membrane); GO:0005634(cellular_component:nucleus); GO:0016020(cellular_component:membrane); GO:0016021(cellular_component:integral component of membrane); GO:0005783(cellular_component:endoplasmic reticulum); GO:0005789(cellular_component:endoplasmic reticulum memb…	BAG60969.1(unnamed protein product [Homo sapiens])	sp|Q8N114|SHSA5_HUMAN(Protein shisa-5 OS=Homo sapiens OX=9606 GN=SHISA5 PE=1 SV=1)	51246
ENSG00000121621	1270	2719	1477	944	28.88	32.22	19.47	22.41	30.55	20.94	-0.614227818	4.53E-10	1.92E-08	no	down	KIF18A	3417	kinesin family member 18A [Source:HGNC Symbol;Acc:HGNC:29441]	COG5059(O:Posttranslational modification, protein turnover, chaperones)	COG5059(Molecular chaperone. Has ATPase activity (By similarity))	K10401	KIF18_19		PF00225.20(Kinesin:Kinesin motor domain); PF16796.2(Microtub_bd:Microtubule binding)	GO:0005901(cellular_component:caveola); GO:0072520(biological_process:seminiferous tubule development); GO:0005871(cellular_component:kinesin complex); GO:0005874(cellular_component:microtubule); GO:0007140(biological_process:male meiosis); GO:0007062(biological_process:sister chromatid cohesion); GO:0005737(cellular_component:cytoplasm); GO:0001726(cellular_component:ruffle); GO:0005634(cellular…	NP_112494.3(kinesin-like protein KIF18A [Homo sapiens])	sp|Q8NI77|KI18A_HUMAN(Kinesin-like protein KIF18A OS=Homo sapiens OX=9606 GN=KIF18A PE=1 SV=2)	81930
ENSG00000196497	755	1180.52	696.15	383.64	19.91	15.38	8.99	10.46	17.645	9.725	-0.777403678	5.06E-10	2.14E-08	no	down	IPO4	3632	importin 4 [Source:HGNC Symbol;Acc:HGNC:19426]	ENOG410XP2Z(U:Intracellular trafficking, secretion, and vesicular transport)	ENOG410XP2Z(Importin)	K20221	IPO4, RANBP4			GO:0008565(molecular_function:protein transporter activity); GO:0034399(cellular_component:nuclear periphery); GO:0008139(molecular_function:nuclear localization sequence binding); GO:0005643(cellular_component:nuclear pore); GO:0000060(biological_process:protein import into nucleus, translocation); GO:0006886(biological_process:intracellular protein transport); GO:0006335(biological_process:DNA …	NP_078934.3(importin-4 [Homo sapiens])	sp|Q8TEX9|IPO4_HUMAN(Importin-4 OS=Homo sapiens OX=9606 GN=IPO4 PE=1 SV=2)	79711
ENSG00000164109	1742	3431	2266	1272	52.55	53.82	39.8	39.75	53.185	39.775	-0.500754825	5.12E-10	2.16E-08	no	down	MAD2L1	5227	mitotic arrest deficient 2 like 1 [Source:HGNC Symbol;Acc:HGNC:6763]	ENOG410XSD7(S:Function unknown)	ENOG410XSD7(mitotic spindle)	K02537	MAD2	map04110(Cell cycle); map04111(Cell cycle - yeast); map04113(Meiosis - yeast); map04114(Oocyte meiosis); map04914(Progesterone-mediated oocyte maturation); map05166(Human T-cell leukemia virus 1 infection)	PF02301.15(HORMA:HORMA domain); PF07855.9(DUF1649:Protein of unknown function (DUF1649))	GO:0072686(cellular_component:mitotic spindle); GO:0005643(cellular_component:nuclear pore); GO:0007094(biological_process:mitotic spindle assembly checkpoint); GO:0005634(cellular_component:nucleus); GO:0005634(cellular_component:nucleus); GO:0005737(cellular_component:cytoplasm); GO:0043066(biological_process:negative regulation of apoptotic process); GO:0005654(cellular_component:nucleoplasm);…	XP_002815141.1(mitotic spindle assembly checkpoint protein MAD2A [Pongo abelii])	sp|Q13257|MD2L1_HUMAN(Mitotic spindle assembly checkpoint protein MAD2A OS=Homo sapiens OX=9606 GN=MAD2L1 PE=1 SV=1)	4085
ENSG00000167553	6558.82	11348.13	8633.45	4540.16	584.83	527.21	446.46	422.2	556.02	434.33	-0.443232224	5.29E-10	2.22E-08	no	down	TUBA1C	3001	tubulin alpha 1c [Source:HGNC Symbol;Acc:HGNC:20768]	COG5023(Z:Cytoskeleton)	COG5023(protein polymerization)	K07374	TUBA	map04145(Phagosome); map04210(Apoptosis); map04530(Tight junction); map04540(Gap junction); map05130(Pathogenic Escherichia coli infection)	PF00091.22(Tubulin:Tubulin/FtsZ family, GTPase domain); PF03953.14(Tubulin_C:Tubulin C-terminal domain)	GO:0005737(cellular_component:cytoplasm); GO:0007017(biological_process:microtubule-based process); GO:0007010(biological_process:cytoskeleton organization); GO:0031982(cellular_component:vesicle); GO:0005634(cellular_component:nucleus); GO:0003924(molecular_function:GTPase activity); GO:0030705(biological_process:cytoskeleton-dependent intracellular transport); GO:0005881(cellular_component:cyto…	XP_012417997.1(PREDICTED: tubulin alpha-1B chain-like isoform X1 [Odobenus rosmarus divergens])	sp|Q9BQE3|TBA1C_HUMAN(Tubulin alpha-1C chain OS=Homo sapiens OX=9606 GN=TUBA1C PE=1 SV=1)	84790
ENSG00000155066	3262	6108	4488	2266	83.77	68.28	59.51	47.91	76.025	53.71	-0.459606668	5.89E-10	2.47E-08	no	down	PROM2	4731	prominin 2 [Source:HGNC Symbol;Acc:HGNC:20685]	ENOG410XRG0(S:Function unknown)	ENOG410XRG0(Zinc finger protein)	K15602	PROM2		PF05478.8(Prominin:Prominin)	GO:2000369(biological_process:regulation of clathrin-dependent endocytosis); GO:0016021(cellular_component:integral component of membrane); GO:0016020(cellular_component:membrane); GO:0005886(cellular_component:plasma membrane); GO:0042995(cellular_component:cell projection); GO:0042995(cellular_component:cell projection); GO:0031410(cellular_component:cytoplasmic vesicle); GO:0045121(cellular_co…	NP_001159450.1(prominin-2 isoform 1 precursor [Homo sapiens])	sp|Q8N271|PROM2_HUMAN(Prominin-2 OS=Homo sapiens OX=9606 GN=PROM2 PE=1 SV=1)	150696
ENSG00000135451	1149.99	2140.41	1287	784	84.83	79.57	55.36	66.37	82.2	60.865	-0.601287173	6.05E-10	2.52E-08	no	down	TROAP	2771	trophinin associated protein [Source:HGNC Symbol;Acc:HGNC:12327]	ENOG41118NJ(S:Function unknown)	ENOG41118NJ(Trophinin associated protein)					GO:0007155(biological_process:cell adhesion); GO:0005737(cellular_component:cytoplasm); GO:0005515(molecular_function:protein binding)	XP_006719244.1(tastin isoform X1 [Homo sapiens])	sp|Q12815|TROAP_HUMAN(Tastin OS=Homo sapiens OX=9606 GN=TROAP PE=1 SV=3)	10024
ENSG00000125347	1853.08	3727.47	4823.51	2708.18	102.68	115.37	166.48	170.55	109.025	168.515	0.449037428	6.05E-10	2.52E-08	no	up	IRF1	5153	interferon regulatory factor 1 [Source:HGNC Symbol;Acc:HGNC:6116]	ENOG4111HM7(K:Transcription)	ENOG4111HM7(regulation of CD8-positive, alpha-beta T cell proliferation)	K09444	IRF1	map04625(C-type lectin receptor signaling pathway); map04668(TNF signaling pathway); map04917(Prolactin signaling pathway); map05133(Pertussis); map05160(Hepatitis C); map05165(Human papillomavirus infection)		GO:0071260(biological_process:cellular response to mechanical stimulus); GO:0035458(biological_process:cellular response to interferon-beta); GO:0001077(molecular_function:transcriptional activator activity, RNA polymerase II core promoter proximal region sequence-specific binding); GO:0005737(cellular_component:cytoplasm); GO:0032728(biological_process:positive regulation of interferon-beta prod…	BAD92861.1(interferon regulatory factor 1 variant, partial [Homo sapiens])	sp|A0FIN4|IRF1_PIG(Interferon regulatory factor 1 OS=Sus scrofa OX=9823 GN=IRF1 PE=2 SV=1)	3659
ENSG00000110492	535	907	1645	823	55.3	48.9	102.73	88.7	52.1	95.715	0.693034381	6.26E-10	2.60E-08	no	up	MDK	1339	midkine [Source:HGNC Symbol;Acc:HGNC:6972]	ENOG4111ZWP(U:Intracellular trafficking, secretion, and vesicular transport); ENOG41113DT(S:Function unknown)	ENOG4111ZWP(midkine (neurite growth-promoting factor 2)); ENOG41113DT(-)	K06828	MDK		PF05196.10(PTN_MK_N:PTN/MK heparin-binding protein family, N-terminal domain); PF01091.15(PTN_MK_C:PTN/MK heparin-binding protein family, C-terminal domain)	GO:0051384(biological_process:response to glucocorticoid); GO:0030325(biological_process:adrenal gland development); GO:0030421(biological_process:defecation); GO:0030154(biological_process:cell differentiation); GO:0043524(biological_process:negative regulation of neuron apoptotic process); GO:0021987(biological_process:cerebral cortex development); GO:0001662(biological_process:behavioral fear …	PNI46673.1(MDK isoform 5 [Pan troglodytes])	sp|P21741|MK_HUMAN(Midkine OS=Homo sapiens OX=9606 GN=MDK PE=1 SV=1)	4192
ENSG00000188610	908.68	1817.05	1056.95	617.25	32.6	33.58	21.68	22.06	33.09	21.87	-0.624962416	6.51E-10	2.69E-08	no	down	FAM72B	2396	family with sequence similarity 72 member B [Source:HGNC Symbol;Acc:HGNC:24805]	ENOG4111KE6(S:Function unknown)	ENOG4111KE6(family with sequence similarity 72, member)				PF14976.3(FAM72:FAM72 protein)	GO:0005737(cellular_component:cytoplasm); GO:0043231(cellular_component:intracellular membrane-bounded organelle); GO:0005829(cellular_component:cytosol); GO:0016020(cellular_component:membrane); GO:0005829(cellular_component:cytosol); GO:0005739(cellular_component:mitochondrion); GO:0043231(cellular_component:intracellular membrane-bounded organelle); GO:0005515(molecular_function:protein bindin…	NP_001094380.1(protein FAM72B isoform 1 [Homo sapiens])	sp|Q86X60|FA72B_HUMAN(Protein FAM72B OS=Homo sapiens OX=9606 GN=FAM72B PE=2 SV=2)	653820
ENSG00000243649	1022.54	2063.67	2838.5	1575.49	50.58	61.24	86.83	86.36	55.91	86.595	0.521140874	7.27E-10	3.00E-08	no	up	CFB	2862	complement factor B [Source:HGNC Symbol;Acc:HGNC:1037]	COG5640(O:Posttranslational modification, protein turnover, chaperones)	COG5640(protease)	K01335	CFB	map04610(Complement and coagulation cascades); map05150(Staphylococcus aureus infection)	PF00089.23(Trypsin:Trypsin); PF00092.25(VWA:von Willebrand factor type A domain); PF00084.17(Sushi:Sushi repeat (SCR repeat)); PF13519.3(VWA_2:von Willebrand factor type A domain); PF09342.8(DUF1986:Domain of unknown function (DUF1986))	GO:0004252(molecular_function:serine-type endopeptidase activity); GO:0005576(cellular_component:extracellular region); GO:0006508(biological_process:proteolysis); GO:0004252(molecular_function:serine-type endopeptidase activity); GO:0006956(biological_process:complement activation); GO:0016787(molecular_function:hydrolase activity); GO:0005515(molecular_function:protein binding); GO:0008233(mole…	NP_001701.2(complement factor B preproprotein [Homo sapiens])	sp|P00751|CFAB_HUMAN(Complement factor B OS=Homo sapiens OX=9606 GN=CFB PE=1 SV=2)	629
ENSG00000132475	8848.45	17682.98	21633.03	11723.04	828.64	791.91	1295.5	1062.49	810.275	1178.995	0.347015321	7.87E-10	3.23E-08	no	up	H3F3B	2787	H3 histone family member 3B [Source:HGNC Symbol;Acc:HGNC:4765]	ENOG410XR0Z(S:Function unknown)	ENOG410XR0Z(zinc finger CCCH domain-containing protein)	K11253	H3	map05034(Alcoholism); map05202(Transcriptional misregulation in cancer); map05322(Systemic lupus erythematosus)			XP_017391267.1(PREDICTED: RING finger protein unkempt homolog isoform X1 [Cebus capucinus imitator])		3021
ENSG00000170540	5898.62	12158.19	7867.6	4879.96	202.94	218.3	153.53	177.38	210.62	165.455	-0.432193152	9.72E-10	3.98E-08	no	down	ARL6IP1	2278	ADP ribosylation factor like GTPase 6 interacting protein 1 [Source:HGNC Symbol;Acc:HGNC:697]	ENOG410Z6SH(U:Intracellular trafficking, secretion, and vesicular transport)	ENOG410Z6SH(ADP-ribosylation factor-like 6 interacting protein 1)				PF02453.14(Reticulon:Reticulon)	GO:0005784(cellular_component:Sec61 translocon complex); GO:0016021(cellular_component:integral component of membrane); GO:0006613(biological_process:cotranslational protein targeting to membrane); GO:1990809(biological_process:endoplasmic reticulum tubular network membrane organization); GO:0005829(cellular_component:cytosol); GO:0043154(biological_process:negative regulation of cysteine-type en…	XP_017745100.1(PREDICTED: ADP-ribosylation factor-like protein 6-interacting protein 1 [Rhinopithecus bieti])	sp|Q15041|AR6P1_HUMAN(ADP-ribosylation factor-like protein 6-interacting protein 1 OS=Homo sapiens OX=9606 GN=ARL6IP1 PE=1 SV=2)	23204
ENSG00000179532	1154	2218.83	3168.85	1669	18.16	17.75	25.47	25.11	17.955	25.29	0.508580447	9.85E-10	4.02E-08	no	up	DNHD1	14862	dynein heavy chain domain 1 [Source:HGNC Symbol;Acc:HGNC:26532]	ENOG410XZRW(Z:Cytoskeleton); COG5245(Z:Cytoskeleton)	ENOG410XZRW(Dynein heavy chain domain 1); COG5245(heavy chain)				PF03028.12(Dynein_heavy:Dynein heavy chain and region D6 of dynein motor); PF08393.10(DHC_N2:Dynein heavy chain, N-terminal region 2); PF12777.4(MT:Microtubule-binding stalk of dynein motor); PF12774.4(AAA_6:Hydrolytic ATP binding site of dynein motor region D1); PF12775.4(AAA_7:P-loop containing dynein motor region D3); PF12781.4(AAA_9:ATP-binding dynein motor region D5)	GO:0005524(molecular_function:ATP binding); GO:0030286(cellular_component:dynein complex); GO:0003777(molecular_function:microtubule motor activity); GO:0007018(biological_process:microtubule-based movement); GO:0070062(cellular_component:extracellular exosome); GO:0051959(molecular_function:dynein light intermediate chain binding); GO:0007018(biological_process:microtubule-based movement); GO:00…	NP_653267.2(dynein heavy chain domain-containing protein 1 isoform 1 [Homo sapiens])	sp|Q96M86|DNHD1_HUMAN(Dynein heavy chain domain-containing protein 1 OS=Homo sapiens OX=9606 GN=DNHD1 PE=2 SV=2)	144132
ENSG00000149131	152	241	596	303	9.76	7.39	17.2	15.66	8.575	16.43	0.960472813	9.90E-10	4.03E-08	no	up	SERPING1	2231	serpin family G member 1 [Source:HGNC Symbol;Acc:HGNC:1228]	COG4826(O:Posttranslational modification, protein turnover, chaperones)	COG4826(serine-type endopeptidase inhibitor activity)	K04001	SERPING1, C1INH	map04610(Complement and coagulation cascades); map05133(Pertussis)	PF00079.17(Serpin:Serpin (serine protease inhibitor))	GO:0042730(biological_process:fibrinolysis); GO:0007568(biological_process:aging); GO:0070062(cellular_component:extracellular exosome); GO:0031093(cellular_component:platelet alpha granule lumen); GO:0008015(biological_process:blood circulation); GO:0005615(cellular_component:extracellular space); GO:0007597(biological_process:blood coagulation, intrinsic pathway); GO:0005615(cellular_component:…	PNI44881.1(SERPING1 isoform 7 [Pan troglodytes])	sp|P05155|IC1_HUMAN(Plasma protease C1 inhibitor OS=Homo sapiens OX=9606 GN=SERPING1 PE=1 SV=2)	710
ENSG00000006125	10612	20366	14169	8672	158.14	152.99	113.68	128.96	155.565	121.32	-0.39105484	1.01E-09	4.07E-08	no	down	AP2B1	5702	adaptor related protein complex 2 subunit beta 1 [Source:HGNC Symbol;Acc:HGNC:563]	COG5096(U:Intracellular trafficking, secretion, and vesicular transport)	COG5096(The coatomer is a cytosolic protein complex that binds to dilysine motifs and reversibly associates with Golgi non- clathrin-coated vesicles, which further mediate biosynthetic protein transport from the ER, via the Golgi up to the trans Golgi network. Coatomer complex is required for budding from Golgi membranes, and is essential for the retrograde Golgi-to-ER transport of dilysine-tagge…	K11825	AP2B1	map04144(Endocytosis); map04721(Synaptic vesicle cycle); map04961(Endocrine and other factor-regulated calcium reabsorption); map05016(Huntington disease)	PF01602.17(Adaptin_N:Adaptin N terminal region); PF12717.4(Cnd1:non-SMC mitotic condensation complex subunit 1); PF09066.7(B2-adapt-app_C:Beta2-adaptin appendage, C-terminal sub-domain); PF13646.3(HEAT_2:HEAT repeats); PF02985.19(HEAT:HEAT repeat); PF02883.17(Alpha_adaptinC2:Adaptin C-terminal domain); PF12719.4(Cnd3:Nuclear condensing complex subunits, C-term domain)	GO:0003281(biological_process:ventricular septum development); GO:0072583(biological_process:clathrin-dependent endocytosis); GO:0042059(biological_process:negative regulation of epidermal growth factor receptor signaling pathway); GO:0048268(biological_process:clathrin coat assembly); GO:0060976(biological_process:coronary vasculature development); GO:0030131(cellular_component:clathrin adaptor …	NP_001273.1(AP-2 complex subunit beta isoform b [Homo sapiens])	sp|P62944|AP2B1_RAT(AP-2 complex subunit beta OS=Rattus norvegicus OX=10116 GN=Ap2b1 PE=1 SV=1)	163
ENSG00000173801	12223	22199	31961	15464	306.83	297.82	456.62	408.93	302.325	432.775	0.428266127	1.00E-09	4.07E-08	no	up	JUP	3505	junction plakoglobin [Source:HGNC Symbol;Acc:HGNC:6207]	COG0035(F:Nucleotide transport and metabolism)	COG0035(Catalyzes the conversion of uracil and 5-phospho-alpha- D-ribose 1-diphosphate (PRPP) to UMP and diphosphate (By similarity))	K10056	JUP	map05200(Pathways in cancer); map05202(Transcriptional misregulation in cancer); map05221(Acute myeloid leukemia); map05226(Gastric cancer); map05412(Arrhythmogenic right ventricular cardiomyopathy (ARVC))	PF00514.20(Arm:Armadillo/beta-catenin-like repeat); PF12717.4(Cnd1:non-SMC mitotic condensation complex subunit 1); PF09759.6(Atx10homo_assoc:Spinocerebellar ataxia type 10 protein domain); PF13646.3(HEAT_2:HEAT repeats); PF01602.17(Adaptin_N:Adaptin N terminal region)	GO:0086083(molecular_function:cell adhesive protein binding involved in bundle of His cell-Purkinje myocyte communication); GO:0015629(cellular_component:actin cytoskeleton); GO:0090263(biological_process:positive regulation of canonical Wnt signaling pathway); GO:0009898(cellular_component:cytoplasmic side of plasma membrane); GO:0014704(cellular_component:intercalated disc); GO:0007155(biologic…	AAH00441.2(JUP protein, partial [Homo sapiens])	sp|P14923|PLAK_HUMAN(Junction plakoglobin OS=Homo sapiens OX=9606 GN=JUP PE=1 SV=3)	3728
ENSG00000115561	1313.22	2545.27	1647	918	59.43	47.79	35.42	34.4	53.61	34.91	-0.539481993	1.01E-09	4.07E-08	no	down	CHMP3	3138	charged multivesicular body protein 3 [Source:HGNC Symbol;Acc:HGNC:29865]	COG5491(N:Cell motility)	COG5491(Charged multivesicular body protein)	K12193	VPS24, CHMP3	map04144(Endocytosis); map04217(Necroptosis)	PF03357.18(Snf7:Snf7)	GO:0039702(biological_process:viral budding via host ESCRT complex); GO:1902188(biological_process:positive regulation of viral release from host cell); GO:1902187(biological_process:negative regulation of viral release from host cell); GO:0010824(biological_process:regulation of centrosome duplication); GO:0007034(biological_process:vacuolar transport); GO:0005737(cellular_component:cytoplasm); …	XP_014968283.1(PREDICTED: charged multivesicular body protein 3 isoform X1 [Macaca mulatta])	sp|Q9Y3E7|CHMP3_HUMAN(Charged multivesicular body protein 3 OS=Homo sapiens OX=9606 GN=CHMP3 PE=1 SV=3)	51652
ENSG00000184678	469	913	1419	796	16.52	16.88	28.37	29.29	16.7	28.83	0.653713506	1.08E-09	4.36E-08	no	up	HIST2H2BE	2194	histone cluster 2 H2B family member e [Source:HGNC Symbol;Acc:HGNC:4760]	ENOG4111NV5(B:Chromatin structure and dynamics)	ENOG4111NV5(Core component of nucleosome. Nucleosomes wrap and compact DNA into chromatin, limiting DNA accessibility to the cellular machineries which require DNA as a template. Histones thereby play a central role in transcription regulation, DNA repair, DNA replication and chromosomal stability. DNA accessibility is regulated via a complex set of post-translational modifications of histones, a…	K11252	H2B	map05034(Alcoholism); map05203(Viral carcinogenesis); map05322(Systemic lupus erythematosus)	PF00125.21(Histone:Core histone H2A/H2B/H3/H4); PF00808.20(CBFD_NFYB_HMF:Histone-like transcription factor (CBF/NF-Y) and archaeal histone)	GO:0005737(cellular_component:cytoplasm); GO:0003677(molecular_function:DNA binding); GO:0000786(cellular_component:nucleosome); GO:0046982(molecular_function:protein heterodimerization activity); GO:0005634(cellular_component:nucleus); GO:0005634(cellular_component:nucleus); GO:0005634(cellular_component:nucleus); GO:0005829(cellular_component:cytosol); GO:0005654(cellular_component:nucleoplasm)…	XP_010187045.1(PREDICTED: histone H2B 5-like [Mesitornis unicolor])	sp|P0C1H3|H2B1_CHICK(Histone H2B 1/2/3/4/6 OS=Gallus gallus OX=9031 GN=H2B-I PE=1 SV=2)	8349
ENSG00000130775	485	983	1609	794	17.06	19.86	36.63	30.73	18.46	33.68	0.665670156	1.14E-09	4.56E-08	no	up	THEMIS2	2861	thymocyte selection associated family member 2 [Source:HGNC Symbol;Acc:HGNC:16839]	ENOG4110SKT(O:Posttranslational modification, protein turnover, chaperones)	ENOG4110SKT(thymocyte selection associated)					GO:0005737(cellular_component:cytoplasm); GO:0050852(biological_process:T cell receptor signaling pathway); GO:0006954(biological_process:inflammatory response); GO:0005634(cellular_component:nucleus); GO:0005515(molecular_function:protein binding); GO:0007155(biological_process:cell adhesion)	BAC04431.1(unnamed protein product [Homo sapiens])	sp|Q5TEJ8|THMS2_HUMAN(Protein THEMIS2 OS=Homo sapiens OX=9606 GN=THEMIS2 PE=1 SV=1)	9473
ENSG00000139354	743	1499	856	488	18.28	19.29	11.96	16.48	18.785	14.22	-0.652596623	1.57E-09	6.30E-08	no	down	GAS2L3	5736	growth arrest specific 2 like 3 [Source:HGNC Symbol;Acc:HGNC:27475]	ENOG410Z7C5(Z:Cytoskeleton); COG5069(Z:Cytoskeleton)	ENOG410Z7C5(growth arrest-specific 2 like 3); COG5069(Microtubule associated monoxygenase, calponin and LIM domain containing)				PF02187.14(GAS2:Growth-Arrest-Specific Protein 2 Domain); PF00307.28(CH:Calponin homology (CH) domain)	GO:0005515(molecular_function:protein binding); GO:0005856(cellular_component:cytoskeleton); GO:0008017(molecular_function:microtubule binding); GO:0003779(molecular_function:actin binding); GO:0030036(biological_process:actin cytoskeleton organization); GO:0000226(biological_process:microtubule cytoskeleton organization); GO:0005737(cellular_component:cytoplasm); GO:0003779(molecular_function:ac…	NP_777602.1(GAS2-like protein 3 isoform a [Homo sapiens])	sp|Q86XJ1|GA2L3_HUMAN(GAS2-like protein 3 OS=Homo sapiens OX=9606 GN=GAS2L3 PE=1 SV=1)	283431
ENSG00000163870	1503	2524.72	3697.66	2248	66.74	60.23	96.01	105.16	63.485	100.585	0.542782287	1.58E-09	6.31E-08	no	up	TPRA1	4235	transmembrane protein adipocyte associated 1 [Source:HGNC Symbol;Acc:HGNC:30413]	ENOG410XRXY(S:Function unknown)	ENOG410XRXY(Predicted membrane protein)				PF10160.6(Tmemb_40:Predicted membrane protein)	GO:0004930(molecular_function:G-protein coupled receptor activity); GO:0007568(biological_process:aging); GO:0006629(biological_process:lipid metabolic process); GO:0040016(biological_process:embryonic cleavage); GO:0016021(cellular_component:integral component of membrane); GO:1901991(biological_process:negative regulation of mitotic cell cycle phase transition); GO:0016020(cellular_component:me…	PNI32101.1(TPRA1 isoform 10 [Pan troglodytes])	sp|Q86W33|TPRA1_HUMAN(Transmembrane protein adipocyte-associated 1 OS=Homo sapiens OX=9606 GN=TPRA1 PE=1 SV=1)	131601
ENSG00000265415	372	743	329	209	45.54	47.67	23.16	26.87	46.605	25.015	-0.863315736	1.60E-09	6.36E-08	no	down	AC099850.3	321	novel transcript, antisense to PRR11	ENOG4110Q74(S:Function unknown)	ENOG4110Q74(-)						EAW97490.1(hCG2038211, partial [Homo sapiens])
ENSG00000233237	474	914	1397	816	4.73	4.67	8.65	8.85	4.7	8.75	0.651003069	1.61E-09	6.38E-08	no	up	LINC00472	9515	long intergenic non-protein coding RNA 472 [Source:HGNC Symbol;Acc:HGNC:21380]	ENOG41117KN(S:Function unknown); ENOG410YY0X(S:Function unknown); ENOG410YYVQ(S:Function unknown); ENOG4110Q6E(S:Function unknown); ENOG410YYHK(S:Function unknown); ENOG410YZTZ(S:Function unknown)	ENOG41117KN(-); ENOG410YY0X(-); ENOG410YYVQ(-); ENOG4110Q6E(-); ENOG410YYHK(-); ENOG410YZTZ(-)						XP_017726813.1(PREDICTED: uncharacterized protein LOC108529180, partial [Rhinopithecus bieti])	sp|Q9H8W2|CF155_HUMAN(Putative uncharacterized protein encoded by LINC00472 OS=Homo sapiens OX=9606 GN=LINC00472 PE=5 SV=2)
ENSG00000115677	12932	23920.85	18419	10200	425.05	401.35	381.97	343.86	413.2	362.915	-0.3473053	1.63E-09	6.43E-08	no	down	HDLBP	6372	high density lipoprotein binding protein [Source:HGNC Symbol;Acc:HGNC:4857]	ENOG410XQFV(S:Function unknown)	ENOG410XQFV(High density lipoprotein binding protein)				PF00013.26(KH_1:KH domain); PF07650.14(KH_2:KH domain); PF14611.3(SLS:Mitochondrial inner-membrane-bound regulator)	GO:0005737(cellular_component:cytoplasm); GO:0034364(cellular_component:high-density lipoprotein particle); GO:0003723(molecular_function:RNA binding); GO:0003676(molecular_function:nucleic acid binding); GO:0005829(cellular_component:cytosol); GO:0006869(biological_process:lipid transport); GO:0005634(cellular_component:nucleus); GO:0008289(molecular_function:lipid binding); GO:0003723(molecular…	XP_012354730.1(PREDICTED: vigilin isoform X1 [Nomascus leucogenys])	sp|Q00341|VIGLN_HUMAN(Vigilin OS=Homo sapiens OX=9606 GN=HDLBP PE=1 SV=2)	3069
ENSG00000175793	4029	7158	10703	5183	261.07	243.26	395.29	351.42	252.165	373.355	0.464298203	1.69E-09	6.68E-08	no	up	SFN	1308	stratifin [Source:HGNC Symbol;Acc:HGNC:10773]	COG5040(S:Function unknown)	COG5040(Zinc finger, DHHC-type containing)	K06644	SFN	map04110(Cell cycle); map04115(p53 signaling pathway); map04960(Aldosterone-regulated sodium reabsorption)	PF00244.17(14-3-3:14-3-3 protein)	GO:0030307(biological_process:positive regulation of cell growth); GO:0061436(biological_process:establishment of skin barrier); GO:0010482(biological_process:regulation of epidermal cell division); GO:0071901(biological_process:negative regulation of protein serine/threonine kinase activity); GO:0005634(cellular_component:nucleus); GO:0005737(cellular_component:cytoplasm); GO:0005615(cellular_co…	XP_002750520.2(PREDICTED: 14-3-3 protein sigma [Callithrix jacchus])	sp|P31947|1433S_HUMAN(14-3-3 protein sigma OS=Homo sapiens OX=9606 GN=SFN PE=1 SV=1)	2810
ENSG00000176915	2589.31	5127.22	6395.98	3717.01	58.69	60.53	79.78	82.64	59.61	81.21	0.412906696	1.71E-09	6.70E-08	no	up	ANKLE2	10890	ankyrin repeat and LEM domain containing 2 [Source:HGNC Symbol;Acc:HGNC:29101]	ENOG410XRMS(S:Function unknown)	ENOG410XRMS(ankyrin repeat and LEM domain containing 2)	K21412	ANKLE2, LEM4			GO:0051721(molecular_function:protein phosphatase 2A binding); GO:0042326(biological_process:negative regulation of phosphorylation); GO:0016021(cellular_component:integral component of membrane); GO:0034047(biological_process:regulation of protein phosphatase type 2A activity); GO:0030176(cellular_component:integral component of endoplasmic reticulum membrane); GO:0035307(biological_process:posi…	NP_055929.1(ankyrin repeat and LEM domain-containing protein 2 [Homo sapiens])	sp|Q86XL3|ANKL2_HUMAN(Ankyrin repeat and LEM domain-containing protein 2 OS=Homo sapiens OX=9606 GN=ANKLE2 PE=1 SV=4)	23141
ENSG00000213626	254	420	804	486	6.75	6.06	11.93	13.18	6.405	12.555	0.825878038	1.72E-09	6.73E-08	no	up	LBH	2930	limb bud and heart development [Source:HGNC Symbol;Acc:HGNC:29532]	ENOG4110Q63(S:Function unknown); ENOG4111VQ7(K:Transcription)	ENOG4110Q63(-); ENOG4111VQ7(limb bud and heart development homolog (mouse))				PF15317.3(Lbh:Cardiac transcription factor regulator, Developmental protein)	GO:0005737(cellular_component:cytoplasm); GO:0005634(cellular_component:nucleus); GO:0006355(biological_process:regulation of transcription, DNA-templated); GO:0006355(biological_process:regulation of transcription, DNA-templated); GO:0005634(cellular_component:nucleus); GO:0005634(cellular_component:nucleus); GO:0005737(cellular_component:cytoplasm); GO:0005737(cellular_component:cytoplasm); GO:…	AAG23758.1(PP2281 [Homo sapiens])	sp|Q53QV2|LBH_HUMAN(Protein LBH OS=Homo sapiens OX=9606 GN=LBH PE=1 SV=1)	81606
ENSG00000254470	904	1741.19	2586	1328	16.74	16.78	26.52	25.76	16.76	26.14	0.543223777	1.78E-09	6.97E-08	no	up	AP5B1	4811	adaptor related protein complex 5 subunit beta 1 [Source:HGNC Symbol;Acc:HGNC:25104]	ENOG410YCX3(U:Intracellular trafficking, secretion, and vesicular transport)	ENOG410YCX3(endosomal transport)	K19022	AP5B1			GO:0016197(biological_process:endosomal transport); GO:0016197(biological_process:endosomal transport); GO:0015031(biological_process:protein transport); GO:0005765(cellular_component:lysosomal membrane); GO:0005515(molecular_function:protein binding); GO:0016197(biological_process:endosomal transport); GO:0016197(biological_process:endosomal transport); GO:0030119(cellular_component:AP-type memb…	NP_612377.4(AP-5 complex subunit beta-1 [Homo sapiens])	sp|Q2VPB7|AP5B1_HUMAN(AP-5 complex subunit beta-1 OS=Homo sapiens OX=9606 GN=AP5B1 PE=1 SV=4)	91056
ENSG00000104408	5417	10899	7264	4461	317.2	331.43	248.59	272.01	324.315	260.3	-0.415248873	1.79E-09	6.99E-08	no	down	EIF3E	1990	eukaryotic translation initiation factor 3 subunit E [Source:HGNC Symbol;Acc:HGNC:3277]	ENOG410XQK5(J:Translation, ribosomal structure and biogenesis)	ENOG410XQK5(Component of the eukaryotic translation initiation factor 3 (eIF-3) complex, which is involved in protein synthesis and, together with other initiation factors, stimulates binding of mRNA and methionyl-tRNAi to the 40S ribosome (By similarity))	K03250	EIF3E, INT6	map03013(RNA transport); map05160(Hepatitis C)		GO:0016605(cellular_component:PML body); GO:0000184(biological_process:nuclear-transcribed mRNA catabolic process, nonsense-mediated decay); GO:0005852(cellular_component:eukaryotic translation initiation factor 3 complex); GO:0070062(cellular_component:extracellular exosome); GO:0047485(molecular_function:protein N-terminus binding); GO:0016282(cellular_component:eukaryotic 43S preinitiation com…	XP_015001353.1(PREDICTED: eukaryotic translation initiation factor 3 subunit E isoform X1 [Macaca mulatta])	sp|Q641X8|EIF3E_RAT(Eukaryotic translation initiation factor 3 subunit E OS=Rattus norvegicus OX=10116 GN=Eif3e PE=2 SV=1)	3646
ENSG00000203721	148.4	300.64	562.37	360.07	5.5	3.08	6.22	22.5	4.29	14.36	0.915428362	1.82E-09	7.06E-08	no	up	LINC00862	1417	long intergenic non-protein coding RNA 862 [Source:HGNC Symbol;Acc:HGNC:21901]	ENOG4110Q62(U:Intracellular trafficking, secretion, and vesicular transport); ENOG4110PXT(S:Function unknown)	ENOG4110Q62(chromosome 1 open reading frame 98); ENOG4110PXT(-)					GO:0016021(cellular_component:integral component of membrane)	A6NCI5.1(RecName: Full=Putative transmembrane protein encoded by LINC00862; AltName: Full=Small integral membrane protein 16)	sp|A6NCI5|SIM16_HUMAN(Putative transmembrane protein encoded by LINC00862 OS=Homo sapiens OX=9606 GN=LINC00862 PE=5 SV=1)
ENSG00000130402	20710.62	37368.47	52589.25	25881.97	360.72	340.49	550.42	504.77	350.605	527.595	0.403476307	1.91E-09	7.38E-08	no	up	ACTN4	4990	actinin alpha 4 [Source:HGNC Symbol;Acc:HGNC:166]	COG5069(Z:Cytoskeleton)	COG5069(Microtubule associated monoxygenase, calponin and LIM domain containing)	K05699	ACTN1_4	map04510(Focal adhesion); map04520(Adherens junction); map04530(Tight junction); map04670(Leukocyte transendothelial migration); map04810(Regulation of actin cytoskeleton); map05146(Amoebiasis); map05203(Viral carcinogenesis); map05322(Systemic lupus erythematosus)	PF00435.18(Spectrin:Spectrin repeat); PF00307.28(CH:Calponin homology (CH) domain); PF08726.7(EFhand_Ca_insen:Ca2+ insensitive EF hand); PF00036.29(EF-hand_1:EF hand); PF13405.3(EF-hand_6:EF-hand domain); PF11971.5(CAMSAP_CH:CAMSAP CH domain); PF13499.3(EF-hand_7:EF-hand domain pair)	GO:0032417(biological_process:positive regulation of sodium:proton antiporter activity); GO:0035357(biological_process:peroxisome proliferator activated receptor signaling pathway); GO:1901224(biological_process:positive regulation of NIK/NF-kappaB signaling); GO:0030050(biological_process:vesicle transport along actin filament); GO:0001666(biological_process:response to hypoxia); GO:0042981(biol…	NP_004915.2(alpha-actinin-4 isoform 1 [Homo sapiens])	sp|O43707|ACTN4_HUMAN(Alpha-actinin-4 OS=Homo sapiens OX=9606 GN=ACTN4 PE=1 SV=2)	81
ENSG00000138182	1030	2189	1193	756	11.98	13.61	8.03	9.36	12.795	8.695	-0.617230528	1.94E-09	7.50E-08	no	down	KIF20B	6419	kinesin family member 20B [Source:HGNC Symbol;Acc:HGNC:7212]	COG5059(Z:Cytoskeleton)	COG5059(Kinesin family member)	K10402	KIF20		PF00225.20(Kinesin:Kinesin motor domain); PF16796.2(Microtub_bd:Microtubule binding)	GO:0007018(biological_process:microtubule-based movement); GO:0035372(biological_process:protein localization to microtubule); GO:1903438(biological_process:positive regulation of mitotic cytokinetic process); GO:0030426(cellular_component:growth cone); GO:0030424(cellular_component:axon); GO:0070938(cellular_component:contractile ring); GO:0005871(cellular_component:kinesin complex); GO:0005874(…	NP_001271188.1(kinesin-like protein KIF20B isoform 1 [Homo sapiens])	sp|Q96Q89|KI20B_HUMAN(Kinesin-like protein KIF20B OS=Homo sapiens OX=9606 GN=KIF20B PE=1 SV=3)	9585
ENSG00000196923	1000	1827	2948	1408	58.76	57.31	102.5	87.8	58.035	95.15	0.57191855	2.11E-09	8.11E-08	no	up	PDLIM7	1904	PDZ and LIM domain 7 [Source:HGNC Symbol;Acc:HGNC:22958]	ENOG410XRD4(S:Function unknown)	ENOG410XRD4(PDZ and LIM domain)				PF00595.21(PDZ:PDZ domain (Also known as DHR or GLGF)); PF15936.2(DUF4749:Domain of unknown function (DUF4749)); PF13180.3(PDZ_2:PDZ domain)	GO:0005737(cellular_component:cytoplasm); GO:0046872(molecular_function:metal ion binding); GO:0005634(cellular_component:nucleus); GO:0005925(cellular_component:focal adhesion); GO:0015629(cellular_component:actin cytoskeleton); GO:0005856(cellular_component:cytoskeleton); GO:0005515(molecular_function:protein binding); GO:0007275(biological_process:multicellular organism development); GO:003015…	XP_015090350.1(PREDICTED: PDZ and LIM domain protein 7 [Vicugna pacos])	sp|Q9NR12|PDLI7_HUMAN(PDZ and LIM domain protein 7 OS=Homo sapiens OX=9606 GN=PDLIM7 PE=1 SV=1)	9260
ENSG00000259583	310.45	614.97	1047.35	553.6	6.94	7.26	13.17	12.9	7.1	13.035	0.730736753	2.20E-09	8.40E-08	no	up	AC015712.2	3688	novel transcript, antisense to LRRK1 and ALDH1A3	ENOG4110Q7A(S:Function unknown); ENOG4110Q8Z(S:Function unknown); ENOG410ZH2E(S:Function unknown)	ENOG4110Q7A(-); ENOG4110Q8Z(-); ENOG410ZH2E(-)	K00129	E1.2.1.5	map05204(Chemical carcinogenesis); map00982(Drug metabolism - cytochrome P450); map00980(Metabolism of xenobiotics by cytochrome P450); map00340(Histidine metabolism); map00010(Glycolysis / Gluconeogenesis); map00360(Phenylalanine metabolism); map00350(Tyrosine metabolism); map00410(beta-Alanine metabolism)			EHH59533.1(hypothetical protein EGM_09670, partial [Macaca fascicularis])	sp|P47895|AL1A3_HUMAN(Aldehyde dehydrogenase family 1 member A3 OS=Homo sapiens OX=9606 GN=ALDH1A3 PE=1 SV=2)
ENSG00000142949	16145	30133	23695	12087	181.83	181.38	153.66	144.27	181.605	148.965	-0.366623695	2.20E-09	8.40E-08	no	down	PTPRF	7720	protein tyrosine phosphatase, receptor type F [Source:HGNC Symbol;Acc:HGNC:9670]	COG5599(T:Signal transduction mechanisms)	COG5599(protein tyrosine phosphatase)	K05695	PTPRF, LAR	map04514(Cell adhesion molecules (CAMs)); map04520(Adherens junction); map04910(Insulin signaling pathway); map04931(Insulin resistance)	PF00102.24(Y_phosphatase:Protein-tyrosine phosphatase); PF00041.18(fn3:Fibronectin type III domain); PF07679.13(I-set:Immunoglobulin I-set domain); PF13927.3(Ig_3:Immunoglobulin domain); PF13895.3(Ig_2:Immunoglobulin domain); PF00047.22(ig:Immunoglobulin domain); PF00782.17(DSPc:Dual specificity phosphatase, catalytic domain)	GO:0043005(cellular_component:neuron projection); GO:0070062(cellular_component:extracellular exosome); GO:0016021(cellular_component:integral component of membrane); GO:0035373(molecular_function:chondroitin sulfate proteoglycan binding); GO:0048679(biological_process:regulation of axon regeneration); GO:0005515(molecular_function:protein binding); GO:0016791(molecular_function:phosphatase activ…	XP_011934472.1(PREDICTED: receptor-type tyrosine-protein phosphatase F isoform X8 [Cercocebus atys])	sp|P10586|PTPRF_HUMAN(Receptor-type tyrosine-protein phosphatase F OS=Homo sapiens OX=9606 GN=PTPRF PE=1 SV=2)	5792
ENSG00000166851	2861	5527.08	4026.22	1971.39	124.99	128.65	106.55	99.56	126.82	103.055	-0.468025273	2.19E-09	8.40E-08	no	down	PLK1	4135	polo like kinase 1 [Source:HGNC Symbol;Acc:HGNC:9077]	ENOG410XQBP(T:Signal transduction mechanisms)	ENOG410XQBP(Polo-like kinase)	K06631	PLK1	map04068(FoxO signaling pathway); map04110(Cell cycle); map04114(Oocyte meiosis); map04914(Progesterone-mediated oocyte maturation)		GO:0018105(biological_process:peptidyl-serine phosphorylation); GO:0032436(biological_process:positive regulation of proteasomal ubiquitin-dependent protein catabolic process); GO:0000086(biological_process:G2/M transition of mitotic cell cycle); GO:0071168(biological_process:protein localization to chromatin); GO:0010800(biological_process:positive regulation of peptidyl-threonine phosphorylatio…	BAD92416.1(polo-like kinase variant, partial [Homo sapiens])	sp|P53350|PLK1_HUMAN(Serine/threonine-protein kinase PLK1 OS=Homo sapiens OX=9606 GN=PLK1 PE=1 SV=1)	5347
ENSG00000029153	1101	2310	3008	1785	24.55	28.5	36.17	39.84	26.525	38.005	0.515367923	2.21E-09	8.42E-08	no	up	ARNTL2	6785	aryl hydrocarbon receptor nuclear translocator like 2 [Source:HGNC Symbol;Acc:HGNC:18984]	ENOG410XRJI(T:Signal transduction mechanisms)	ENOG410XRJI(serine threonine-protein kinase)	K09099	ARNTL2, BMAL2		PF14598.3(PAS_11:PAS domain); PF08447.9(PAS_3:PAS fold); PF00989.22(PAS:PAS fold); PF00010.23(HLH:Helix-loop-helix DNA-binding domain); PF13426.4(PAS_9:PAS domain); PF08448.7(PAS_4:PAS fold)	GO:0005737(cellular_component:cytoplasm); GO:0005667(cellular_component:transcription factor complex); GO:0005730(cellular_component:nucleolus); GO:0042753(biological_process:positive regulation of circadian rhythm); GO:0045944(biological_process:positive regulation of transcription from RNA polymerase II promoter); GO:0006355(biological_process:regulation of transcription, DNA-templated); GO:000…	AAG34652.1(cycle-like factor CLIF [Homo sapiens])	sp|Q8WYA1|BMAL2_HUMAN(Aryl hydrocarbon receptor nuclear translocator-like protein 2 OS=Homo sapiens OX=9606 GN=ARNTL2 PE=1 SV=2)	56938
ENSG00000105323	6431.3	12465.63	9370.41	5120.53	159.47	160.72	134.26	138.25	160.095	136.255	-0.356650934	2.40E-09	9.11E-08	no	down	HNRNPUL1	3555	heterogeneous nuclear ribonucleoprotein U like 1 [Source:HGNC Symbol;Acc:HGNC:17011]	ENOG410XSBV(S:Function unknown)	ENOG410XSBV(Heterogeneous nuclear ribonucleoprotein U-like)	K15047	HNRNPUL1, E1BAP5	map05164(Influenza A)	PF13671.3(AAA_33:AAA domain); PF00622.25(SPRY:SPRY domain); PF02037.24(SAP:SAP domain)	GO:0005515(molecular_function:protein binding); GO:0006396(biological_process:RNA processing); GO:0009615(biological_process:response to virus); GO:0003723(molecular_function:RNA binding); GO:0003723(molecular_function:RNA binding); GO:0005634(cellular_component:nucleus); GO:0005634(cellular_component:nucleus); GO:0005654(cellular_component:nucleoplasm); GO:0005515(molecular_function:protein bind…	XP_017917943.1(PREDICTED: heterogeneous nuclear ribonucleoprotein U-like protein 1 isoform X1 [Capra hircus])	sp|Q9BUJ2|HNRL1_HUMAN(Heterogeneous nuclear ribonucleoprotein U-like protein 1 OS=Homo sapiens OX=9606 GN=HNRNPUL1 PE=1 SV=2)	11100
ENSG00000184661	528	1120	583	328	12.31	12.75	7.18	7.96	12.53	7.57	-0.734017454	2.47E-09	9.36E-08	no	down	CDCA2	3565	cell division cycle associated 2 [Source:HGNC Symbol;Acc:HGNC:14623]	ENOG410YZZ3(D:Cell cycle control, cell division, chromosome partitioning)	ENOG410YZZ3(Cell division cycle associated 2)	K17590	CDCA2		PF15276.3(PP1_bind:Protein phosphatase 1 binding)	GO:0005737(cellular_component:cytoplasm); GO:0051301(biological_process:cell division); GO:0035307(biological_process:positive regulation of protein dephosphorylation); GO:0005829(cellular_component:cytosol); GO:0005654(cellular_component:nucleoplasm); GO:0005654(cellular_component:nucleoplasm); GO:0051301(biological_process:cell division); GO:0007059(biological_process:chromosome segregation); G…	NP_001304835.1(cell division cycle-associated protein 2 isoform 2 [Homo sapiens])	sp|Q69YH5|CDCA2_HUMAN(Cell division cycle-associated protein 2 OS=Homo sapiens OX=9606 GN=CDCA2 PE=1 SV=2)	157313
ENSG00000134243	2366	4715	3101	1854	24.03	26.45	19.6	25.95	25.24	22.775	-0.457508624	2.50E-09	9.42E-08	no	down	SORT1	6993	sortilin 1 [Source:HGNC Symbol;Acc:HGNC:11186]	ENOG410ZJ6Q(U:Intracellular trafficking, secretion, and vesicular transport)	ENOG410ZJ6Q(Sortilin 1)	K12388	SORT1	map04142(Lysosome); map04722(Neurotrophin signaling pathway); map04979(Cholesterol metabolism)	PF15902.2(Sortilin-Vps10:Sortilin, neurotensin receptor 3,); PF15901.2(Sortilin_C:Sortilin, neurotensin receptor 3, C-terminal); PF15899.2(BNR_6:BNR-Asp box repeat)	GO:0008333(biological_process:endosome to lysosome transport); GO:0030425(cellular_component:dendrite); GO:0005789(cellular_component:endoplasmic reticulum membrane); GO:0051005(biological_process:negative regulation of lipoprotein lipase activity); GO:0046323(biological_process:glucose import); GO:0001503(biological_process:ossification); GO:0005905(cellular_component:clathrin-coated pit); GO:00…	XP_005271157.1(sortilin isoform X1 [Homo sapiens])	sp|Q99523|SORT_HUMAN(Sortilin OS=Homo sapiens OX=9606 GN=SORT1 PE=1 SV=3)	6272
ENSG00000164920	199	429	810	398	9.15	12.42	25.79	21.34	10.785	23.565	0.83471077	2.65E-09	9.97E-08	no	up	OSR2	2126	odd-skipped related transciption factor 2 [Source:HGNC Symbol;Acc:HGNC:15830]	COG5048(J:Translation, ribosomal structure and biogenesis)	COG5048(mitochondrial ribosomal protein 63)	K09215	OSR, ODD		PF00096.23(zf-C2H2:Zinc finger, C2H2 type); PF13465.3(zf-H2C2_2:Zinc-finger double domain); PF13894.3(zf-C2H2_4:C2H2-type zinc finger); PF13912.3(zf-C2H2_6:C2H2-type zinc finger)	GO:2000543(biological_process:positive regulation of gastrulation); GO:0060349(biological_process:bone morphogenesis); GO:0060021(biological_process:palate development); GO:0060322(biological_process:head development); GO:0030501(biological_process:positive regulation of bone mineralization); GO:0061029(biological_process:eyelid development in camera-type eye); GO:0003676(molecular_function:nucle…	NP_001273770.1(protein odd-skipped-related 2 isoform c [Homo sapiens])	sp|Q8N2R0|OSR2_HUMAN(Protein odd-skipped-related 2 OS=Homo sapiens OX=9606 GN=OSR2 PE=1 SV=2)	116039
ENSG00000148303	25318.11	46216.01	36001.21	20030.38	2718.33	2601.17	2215.25	2251.01	2659.75	2233.13	-0.337610505	2.69E-09	1.01E-07	no	down	RPL7A	1164	ribosomal protein L7a [Source:HGNC Symbol;Acc:HGNC:10364]	COG1358(J:Translation, ribosomal structure and biogenesis)	COG1358((ribosomal) protein)	K02936	RP-L7Ae, RPL7A	map03010(Ribosome)		GO:0005730(cellular_component:nucleolus); GO:0005925(cellular_component:focal adhesion); GO:0070062(cellular_component:extracellular exosome); GO:0022625(cellular_component:cytosolic large ribosomal subunit); GO:0044822(molecular_function:poly(A) RNA binding); GO:0016020(cellular_component:membrane); GO:0042254(biological_process:ribosome biogenesis); GO:0042788(cellular_component:polysomal ribos…	XP_017906185.1(PREDICTED: LOW QUALITY PROTEIN: 60S ribosomal protein L7a [Capra hircus])	sp|P62425|RL7A_RAT(60S ribosomal protein L7a OS=Rattus norvegicus OX=10116 GN=Rpl7a PE=1 SV=2)	6130
ENSG00000187446	3525.99	6798	4947	2732	91.47	93.56	76.32	75.71	92.515	76.015	-0.396598395	2.94E-09	1.10E-07	no	down	CHP1	3201	calcineurin like EF-hand protein 1 [Source:HGNC Symbol;Acc:HGNC:17433]	COG5126(D:Cell cycle control, cell division, chromosome partitioning); COG5126(T:Signal transduction mechanisms); COG5126(Z:Cytoskeleton)	COG5126(Calcium-binding protein); COG5126(Calcium-binding protein); COG5126(Calcium-binding protein)	K17610	CHP, CHP1		PF00036.29(EF-hand_1:EF hand); PF13499.3(EF-hand_7:EF-hand domain pair); PF13405.3(EF-hand_6:EF-hand domain); PF13833.3(EF-hand_8:EF-hand domain pair); PF13202.3(EF-hand_5:EF hand); PF10591.6(SPARC_Ca_bdg:Secreted protein acidic and rich in cysteine Ca binding region); PF12174.5(RST:RCD1-SRO-TAF4 (RST) plant domain)	GO:0005509(molecular_function:calcium ion binding); GO:0005634(cellular_component:nucleus); GO:0005634(cellular_component:nucleus); GO:0005737(cellular_component:cytoplasm); GO:0005737(cellular_component:cytoplasm); GO:0016020(cellular_component:membrane); GO:0015031(biological_process:protein transport); GO:0046872(molecular_function:metal ion binding); GO:0005783(cellular_component:endoplasmic …	NP_009167.1(calcineurin B homologous protein 1 [Homo sapiens])	sp|Q99653|CHP1_HUMAN(Calcineurin B homologous protein 1 OS=Homo sapiens OX=9606 GN=CHP1 PE=1 SV=3)	11261
ENSG00000182179	290	547	1003	502	15.19	14.25	26.63	24.81	14.72	25.72	0.7555709	3.06E-09	1.14E-07	no	up	UBA7	3304	ubiquitin like modifier activating enzyme 7 [Source:HGNC Symbol;Acc:HGNC:12471]	COG0476(S:Function unknown)	COG0476(family with sequence similarity 212, member A)	K10698	UBE1L, UBA7	map04120(Ubiquitin mediated proteolysis); map05012(Parkinson disease)	PF00899.18(ThiF:ThiF family); PF10585.6(UBA_e1_thiolCys:Ubiquitin-activating enzyme active site); PF16190.2(E1_FCCH:Ubiquitin-activating enzyme E1 FCCH domain); PF09358.7(E1_UFD:Ubiquitin fold domain); PF16191.2(E1_4HB:Ubiquitin-activating enzyme E1 four-helix bundle)	GO:0032020(biological_process:ISG15-protein conjugation); GO:0019985(biological_process:translesion synthesis); GO:0005829(cellular_component:cytosol); GO:0019941(biological_process:modification-dependent protein catabolic process); GO:0008641(molecular_function:small protein activating enzyme activity); GO:0006464(biological_process:cellular protein modification process); GO:0008641(molecular_fu…	NP_003326.2(ubiquitin-like modifier-activating enzyme 7 [Homo sapiens])	sp|P41226|UBA7_HUMAN(Ubiquitin-like modifier-activating enzyme 7 OS=Homo sapiens OX=9606 GN=UBA7 PE=1 SV=2)	7318
ENSG00000125148	53867.99	101551.98	79095.02	36423	24329.57	23952.4	21625.34	17645.66	24140.985	19635.5	-0.436099829	3.19E-09	1.19E-07	no	down	MT2A	903	metallothionein 2A [Source:HGNC Symbol;Acc:HGNC:7406]			K14739	MT1_2	map04212(Longevity regulating pathway - worm); map04978(Mineral absorption)			EAW82870.1(metallothionein 2A, isoform CRA_b [Homo sapiens])		4502
ENSG00000196743	2834	5625	3873	2237	53.45	56.61	42.92	44.77	55.03	43.845	-0.422307506	3.20E-09	1.19E-07	no	down	GM2A	3896	GM2 ganglioside activator [Source:HGNC Symbol;Acc:HGNC:4367]	ENOG4111JSM(O:Posttranslational modification, protein turnover, chaperones)	ENOG4111JSM(GM2 ganglioside activator)	K12383	GM2A	map04142(Lysosome)	PF02221.12(E1_DerP2_DerF2:ML domain)	GO:0005319(molecular_function:lipid transporter activity); GO:0043202(cellular_component:lysosomal lumen); GO:0050885(biological_process:neuromuscular process controlling balance); GO:0051345(biological_process:positive regulation of hydrolase activity); GO:0006869(biological_process:lipid transport); GO:0032428(molecular_function:beta-N-acetylgalactosaminidase activity); GO:0045179(cellular_comp…	CAA43408.1(GM2-activator protein, partial [Homo sapiens])	sp|P17900|SAP3_HUMAN(Ganglioside GM2 activator OS=Homo sapiens OX=9606 GN=GM2A PE=1 SV=4)	2760
ENSG00000196781	1913	3767.54	4884	2690	74.54	83.1	108.06	110.38	78.82	109.22	0.424652549	3.25E-09	1.20E-07	no	up	TLE1	4135	TLE family member 1, transcriptional corepressor [Source:HGNC Symbol;Acc:HGNC:11837]	ENOG410XPX3(S:Function unknown)	ENOG410XPX3(TEN1 telomerase capping complex subunit homolog (S. cerevisiae))				PF03920.12(TLE_N:Groucho/TLE N-terminal Q-rich domain); PF00400.29(WD40:WD domain, G-beta repeat)	GO:0009887(biological_process:animal organ morphogenesis); GO:0000122(biological_process:negative regulation of transcription from RNA polymerase II promoter); GO:0006355(biological_process:regulation of transcription, DNA-templated); GO:0005634(cellular_component:nucleus); GO:0005515(molecular_function:protein binding); GO:0005634(cellular_component:nucleus); GO:0005634(cellular_component:nucleu…	XP_018889547.1(PREDICTED: transducin-like enhancer protein 1 isoform X5 [Gorilla gorilla gorilla])	sp|Q04724|TLE1_HUMAN(Transducin-like enhancer protein 1 OS=Homo sapiens OX=9606 GN=TLE1 PE=1 SV=2)	7088
ENSG00000160932	3418	6401	9581	4455	269.54	265.48	431.04	365.48	267.51	398.26	0.475522971	3.56E-09	1.31E-07	no	up	LY6E	1419	lymphocyte antigen 6 family member E [Source:HGNC Symbol;Acc:HGNC:6727]	ENOG4111AYX(U:Intracellular trafficking, secretion, and vesicular transport)	ENOG4111AYX(lymphocyte antigen 6 complex, locus E)	K06846	LY6D_E_G6_H		PF00021.18(UPAR_LY6:u-PAR/Ly-6 domain); PF00087.18(Toxin_1:Snake toxin)	GO:0016020(cellular_component:membrane); GO:0005886(cellular_component:plasma membrane); GO:0005576(cellular_component:extracellular region); GO:0005886(cellular_component:plasma membrane); GO:0031225(cellular_component:anchored component of membrane); GO:0005886(cellular_component:plasma membrane); GO:0016020(cellular_component:membrane); GO:2000272(biological_process:negative regulation of rece…	NP_002337.1(lymphocyte antigen 6E precursor [Homo sapiens])	sp|Q16553|LY6E_HUMAN(Lymphocyte antigen 6E OS=Homo sapiens OX=9606 GN=LY6E PE=2 SV=1)	4061
ENSG00000146072	1515	2906	4028	2101	36.59	31.21	50.64	44.86	33.9	47.75	0.46165556	3.64E-09	1.34E-07	no	up	TNFRSF21	3595	TNF receptor superfamily member 21 [Source:HGNC Symbol;Acc:HGNC:13469]	ENOG410YYKW(U:Intracellular trafficking, secretion, and vesicular transport)	ENOG410YYKW(tumor necrosis factor receptor superfamily member 21)	K05157	TNFRSF21, DR6, CD358	map04060(Cytokine-cytokine receptor interaction)	PF00020.15(TNFR_c6:TNFR/NGFR cysteine-rich region); PF00531.19(Death:Death domain); PF07699.10(Ephrin_rec_like:Putative ephrin-receptor like)	GO:0042130(biological_process:negative regulation of T cell proliferation); GO:0006954(biological_process:inflammatory response); GO:0033209(biological_process:tumor necrosis factor-mediated signaling pathway); GO:0097190(biological_process:apoptotic signaling pathway); GO:0050852(biological_process:T cell receptor signaling pathway); GO:0030424(cellular_component:axon); GO:0007165(biological_pro…	NP_055267.1(tumor necrosis factor receptor superfamily member 21 precursor [Homo sapiens])	sp|O75509|TNR21_HUMAN(Tumor necrosis factor receptor superfamily member 21 OS=Homo sapiens OX=9606 GN=TNFRSF21 PE=1 SV=1)	27242
ENSG00000112992	2567.67	5274.06	3467.71	2053.23	56.01	62.81	46.07	47.52	59.41	46.795	-0.445129066	3.71E-09	1.36E-07	no	down	NNT	6483	nicotinamide nucleotide transhydrogenase [Source:HGNC Symbol;Acc:HGNC:7863]	COG3288(C:Energy production and conversion)	COG3288(The transhydrogenation between NADH and NADP is coupled to respiration and ATP hydrolysis and functions as a proton pump across the membrane (By similarity))	K00323	NNT	map00760(Nicotinate and nicotinamide metabolism)	PF02233.13(PNTB:NAD(P) transhydrogenase beta subunit); PF01262.18(AlaDh_PNT_C:Alanine dehydrogenase/PNT, C-terminal domain); PF05222.12(AlaDh_PNT_N:Alanine dehydrogenase/PNT, N-terminal domain); PF12769.4(PNTB_4TM:4TM region of pyridine nucleotide transhydrogenase, mitoch)	GO:0050661(molecular_function:NADP binding); GO:0015992(biological_process:proton transport); GO:1902600(biological_process:hydrogen ion transmembrane transport); GO:0051287(molecular_function:NAD binding); GO:0016021(cellular_component:integral component of membrane); GO:0055114(biological_process:oxidation-reduction process); GO:0008750(molecular_function:NAD(P)+ transhydrogenase (AB-specific) …	NP_892022.2(NAD(P) transhydrogenase, mitochondrial isoform 1 [Homo sapiens])	sp|Q13423|NNTM_HUMAN(NAD(P) transhydrogenase, mitochondrial OS=Homo sapiens OX=9606 GN=NNT PE=1 SV=3)	23530
ENSG00000184363	2673	5142	6750	3572	90.91	90.67	123.04	119.69	90.79	121.365	0.400926815	4.09E-09	1.50E-07	no	up	PKP3	2817	plakophilin 3 [Source:HGNC Symbol;Acc:HGNC:9025]	ENOG410Y21Q(U:Intracellular trafficking, secretion, and vesicular transport)	ENOG410Y21Q(Plakophilin)				PF00514.20(Arm:Armadillo/beta-catenin-like repeat)	GO:0005634(cellular_component:nucleus); GO:0005515(molecular_function:protein binding); GO:0007155(biological_process:cell adhesion); GO:0098609(biological_process:cell-cell adhesion); GO:0030057(cellular_component:desmosome); GO:0005654(cellular_component:nucleoplasm); GO:0005886(cellular_component:plasma membrane); GO:0030054(cellular_component:cell junction); GO:0030054(cellular_component:cell…	NP_009114.1(plakophilin-3 isoform PKP3a [Homo sapiens])	sp|Q9Y446|PKP3_HUMAN(Plakophilin-3 OS=Homo sapiens OX=9606 GN=PKP3 PE=1 SV=1)	11187
ENSG00000167996	92484.98	170509.01	216815.67	114594.96	7797.46	7162.15	12840.99	11360.47	7479.805	12100.73	0.327178477	4.23E-09	1.54E-07	no	up	FTH1	1203	ferritin heavy chain 1 [Source:HGNC Symbol;Acc:HGNC:3976]	COG1528(P:Inorganic ion transport and metabolism)	COG1528(Stores iron in a soluble, non-toxic, readily available form. Important for iron homeostasis (By similarity))	K00522	FTH1	map04216(Ferroptosis); map04217(Necroptosis); map04978(Mineral absorption)	PF00210.21(Ferritin:Ferritin-like domain)	GO:0006879(biological_process:cellular iron ion homeostasis); GO:0070062(cellular_component:extracellular exosome); GO:0008199(molecular_function:ferric iron binding); GO:0048147(biological_process:negative regulation of fibroblast proliferation); GO:0004322(molecular_function:ferroxidase activity); GO:0005829(cellular_component:cytosol); GO:0006880(biological_process:intracellular sequestering o…	XP_008007775.1(PREDICTED: LOW QUALITY PROTEIN: ferritin heavy chain [Chlorocebus sabaeus])	sp|P02794|FRIH_HUMAN(Ferritin heavy chain OS=Homo sapiens OX=9606 GN=FTH1 PE=1 SV=2)	2495
ENSG00000075624	82145	145532	209787	101393	3846.65	3557.97	5585.99	4950.43	3702.31	5268.21	0.410486293	4.34E-09	1.58E-07	no	up	ACTB	2245	actin beta [Source:HGNC Symbol;Acc:HGNC:132]	COG5277(Z:Cytoskeleton)	COG5277(Actin-related protein)	K05692	ACTB_G1	map04015(Rap1 signaling pathway); map04145(Phagosome); map04210(Apoptosis); map04390(Hippo signaling pathway); map04391(Hippo signaling pathway - fly); map04510(Focal adhesion); map04520(Adherens junction); map04530(Tight junction); map04611(Platelet activation); map04670(Leukocyte transendothelial migration); map04714(Thermogenesis); map04745(Phototransduction - fly); map04810(Regulation of acti…		GO:0005856(cellular_component:cytoskeleton); GO:0005925(cellular_component:focal adhesion); GO:0097433(cellular_component:dense body); GO:0005524(molecular_function:ATP binding); GO:0005886(cellular_component:plasma membrane)	XP_009896276.1(PREDICTED: LOW QUALITY PROTEIN: actin, cytoplasmic 2 [Picoides pubescens])	sp|Q711N9|ACTB_MESAU(Actin, cytoplasmic 1 OS=Mesocricetus auratus OX=10036 GN=ACTB PE=1 SV=1)	60
ENSG00000064961	3805	7123	9815	4911.99	199.26	194.66	296.48	282.94	196.96	289.71	0.411896061	4.36E-09	1.58E-07	no	up	HMG20B	2434	high mobility group 20B [Source:HGNC Symbol;Acc:HGNC:5002]	COG5648(B:Chromatin structure and dynamics)	COG5648(high mobility group)					GO:0030154(biological_process:cell differentiation); GO:0080090(biological_process:regulation of primary metabolic process); GO:0060255(biological_process:regulation of macromolecule metabolic process); GO:0004407(molecular_function:histone deacetylase activity); GO:0007596(biological_process:blood coagulation); GO:0031323(biological_process:regulation of cellular metabolic process); GO:0006464(b…	XP_014698527.1(PREDICTED: SWI/SNF-related matrix-associated actin-dependent regulator of chromatin subfamily E member 1-related, partial [Equus asinus])	sp|Q9P0W2|HM20B_HUMAN(SWI/SNF-related matrix-associated actin-dependent regulator of chromatin subfamily E member 1-related OS=Homo sapiens OX=9606 GN=HMG20B PE=1 SV=1)	10362
ENSG00000075415	9211	17194	13126	7362	637.3	630.78	554.9	523.28	634.04	539.09	-0.343638962	5.00E-09	1.81E-07	no	down	SLC25A3	6087	solute carrier family 25 member 3 [Source:HGNC Symbol;Acc:HGNC:10989]	ENOG410XPST(O:Posttranslational modification, protein turnover, chaperones)	ENOG410XPST(peptidyl-prolyl cis-trans isomerase activity)	K15102	SLC25A3, PHC, PIC		PF00153.24(Mito_carr:Mitochondrial carrier protein)	GO:0022857(molecular_function:transmembrane transporter activity); GO:0016020(cellular_component:membrane); GO:0016020(cellular_component:membrane); GO:0016021(cellular_component:integral component of membrane); GO:0005739(cellular_component:mitochondrion); GO:0005743(cellular_component:mitochondrial inner membrane); GO:0005739(cellular_component:mitochondrion); GO:0015293(molecular_function:symp…	AAH15379.2(SLC25A3 protein, partial [Homo sapiens])	sp|Q5R7W2|MPCP_PONAB(Phosphate carrier protein, mitochondrial OS=Pongo abelii OX=9601 GN=SLC25A3 PE=2 SV=1)	5250
ENSG00000170498	868	1679	2466	1272	129.04	130.99	210.93	198.25	130.015	204.59	0.532915165	5.06E-09	1.83E-07	no	up	KISS1	714	KiSS-1 metastasis suppressor [Source:HGNC Symbol;Acc:HGNC:6341]	ENOG41118MU(O:Posttranslational modification, protein turnover, chaperones)	ENOG41118MU(Kiss1 metastasis-suppressor)				PF15152.3(Kisspeptin:Kisspeptin)	GO:0008285(biological_process:negative regulation of cell proliferation); GO:0031773(molecular_function:kisspeptin receptor binding); GO:0007010(biological_process:cytoskeleton organization); GO:0005615(cellular_component:extracellular space); GO:0005576(cellular_component:extracellular region); GO:0005576(cellular_component:extracellular region); GO:0043005(cellular_component:neuron projection);…	NP_002247.3(metastasis-suppressor KiSS-1 preproprotein [Homo sapiens])	sp|Q15726|KISS1_HUMAN(Metastasis-suppressor KiSS-1 OS=Homo sapiens OX=9606 GN=KISS1 PE=1 SV=4)	3814
ENSG00000138834	3983	7606	10057	5167	117.72	119.41	172.27	160.6	118.565	166.435	0.386637891	5.09E-09	1.83E-07	no	up	MAPK8IP3	5661	mitogen-activated protein kinase 8 interacting protein 3 [Source:HGNC Symbol;Acc:HGNC:6884]	ENOG410XQ19(S:Function unknown)	ENOG410XQ19(-)	K04436	MAPK8IP3, JIP3	map04010(MAPK signaling pathway)	PF09744.6(Jnk-SapK_ap_N:JNK_SAPK-associated protein-1); PF16471.2(JIP_LZII:JNK-interacting protein leucine zipper II); PF10186.6(Atg14:Vacuolar sorting 38 and autophagy-related subunit 14); PF15035.3(Rootletin:Ciliary rootlet component, centrosome cohesion)	GO:0019894(molecular_function:kinesin binding); GO:0030159(molecular_function:receptor signaling complex scaffold activity); GO:0030425(cellular_component:dendrite); GO:0009791(biological_process:post-embryonic development); GO:0008104(biological_process:protein localization); GO:0007411(biological_process:axon guidance); GO:0007257(biological_process:activation of JUN kinase activity); GO:000170…	NP_055948.2(C-Jun-amino-terminal kinase-interacting protein 3 isoform 1 [Homo sapiens])	sp|Q9UPT6|JIP3_HUMAN(C-Jun-amino-terminal kinase-interacting protein 3 OS=Homo sapiens OX=9606 GN=MAPK8IP3 PE=1 SV=3)	23162
[truncated: 58,514 more rows]
