# Supplementary material for: Long noncoding RNA SH3PXD2A-AS1 promotes NSCLC proliferation and accelerates cell cycle progression by interacting with DHX9
Source: Cell Death Discov. 2022 Apr 11;8:192. doi: 10.1038/s41420-022-01004-6 (PMC9001675; doi:10.1038/s41420-022-01004-6)
Supplement: Supplementary file 5 — Table S3 Text of GO enrichment result. [file 41420_2022_1004_MOESM5_ESM.xlsx]

## Sheet: GO富集分析统计表
Number	GO ID	Term Type	Description	Ratio_in_study	Ratio_in_pop	Pvalue	Padjust
15	GO:0001731	BP	formation of translation preinitiation complex	15/860	55/32096	1.02476e-11	2.8677e-08
13	GO:0031577	BP	spindle checkpoint	13/860	39/32096	1.43181e-11	2.8677e-08
20	GO:0050000	BP	chromosome localization	20/860	87/32096	1.44507e-11	2.8677e-08
18	GO:1905818	BP	regulation of chromosome separation	18/860	78/32096	2.1991e-11	2.8677e-08
16	GO:0000281	BP	mitotic cytokinesis	16/860	58/32096	2.3776e-11	2.8677e-08
15	GO:0000819	BP	sister chromatid segregation	15/860	41/32096	2.95603e-11	2.8677e-08
41	GO:0007059	BP	chromosome segregation	41/860	155/32096	3.08133e-11	2.8677e-08
44	GO:0043312	BP	neutrophil degranulation	44/860	352/32096	3.53706e-11	2.8677e-08
39	GO:0051656	BP	establishment of organelle localization	39/860	334/32096	3.55775e-11	2.8677e-08
29	GO:0000075	BP	cell cycle checkpoint	29/860	216/32096	3.62176e-11	2.8677e-08
31	GO:0070507	BP	regulation of microtubule cytoskeleton organization	31/860	266/32096	4.07295e-11	2.8677e-08
51	GO:0002263	BP	cell activation involved in immune response	51/860	528/32096	4.10776e-11	2.8677e-08
62	GO:1901990	BP	regulation of mitotic cell cycle phase transition	62/860	508/32096	4.16594e-11	2.8677e-08
22	GO:0007052	BP	mitotic spindle organization	22/860	117/32096	4.3059e-11	2.8677e-08
45	GO:0036230	BP	granulocyte activation	45/860	373/32096	4.33469e-11	2.8677e-08
49	GO:0002274	BP	myeloid leukocyte activation	49/860	469/32096	4.40374e-11	2.8677e-08
59	GO:0051640	BP	organelle localization	59/860	550/32096	4.51625e-11	2.8677e-08
58	GO:0045055	BP	regulated exocytosis	58/860	613/32096	4.64516e-11	2.8677e-08
63	GO:1901987	BP	regulation of cell cycle phase transition	63/860	551/32096	4.7947e-11	2.8677e-08
51	GO:0044770	BP	cell cycle phase transition	51/860	356/32096	4.84333e-11	2.8677e-08
44	GO:0002283	BP	neutrophil activation involved in immune response	44/860	356/32096	4.84333e-11	2.8677e-08
21	GO:0098813	BP	nuclear chromosome segregation	21/860	61/32096	5.23098e-11	2.8677e-08
15	GO:0051310	BP	metaphase plate congression	15/860	61/32096	5.23098e-11	2.8677e-08
28	GO:1903046	BP	meiotic cell cycle process	28/860	220/32096	5.54715e-11	2.8677e-08
44	GO:0043299	BP	leukocyte degranulation	44/860	377/32096	5.86077e-11	2.8677e-08
83	GO:0051276	BP	chromosome organization	83/860	660/32096	5.88921e-11	2.8677e-08
33	GO:0007051	BP	spindle organization	33/860	205/32096	6.0117e-11	2.8677e-08
39	GO:0007088	BP	regulation of mitotic nuclear division	39/860	221/32096	6.16118e-11	2.8677e-08
40	GO:0051783	BP	regulation of nuclear division	40/860	254/32096	6.38453e-11	2.8677e-08
44	GO:0090068	BP	positive regulation of cell cycle process	44/860	397/32096	6.39485e-11	2.8677e-08
54	GO:0045787	BP	positive regulation of cell cycle	54/860	577/32096	6.53279e-11	2.8677e-08
33	GO:1902749	BP	regulation of cell cycle G2/M phase transition	33/860	206/32096	6.70813e-11	2.8677e-08
51	GO:0044772	BP	mitotic cell cycle phase transition	51/860	342/32096	6.77347e-11	2.8677e-08
64	GO:0000278	BP	mitotic cell cycle	64/860	379/32096	6.80335e-11	2.8677e-08
18	GO:0033045	BP	regulation of sister chromatid segregation	18/860	95/32096	6.82931e-11	2.8677e-08
21	GO:0000910	BP	cytokinesis	21/860	120/32096	6.9346e-11	2.8677e-08
26	GO:1902850	BP	microtubule cytoskeleton organization involved in mitosis	26/860	147/32096	6.95702e-11	2.8677e-08
18	GO:0061640	BP	cytoskeleton-dependent cytokinesis	18/860	84/32096	7.70765e-11	2.8677e-08
17	GO:0033047	BP	regulation of mitotic sister chromatid segregation	17/860	84/32096	7.70765e-11	2.8677e-08
52	GO:0034248	BP	regulation of cellular amide metabolic process	52/860	709/32096	7.83379e-11	2.8677e-08
33	GO:0000086	BP	G2/M transition of mitotic cell cycle	33/860	208/32096	8.33499e-11	2.8677e-08
47	GO:0002275	BP	myeloid cell activation involved in immune response	47/860	401/32096	8.52273e-11	2.8677e-08
14	GO:0000070	BP	mitotic sister chromatid segregation	14/860	36/32096	8.79827e-11	2.8677e-08
36	GO:0007062	BP	sister chromatid cohesion	36/860	149/32096	9.11563e-11	2.8677e-08
63	GO:0006887	BP	exocytosis	63/860	712/32096	9.1181e-11	2.8677e-08
68	GO:0010243	BP	response to organonitrogen compound	68/860	1031/32096	9.33334e-11	2.8677e-08
34	GO:0032886	BP	regulation of microtubule-based process	34/860	310/32096	9.36292e-11	2.8677e-08
19	GO:0051303	BP	establishment of chromosome localization	19/860	85/32096	9.39634e-11	2.8677e-08
72	GO:0006974	BP	cellular response to DNA damage stimulus	72/860	1127/32096	9.51853e-11	2.8677e-08
71	GO:0045786	BP	negative regulation of cell cycle	71/860	825/32096	9.54734e-11	2.8677e-08
28	GO:0051983	BP	regulation of chromosome segregation	28/860	136/32096	1.0304e-10	2.8677e-08
33	GO:0044839	BP	cell cycle G2/M phase transition	33/860	210/32096	1.03282e-10	2.8677e-08
77	GO:0046903	BP	secretion	77/860	1130/32096	1.0373e-10	2.8677e-08
44	GO:0042119	BP	neutrophil activation	44/860	366/32096	1.04045e-10	2.8677e-08
37	GO:0000775	CC	chromosome, centromeric region	37/860	167/32096	2.3045e-11	2.8677e-08
24	GO:1904813	CC	ficolin-1-rich granule lumen	24/860	90/32096	2.64008e-11	2.8677e-08
9	GO:0000940	CC	condensed chromosome outer kinetochore	9/860	15/32096	2.95911e-11	2.8677e-08
34	GO:0043209	CC	myelin sheath	34/860	280/32096	3.10919e-11	2.8677e-08
36	GO:0060205	CC	cytoplasmic vesicle lumen	36/860	283/32096	4.08635e-11	2.8677e-08
31	GO:0000777	CC	condensed chromosome kinetochore	31/860	117/32096	4.3059e-11	2.8677e-08
38	GO:0000776	CC	kinetochore	38/860	172/32096	4.34707e-11	2.8677e-08
36	GO:0031983	CC	vesicle lumen	36/860	287/32096	5.84736e-11	2.8677e-08
29	GO:0000922	CC	spindle pole	29/860	160/32096	5.96417e-11	2.8677e-08
50	GO:0005819	CC	spindle	50/860	289/32096	6.97705e-11	2.8677e-08
17	GO:0005876	CC	spindle microtubule	17/860	84/32096	7.70765e-11	2.8677e-08
76	GO:0099513	CC	polymeric cytoskeletal fiber	76/860	1052/32096	7.87085e-11	2.8677e-08
68	GO:0005874	CC	microtubule	68/860	582/32096	8.69858e-11	2.8677e-08
78	GO:0099512	CC	supramolecular fiber	78/860	1129/32096	1.00749e-10	2.8677e-08
78	GO:0099080	CC	supramolecular complex	78/860	1129/32096	1.00749e-10	2.8677e-08
78	GO:0099081	CC	supramolecular polymer	78/860	1129/32096	1.00749e-10	2.8677e-08
103	GO:0044427	CC	chromosomal part	103/860	1374/32096	1.00849e-10	2.8677e-08
66	GO:0005694	CC	chromosome	66/860	649/32096	1.03327e-10	2.8677e-08
42	GO:0045296	MF	cadherin binding	42/860	264/32096	3.37118e-11	2.8677e-08
56	GO:0015631	MF	tubulin binding	56/860	473/32096	5.72493e-11	2.8677e-08
36	GO:0045182	MF	translation regulator activity	36/860	340/32096	5.77774e-11	2.8677e-08
51	GO:0050839	MF	cell adhesion molecule binding	51/860	495/32096	6.52437e-11	2.8677e-08
45	GO:0008017	MF	microtubule binding	45/860	360/32096	6.59969e-11	2.8677e-08
41	GO:0042623	MF	ATPase activity, coupled	41/860	457/32096	7.33306e-11	2.8677e-08
31	GO:0008135	MF	translation factor activity, RNA binding	31/860	290/32096	7.61654e-11	2.8677e-08
72	GO:0019901	MF	protein kinase binding	72/860	941/32096	1.02651e-10	2.8677e-08
22	GO:0003743	MF	translation initiation factor activity	22/860	150/32096	1.04163e-10	2.8677e-08
40	GO:0045930	BP	negative regulation of mitotic cell cycle	40/860	424/32096	1.10757e-10	2.87779e-08
50	GO:0002366	BP	leukocyte activation involved in immune response	50/860	524/32096	1.11544e-10	2.87779e-08
30	GO:0010389	BP	regulation of G2/M transition of mitotic cell cycle	30/860	165/32096	1.12473e-10	2.87779e-08
86	GO:0034622	BP	cellular protein-containing complex assembly	86/860	1455/32096	1.13166e-10	2.87779e-08
87	GO:0007010	BP	cytoskeleton organization	87/860	1305/32096	1.13387e-10	2.87779e-08
54	GO:0098687	CC	chromosomal region	54/860	386/32096	1.13676e-10	2.87779e-08
36	GO:0030496	CC	midbody	36/860	211/32096	1.14853e-10	2.87779e-08
60	GO:0016887	MF	ATPase activity	60/860	693/32096	1.06024e-10	2.87779e-08
17	GO:0010965	BP	regulation of mitotic sister chromatid separation	17/860	75/32096	1.20259e-10	2.97976e-08
36	GO:0034774	CC	secretory granule lumen	36/860	278/32096	1.21832e-10	2.98556e-08
96	GO:0051301	BP	cell division	96/860	568/32096	1.29412e-10	2.99534e-08
105	GO:0070013	CC	intracellular organelle lumen	105/860	1583/32096	1.26562e-10	2.99534e-08
105	GO:0031974	CC	membrane-enclosed lumen	105/860	1584/32096	1.28496e-10	2.99534e-08
105	GO:0043233	CC	organelle lumen	105/860	1584/32096	1.28496e-10	2.99534e-08
94	GO:0017111	MF	nucleoside-triphosphatase activity	94/860	1353/32096	1.29596e-10	2.99534e-08
89	GO:0030234	MF	enzyme regulator activity	89/860	1428/32096	1.30291e-10	2.99534e-08
63	GO:0000226	BP	microtubule cytoskeleton organization	63/860	527/32096	1.33505e-10	3.01175e-08
125	GO:1903047	BP	mitotic cell cycle process	125/860	899/32096	1.36676e-10	3.01175e-08
90	GO:0007017	BP	microtubule-based process	90/860	899/32096	1.36676e-10	3.01175e-08
42	GO:0010948	BP	negative regulation of cell cycle process	42/860	467/32096	1.40581e-10	3.01175e-08
73	GO:0032940	BP	secretion by cell	73/860	989/32096	1.41809e-10	3.01175e-08
71	GO:0005813	CC	centrosome	71/860	698/32096	1.36648e-10	3.01175e-08
132	GO:0005856	CC	cytoskeleton	132/860	1716/32096	1.41083e-10	3.01175e-08
76	GO:0019900	MF	kinase binding	76/860	1043/32096	1.39807e-10	3.01175e-08
124	GO:0007049	BP	cell cycle	124/860	950/32096	1.46756e-10	3.08741e-08
95	GO:0007346	BP	regulation of mitotic cell cycle	95/860	837/32096	1.56716e-10	3.26615e-08
94	GO:0008092	MF	cytoskeletal protein binding	94/860	1323/32096	1.60282e-10	3.30952e-08
41	GO:1903829	BP	positive regulation of cellular protein localization	41/860	490/32096	1.68583e-10	3.31052e-08
70	GO:1901698	BP	response to nitrogen compound	70/860	1119/32096	1.68587e-10	3.31052e-08
104	GO:0010564	BP	regulation of cell cycle process	104/860	1023/32096	1.69284e-10	3.31052e-08
76	GO:0140352	BP	export from cell	76/860	1023/32096	1.69284e-10	3.31052e-08
139	GO:0051726	BP	regulation of cell cycle	139/860	1646/32096	1.70723e-10	3.31052e-08
143	GO:0030554	MF	adenyl nucleotide binding	143/860	2239/32096	1.62778e-10	3.31052e-08
33	GO:0090079	MF	translation regulator activity, nucleic acid binding	33/860	317/32096	1.66375e-10	3.31052e-08
148	GO:0008144	MF	drug binding	148/860	2511/32096	1.72206e-10	3.31052e-08
84	GO:0005815	CC	microtubule organizing center	84/860	963/32096	1.73945e-10	3.31535e-08
156	GO:0022402	BP	cell cycle process	156/860	1444/32096	1.76845e-10	3.34207e-08
53	GO:1903827	BP	regulation of cellular protein localization	53/860	726/32096	1.82777e-10	3.42516e-08
42	GO:0005759	CC	mitochondrial matrix	42/860	512/32096	1.86056e-10	3.45619e-08
167	GO:0035639	MF	purine ribonucleoside triphosphate binding	167/860	2690/32096	1.87533e-10	3.45619e-08
175	GO:0032553	MF	ribonucleotide binding	175/860	2807/32096	1.90113e-10	3.47502e-08
65	GO:0014070	BP	response to organic cyclic compound	65/860	1001/32096	1.9488e-10	3.50787e-08
169	GO:0042221	BP	response to chemical	169/860	3657/32096	1.96747e-10	3.50787e-08
130	GO:0046907	BP	intracellular transport	130/860	2582/32096	1.98203e-10	3.50787e-08
96	GO:0016462	MF	pyrophosphatase activity	96/860	1417/32096	1.98046e-10	3.50787e-08
115	GO:0043085	BP	positive regulation of catalytic activity	115/860	2219/32096	2.11647e-10	3.64681e-08
82	GO:0051338	BP	regulation of transferase activity	82/860	1421/32096	2.12756e-10	3.64681e-08
92	GO:0044433	CC	cytoplasmic vesicle part	92/860	1658/32096	2.1423e-10	3.64681e-08
94	GO:0044877	MF	protein-containing complex binding	94/860	1619/32096	2.08856e-10	3.64681e-08
96	GO:0016818	MF	hydrolase activity, acting on acid anhydrides, in phosphorus-containing anhydrides	96/860	1421/32096	2.12756e-10	3.64681e-08
131	GO:0033043	BP	regulation of organelle organization	131/860	2169/32096	2.1989e-10	3.68796e-08
136	GO:0033554	BP	cellular response to stress	136/860	2429/32096	2.21608e-10	3.68796e-08
96	GO:0016817	MF	hydrolase activity, acting on acid anhydrides	96/860	1423/32096	2.21311e-10	3.68796e-08
124	GO:0016192	BP	vesicle-mediated transport	124/860	2077/32096	2.25555e-10	3.70787e-08
156	GO:0043933	BP	protein-containing complex subunit organization	156/860	2712/32096	2.30276e-10	3.70787e-08
28	GO:0071103	BP	DNA conformation change	28/860	251/32096	2.34041e-10	3.70787e-08
193	GO:0051641	BP	cellular localization	193/860	3482/32096	2.35799e-10	3.70787e-08
154	GO:0051649	BP	establishment of localization in cell	154/860	2960/32096	2.36217e-10	3.70787e-08
152	GO:0033036	BP	macromolecule localization	152/860	3283/32096	2.42725e-10	3.70787e-08
132	GO:0065003	BP	protein-containing complex assembly	132/860	2339/32096	2.50196e-10	3.70787e-08
823	GO:0008150	BP	biological_process	823/860	27858/32096	2.50804e-10	3.70787e-08
62	GO:0009725	BP	response to hormone	62/860	947/32096	2.5287e-10	3.70787e-08
85	GO:0009628	BP	response to abiotic stimulus	85/860	1472/32096	2.53304e-10	3.70787e-08
183	GO:0022607	BP	cellular component assembly	183/860	3429/32096	2.56446e-10	3.70787e-08
176	GO:0032268	BP	regulation of cellular protein metabolic process	176/860	3786/32096	2.60064e-10	3.70787e-08
71	GO:0060341	BP	regulation of cellular localization	71/860	1143/32096	2.63953e-10	3.70787e-08
183	GO:0051246	BP	regulation of protein metabolic process	183/860	4009/32096	2.64373e-10	3.70787e-08
252	GO:1903561	CC	extracellular vesicle	252/860	5019/32096	2.57679e-10	3.70787e-08
252	GO:0043230	CC	extracellular organelle	252/860	5021/32096	2.59724e-10	3.70787e-08
163	GO:0044430	CC	cytoskeletal part	163/860	2621/32096	2.64136e-10	3.70787e-08
844	GO:0005575	CC	cellular_component	844/860	29475/32096	2.64136e-10	3.70787e-08
134	GO:0005524	MF	ATP binding	134/860	2118/32096	2.28607e-10	3.70787e-08
113	GO:0042802	MF	identical protein binding	113/860	2225/32096	2.29222e-10	3.70787e-08
174	GO:0032555	MF	purine ribonucleotide binding	174/860	2782/32096	2.38364e-10	3.70787e-08
185	GO:0016787	MF	hydrolase activity	185/860	4241/32096	2.53464e-10	3.70787e-08
204	GO:0003723	MF	RNA binding	204/860	4088/32096	2.59325e-10	3.70787e-08
212	GO:0000166	MF	nucleotide binding	212/860	3787/32096	2.61208e-10	3.70787e-08
212	GO:1901265	MF	nucleoside phosphate binding	212/860	3789/32096	2.63767e-10	3.70787e-08
148	GO:0010033	BP	response to organic substance	148/860	2912/32096	2.66787e-10	3.71834e-08
102	GO:1901700	BP	response to oxygen-containing compound	102/860	1816/32096	2.75858e-10	3.76844e-08
189	GO:0097367	MF	carbohydrate derivative binding	189/860	3233/32096	2.7234e-10	3.76844e-08
141	GO:0032559	MF	adenyl ribonucleotide binding	141/860	2198/32096	2.74906e-10	3.76844e-08
196	GO:0019899	MF	enzyme binding	196/860	3298/32096	2.77141e-10	3.76844e-08
112	GO:0022414	BP	reproductive process	112/860	2003/32096	2.82542e-10	3.80029e-08
174	GO:0050790	BP	regulation of catalytic activity	174/860	3509/32096	2.82892e-10	3.80029e-08
283	GO:0051234	BP	establishment of localization	283/860	6890/32096	2.89813e-10	3.82778e-08
89	GO:0005783	CC	endoplasmic reticulum	89/860	1601/32096	2.89139e-10	3.82778e-08
138	GO:0005739	CC	mitochondrion	138/860	2306/32096	2.90087e-10	3.82778e-08
199	GO:0051716	BP	cellular response to stimulus	199/860	4038/32096	2.93248e-10	3.83141e-08
149	GO:0008104	BP	protein localization	149/860	3247/32096	2.93798e-10	3.83141e-08
207	GO:0065009	BP	regulation of molecular function	207/860	4615/32096	3.01071e-10	3.90342e-08
187	GO:0051128	BP	regulation of cellular component organization	187/860	3675/32096	3.08127e-10	3.94113e-08
373	GO:0016043	BP	cellular component organization	373/860	7589/32096	3.09282e-10	3.94113e-08
222	GO:0043168	MF	anion binding	222/860	3970/32096	3.08564e-10	3.94113e-08
243	GO:0005654	CC	nucleoplasm	243/860	4537/32096	3.1199e-10	3.95305e-08
125	GO:0044281	BP	small molecule metabolic process	125/860	2584/32096	3.14498e-10	3.96232e-08
274	GO:0032502	BP	developmental process	274/860	6932/32096	3.17478e-10	3.97739e-08
176	GO:0017076	MF	purine nucleotide binding	176/860	2825/32096	3.20189e-10	3.98894e-08
294	GO:0043232	CC	intracellular non-membrane-bounded organelle	294/860	5673/32096	3.22548e-10	3.99269e-08
830	GO:0003674	MF	molecular_function	830/860	28113/32096	3.2407e-10	3.99269e-08
252	GO:0070062	CC	extracellular exosome	252/860	4996/32096	3.27083e-10	4.00766e-08
222	GO:0006996	BP	organelle organization	222/860	3407/32096	3.31124e-10	4.035e-08
294	GO:0043228	CC	non-membrane-bounded organelle	294/860	5680/32096	3.36262e-10	4.07535e-08
189	GO:0006950	BP	response to stress	189/860	4476/32096	3.38359e-10	4.0786e-08
30	GO:1901991	BP	negative regulation of mitotic cell cycle phase transition	30/860	290/32096	3.42371e-10	4.10477e-08
314	GO:0051171	BP	regulation of nitrogen compound metabolic process	314/860	8414/32096	3.48455e-10	4.12944e-08
828	GO:0044464	CC	cell part	828/860	26495/32096	3.49984e-10	4.12944e-08
233	GO:0036094	MF	small molecule binding	233/860	4316/32096	3.46668e-10	4.12944e-08
289	GO:0044421	CC	extracellular region part	289/860	6719/32096	3.52744e-10	4.1401e-08
347	GO:0031323	BP	regulation of cellular metabolic process	347/860	9128/32096	3.58053e-10	4.18041e-08
266	GO:0006810	BP	transport	266/860	6738/32096	3.60278e-10	4.1844e-08
808	GO:0044424	CC	intracellular part	808/860	22961/32096	3.64024e-10	4.1844e-08
366	GO:0003824	MF	catalytic activity	366/860	9927/32096	3.62175e-10	4.1844e-08
318	GO:0051179	BP	localization	318/860	7539/32096	3.66984e-10	4.19679e-08
79	GO:0009719	BP	response to endogenous stimulus	79/860	1382/32096	3.75204e-10	4.2689e-08
372	GO:0005634	CC	nucleus	372/860	7985/32096	3.77645e-10	4.27487e-08
340	GO:1901564	BP	organonitrogen compound metabolic process	340/860	8822/32096	3.85497e-10	4.3417e-08
757	GO:0009987	BP	cellular process	757/860	22714/32096	3.93228e-10	4.38375e-08
381	GO:0071840	BP	cellular component organization or biogenesis	381/860	7865/32096	3.97665e-10	4.38375e-08
321	GO:0044260	BP	cellular macromolecule metabolic process	321/860	8664/32096	3.97928e-10	4.38375e-08
268	GO:0048523	BP	negative regulation of cellular process	268/860	6659/32096	4.01953e-10	4.38375e-08
383	GO:0043170	BP	macromolecule metabolic process	383/860	10725/32096	4.04261e-10	4.38375e-08
326	GO:0080090	BP	regulation of primary metabolic process	326/860	8676/32096	4.08888e-10	4.38375e-08
298	GO:0031982	CC	vesicle	298/860	6425/32096	4.03407e-10	4.38375e-08
347	GO:0044428	CC	nuclear part	347/860	7315/32096	4.07115e-10	4.38375e-08
446	GO:0005737	CC	cytoplasm	446/860	7733/32096	4.08532e-10	4.38375e-08
789	GO:0005488	MF	binding	789/860	23772/32096	3.92999e-10	4.38375e-08
399	GO:0032991	CC	protein-containing complex	399/860	9622/32096	4.11346e-10	4.38901e-08
79	GO:0032880	BP	regulation of protein localization	79/860	1390/32096	4.25153e-10	4.45561e-08
311	GO:0048518	BP	positive regulation of biological process	311/860	8382/32096	4.27463e-10	4.45561e-08
539	GO:0050794	BP	regulation of cellular process	539/860	15811/32096	4.27578e-10	4.45561e-08
725	GO:0043226	CC	organelle	725/860	18473/32096	4.25773e-10	4.45561e-08
405	GO:0097159	MF	organic cyclic compound binding	405/860	10773/32096	4.20521e-10	4.45561e-08
487	GO:0044237	BP	cellular metabolic process	487/860	13146/32096	4.31748e-10	4.47813e-08
663	GO:0043227	CC	membrane-bounded organelle	663/860	15976/32096	4.33812e-10	4.47871e-08
476	GO:0071704	BP	organic substance metabolic process	476/860	13220/32096	4.45834e-10	4.52876e-08
386	GO:0019222	BP	regulation of metabolic process	386/860	10360/32096	4.52805e-10	4.52876e-08
601	GO:0065007	BP	biological regulation	601/860	18268/32096	4.54578e-10	4.52876e-08
519	GO:0008152	BP	metabolic process	519/860	14587/32096	4.57699e-10	4.52876e-08
343	GO:0060255	BP	regulation of macromolecule metabolic process	343/860	9499/32096	4.57785e-10	4.52876e-08
476	GO:0016020	CC	membrane	476/860	13215/32096	4.42908e-10	4.52876e-08
415	GO:0005829	CC	cytosol	415/860	6233/32096	4.44288e-10	4.52876e-08
565	GO:0043231	CC	intracellular membrane-bounded organelle	565/860	12365/32096	4.50216e-10	4.52876e-08
615	GO:0044446	CC	intracellular organelle part	615/860	14623/32096	4.59968e-10	4.52876e-08
685	GO:0005515	MF	protein binding	685/860	17517/32096	4.51891e-10	4.52876e-08
348	GO:0043167	MF	ion binding	348/860	8771/32096	4.60999e-10	4.52876e-08
316	GO:0048519	BP	negative regulation of biological process	316/860	8121/32096	4.67683e-10	4.57427e-08
283	GO:0048522	BP	positive regulation of cellular process	283/860	7390/32096	4.70416e-10	4.58091e-08
575	GO:0050789	BP	regulation of biological process	575/860	17263/32096	4.76398e-10	4.61899e-08
621	GO:0044422	CC	organelle part	621/860	14948/32096	4.86061e-10	4.67205e-08
401	GO:1901363	MF	heterocyclic compound binding	401/860	10674/32096	4.86008e-10	4.67205e-08
429	GO:0006807	BP	nitrogen compound metabolic process	429/860	11844/32096	5.00575e-10	4.78016e-08
454	GO:0044238	BP	primary metabolic process	454/860	12573/32096	5.02209e-10	4.78016e-08
652	GO:0044444	CC	cytoplasmic part	652/860	15181/32096	5.03738e-10	4.78016e-08
57	GO:0045321	BP	leukocyte activation	57/860	861/32096	5.26988e-10	4.97554e-08
15	GO:0030071	BP	regulation of mitotic metaphase/anaphase transition	15/860	71/32096	5.28791e-10	4.97554e-08
672	GO:0043229	CC	intracellular organelle	672/860	16162/32096	5.33325e-10	4.99712e-08
136	GO:0006796	BP	phosphate-containing compound metabolic process	136/860	2967/32096	5.42776e-10	5.06439e-08
92	GO:0044419	BP	interspecies interaction between organisms	92/860	1741/32096	5.61519e-10	5.21744e-08
15	GO:1902099	BP	regulation of metaphase/anaphase transition of cell cycle	15/860	72/32096	6.51524e-10	6.00862e-08
137	GO:0006793	BP	phosphorus metabolic process	137/860	2997/32096	6.52057e-10	6.00862e-08
164	GO:0032879	BP	regulation of localization	164/860	3776/32096	7.11557e-10	6.52993e-08
91	GO:0071310	BP	cellular response to organic substance	91/860	1722/32096	7.3766e-10	6.74173e-08
119	GO:0051174	BP	regulation of phosphorus metabolic process	119/860	2504/32096	9.21426e-10	8.38515e-08
106	GO:0070887	BP	cellular response to chemical stimulus	106/860	2128/32096	9.24999e-10	8.38515e-08
57	GO:0051347	BP	positive regulation of transferase activity	57/860	876/32096	9.34715e-10	8.43892e-08
21	GO:0007093	BP	mitotic cell cycle checkpoint	21/860	154/32096	1.08748e-09	9.77857e-08
11	GO:2000816	BP	negative regulation of mitotic sister chromatid separation	11/860	35/32096	1.11239e-09	9.9624e-08
17	GO:0072686	CC	mitotic spindle	17/860	100/32096	1.34433e-09	1.19914e-07
8	GO:0071541	CC	eukaryotic translation initiation factor 3 complex, eIF3m	8/860	15/32096	1.40145e-09	1.24511e-07
127	GO:0044093	BP	positive regulation of molecular function	127/860	2753/32096	1.494e-09	1.32207e-07
11	GO:0071174	BP	mitotic spindle checkpoint	11/860	36/32096	1.56313e-09	1.37236e-07
11	GO:1905819	BP	negative regulation of chromosome separation	11/860	36/32096	1.56313e-09	1.37236e-07
31	GO:0007018	BP	microtubule-based movement	31/860	328/32096	1.61268e-09	1.41031e-07
62	GO:0080135	BP	regulation of cellular response to stress	62/860	1003/32096	1.61918e-09	1.41046e-07
63	GO:0001775	BP	cell activation	63/860	1033/32096	1.67994e-09	1.4577e-07
30	GO:1901988	BP	negative regulation of cell cycle phase transition	30/860	310/32096	1.69161e-09	1.46213e-07
270	GO:0019538	BP	protein metabolic process	270/860	7232/32096	1.70745e-09	1.47012e-07
118	GO:0019220	BP	regulation of phosphate metabolic process	118/860	2501/32096	2.01498e-09	1.72824e-07
23	GO:0051302	BP	regulation of cell division	23/860	192/32096	2.35136e-09	2.00901e-07
101	GO:0051336	BP	regulation of hydrolase activity	101/860	2035/32096	2.46651e-09	2.09936e-07
9	GO:0008608	BP	attachment of spindle microtubules to kinetochore	9/860	22/32096	2.48419e-09	2.10637e-07
82	GO:0016032	BP	viral process	82/860	1523/32096	2.57639e-09	2.17627e-07
82	GO:0044403	BP	symbiont process	82/860	1524/32096	2.61356e-09	2.19934e-07
71	GO:0070161	CC	anchoring junction	71/860	1244/32096	2.78311e-09	2.32907e-07
14	GO:0097711	BP	ciliary basal body-plasma membrane docking	14/860	68/32096	2.85375e-09	2.37457e-07
256	GO:0034641	BP	cellular nitrogen compound metabolic process	256/860	6824/32096	2.86609e-09	2.37598e-07
7	GO:0001732	BP	formation of cytoplasmic translation initiation complex	7/860	11/32096	2.90829e-09	2.40203e-07
15	GO:0032155	CC	cell division site part	15/860	80/32096	3.06637e-09	2.52325e-07
46	GO:0070925	BP	organelle assembly	46/860	652/32096	3.34372e-09	2.74136e-07
70	GO:0005912	CC	adherens junction	70/860	1222/32096	3.46477e-09	2.8302e-07
14	GO:0032154	CC	cleavage furrow	14/860	69/32096	3.49248e-09	2.84242e-07
52	GO:0044454	CC	nuclear chromosome part	52/860	789/32096	3.64076e-09	2.95233e-07
38	GO:0006979	BP	response to oxidative stress	38/860	481/32096	3.87336e-09	3.11827e-07
11	GO:0033048	BP	negative regulation of mitotic sister chromatid segregation	11/860	39/32096	4.05217e-09	3.24617e-07
76	GO:0019752	BP	carboxylic acid metabolic process	76/860	1386/32096	4.06135e-09	3.24617e-07
41	GO:0033044	BP	regulation of chromosome organization	41/860	548/32096	4.57736e-09	3.63257e-07
208	GO:0006139	BP	nucleobase-containing compound metabolic process	208/860	5286/32096	4.73687e-09	3.74582e-07
60	GO:0061024	BP	membrane organization	60/860	990/32096	5.26019e-09	4.14496e-07
107	GO:0042325	BP	regulation of phosphorylation	107/860	2243/32096	5.87548e-09	4.61349e-07
12	GO:0007080	BP	mitotic metaphase plate congression	12/860	50/32096	6.04691e-09	4.73144e-07
10	GO:0101031	CC	chaperone complex	10/860	32/32096	6.84624e-09	5.31955e-07
10	GO:0033290	CC	eukaryotic 48S preinitiation complex	10/860	32/32096	6.84624e-09	5.31955e-07
14	GO:0005871	CC	kinesin complex	14/860	73/32096	7.56387e-09	5.85674e-07
62	GO:0042493	BP	response to drug	62/860	1049/32096	7.88658e-09	6.08549e-07
19	GO:1900180	BP	regulation of protein localization to nucleus	19/860	141/32096	8.20144e-09	6.30663e-07
15	GO:0044217	CC	other organism part	15/860	86/32096	8.67098e-09	6.64477e-07
8	GO:0051383	BP	kinetochore organization	8/860	18/32096	8.87231e-09	6.77577e-07
135	GO:0044248	BP	cellular catabolic process	135/860	3067/32096	8.93535e-09	6.80062e-07
45	GO:0006417	BP	regulation of translation	45/860	651/32096	9.20741e-09	6.98385e-07
278	GO:0003676	MF	nucleic acid binding	278/860	7640/32096	9.24266e-09	6.98682e-07
10	GO:0045841	BP	negative regulation of mitotic metaphase/anaphase transition	10/860	33/32096	9.58726e-09	7.17274e-07
10	GO:0031109	BP	microtubule polymerization or depolymerization	10/860	33/32096	9.58726e-09	7.17274e-07
10	GO:0071173	BP	spindle assembly checkpoint	10/860	33/32096	9.58726e-09	7.17274e-07
11	GO:0033046	BP	negative regulation of sister chromatid segregation	11/860	42/32096	9.61727e-09	7.17274e-07
6	GO:0000778	CC	condensed nuclear chromosome kinetochore	6/860	8/32096	9.72785e-09	7.23104e-07
13	GO:0051784	BP	negative regulation of nuclear division	13/860	63/32096	1.01962e-08	7.55396e-07
23	GO:0005635	CC	nuclear envelope	23/860	208/32096	1.10471e-08	8.15728e-07
114	GO:0010941	BP	regulation of cell death	114/860	2461/32096	1.14423e-08	8.42123e-07
34	GO:0043161	BP	proteasome-mediated ubiquitin-dependent protein catabolic process	34/860	417/32096	1.17107e-08	8.59039e-07
33	GO:0045121	CC	membrane raft	33/860	397/32096	1.20177e-08	8.78673e-07
11	GO:0051985	BP	negative regulation of chromosome segregation	11/860	43/32096	1.26112e-08	9.19054e-07
33	GO:0098857	CC	membrane microdomain	33/860	398/32096	1.27762e-08	9.28043e-07
10	GO:1902100	BP	negative regulation of metaphase/anaphase transition of cell cycle	10/860	34/32096	1.32563e-08	9.56681e-07
8	GO:1904871	BP	positive regulation of protein localization to Cajal body	8/860	19/32096	1.49642e-08	1.073e-06
8	GO:1904869	BP	regulation of protein localization to Cajal body	8/860	19/32096	1.49642e-08	1.073e-06
12	GO:0051233	CC	spindle midzone	12/860	54/32096	1.54858e-08	1.10684e-06
74	GO:0005794	CC	Golgi apparatus	74/860	1372/32096	1.58265e-08	1.12757e-06
63	GO:0045859	BP	regulation of protein kinase activity	63/860	1096/32096	1.72402e-08	1.22438e-06
23	GO:0031099	BP	regeneration	23/860	213/32096	1.73438e-08	1.22783e-06
36	GO:0048193	BP	Golgi vesicle transport	36/860	466/32096	1.76928e-08	1.24858e-06
10	GO:0016282	CC	eukaryotic 43S preinitiation complex	10/860	35/32096	1.81138e-08	1.27425e-06
48	GO:0051493	BP	regulation of cytoskeleton organization	48/860	736/32096	2.00089e-08	1.40314e-06
62	GO:0005925	CC	focal adhesion	62/860	1072/32096	2.03674e-08	1.42381e-06
9	GO:1904874	BP	positive regulation of telomerase RNA localization to Cajal body	9/860	27/32096	2.0752e-08	1.44615e-06
62	GO:0005924	CC	cell-substrate adherens junction	62/860	1075/32096	2.15591e-08	1.49772e-06
104	GO:0080134	BP	regulation of response to stress	104/860	2201/32096	2.16397e-08	1.49865e-06
200	GO:0065008	BP	regulation of biological quality	200/860	5134/32096	2.25371e-08	1.55596e-06
78	GO:0043436	BP	oxoacid metabolic process	78/860	1492/32096	2.31356e-08	1.59236e-06
62	GO:0030055	CC	cell-substrate junction	62/860	1079/32096	2.34454e-08	1.60872e-06
113	GO:1902531	BP	regulation of intracellular signal transduction	113/860	2470/32096	2.62878e-08	1.79822e-06
38	GO:0062012	BP	regulation of small molecule metabolic process	38/860	520/32096	3.12608e-08	2.13185e-06
10	GO:0070993	CC	translation preinitiation complex	10/860	37/32096	3.27419e-08	2.22605e-06
75	GO:0033365	BP	protein localization to organelle	75/860	1431/32096	3.42389e-08	2.32075e-06
46	GO:0008047	MF	enzyme activator activity	46/860	701/32096	3.47021e-08	2.34502e-06
212	GO:0046483	BP	heterocycle metabolic process	212/860	5547/32096	3.57512e-08	2.40861e-06
12	GO:0090224	BP	regulation of spindle organization	12/860	58/32096	3.6495e-08	2.45132e-06
90	GO:0048513	BP	animal organ development	90/860	1842/32096	4.05021e-08	2.70418e-06
33	GO:0098589	CC	membrane region	33/860	418/32096	4.14964e-08	2.7623e-06
9	GO:1904872	BP	regulation of telomerase RNA localization to Cajal body	9/860	29/32096	4.22607e-08	2.8048e-06
117	GO:0045184	BP	establishment of protein localization	117/860	2616/32096	4.30174e-08	2.84655e-06
11	GO:0045839	BP	negative regulation of mitotic nuclear division	11/860	48/32096	4.38449e-08	2.89273e-06
49	GO:0006281	BP	DNA repair	49/860	772/32096	4.42232e-08	2.90908e-06
12	GO:0043657	CC	host cell	12/860	59/32096	4.47019e-08	2.93192e-06
222	GO:1901360	BP	organic cyclic compound metabolic process	222/860	5901/32096	4.6364e-08	3.02711e-06
78	GO:0006082	BP	organic acid metabolic process	78/860	1512/32096	4.64247e-08	3.02711e-06
15	GO:1900182	BP	positive regulation of protein localization to nucleus	15/860	97/32096	4.68648e-08	3.03804e-06
15	GO:2000573	BP	positive regulation of DNA biosynthetic process	15/860	97/32096	4.68648e-08	3.03804e-06
90	GO:0051130	BP	positive regulation of cellular component organization	90/860	1853/32096	4.73113e-08	3.05809e-06
105	GO:0042981	BP	regulation of apoptotic process	105/860	2270/32096	5.12732e-08	3.3046e-06
24	GO:0031975	CC	envelope	24/860	245/32096	5.62833e-08	3.60666e-06
24	GO:0031967	CC	organelle envelope	24/860	245/32096	5.62833e-08	3.60666e-06
10	GO:0005852	CC	eukaryotic translation initiation factor 3 complex	10/860	39/32096	5.69289e-08	3.63757e-06
210	GO:0009058	BP	biosynthetic process	210/860	5525/32096	5.80603e-08	3.69927e-06
233	GO:0009889	BP	regulation of biosynthetic process	233/860	6277/32096	5.82875e-08	3.70316e-06
31	GO:0007568	BP	aging	31/860	383/32096	6.0709e-08	3.82609e-06
65	GO:0010638	BP	positive regulation of organelle organization	65/860	1184/32096	6.07371e-08	3.82609e-06
25	GO:0015630	CC	microtubule cytoskeleton	25/860	265/32096	6.27157e-08	3.93961e-06
151	GO:0048869	BP	cellular developmental process	151/860	3664/32096	6.3371e-08	3.96959e-06
26	GO:0051054	BP	positive regulation of DNA metabolic process	26/860	285/32096	6.74839e-08	4.20439e-06
25	GO:0051082	MF	unfolded protein binding	25/860	266/32096	6.74964e-08	4.20439e-06
67	GO:0043549	BP	regulation of kinase activity	67/860	1238/32096	7.02068e-08	4.36104e-06
34	GO:0010498	BP	proteasomal protein catabolic process	34/860	449/32096	7.10998e-08	4.39925e-06
15	GO:0006890	BP	retrograde vesicle-mediated transport, Golgi to endoplasmic reticulum	15/860	100/32096	7.12165e-08	4.39925e-06
41	GO:0052547	BP	regulation of peptidase activity	41/860	605/32096	7.2192e-08	4.44719e-06
92	GO:0044429	CC	mitochondrial part	92/860	1917/32096	7.24732e-08	4.45221e-06
192	GO:0009893	BP	positive regulation of metabolic process	192/860	4964/32096	7.61202e-08	4.66341e-06
58	GO:1901701	BP	cellular response to oxygen-containing compound	58/860	1007/32096	7.74835e-08	4.73392e-06
206	GO:1901576	BP	organic substance biosynthetic process	206/860	5421/32096	7.88237e-08	4.80264e-06
12	GO:0032212	BP	positive regulation of telomere maintenance via telomerase	12/860	62/32096	8.0134e-08	4.86918e-06
211	GO:0006725	BP	cellular aromatic compound metabolic process	211/860	5577/32096	8.32995e-08	5.04777e-06
56	GO:0019904	MF	protein domain specific binding	56/860	968/32096	8.406e-08	5.08005e-06
105	GO:0043067	BP	regulation of programmed cell death	105/860	2300/32096	9.14865e-08	5.51392e-06
12	GO:0044216	CC	other organism cell	12/860	63/32096	9.659e-08	5.80581e-06
224	GO:0048583	BP	regulation of response to stimulus	224/860	6025/32096	9.90731e-08	5.93906e-06
186	GO:0048856	BP	anatomical structure development	186/860	4785/32096	1.06765e-07	6.38302e-06
19	GO:0022406	BP	membrane docking	19/860	165/32096	1.07922e-07	6.43489e-06
9	GO:0007094	BP	mitotic spindle assembly checkpoint	9/860	32/32096	1.10123e-07	6.54862e-06
168	GO:0051173	BP	positive regulation of nitrogen compound metabolic process	168/860	4221/32096	1.18686e-07	7.03907e-06
90	GO:0005730	CC	nucleolus	90/860	1882/32096	1.28045e-07	7.574e-06
8	GO:0005832	CC	chaperonin-containing T-complex	8/860	24/32096	1.29279e-07	7.60665e-06
8	GO:0097431	CC	mitotic spindle pole	8/860	24/32096	1.29279e-07	7.60665e-06
39	GO:0052548	BP	regulation of endopeptidase activity	39/860	573/32096	1.34291e-07	7.88079e-06
198	GO:0044249	BP	cellular biosynthetic process	198/860	5200/32096	1.35598e-07	7.93659e-06
18	GO:0140056	BP	organelle localization by membrane tethering	18/860	151/32096	1.36959e-07	7.99527e-06
34	GO:0006457	BP	protein folding	34/860	462/32096	1.40042e-07	8.15389e-06
16	GO:0051321	BP	meiotic cell cycle	16/860	120/32096	1.42201e-07	8.25801e-06
9	GO:1990752	CC	microtubule end	9/860	33/32096	1.47823e-07	8.56224e-06
92	GO:0034613	BP	cellular protein localization	92/860	1954/32096	1.4885e-07	8.57849e-06
7	GO:0045132	BP	meiotic chromosome segregation	7/860	17/32096	1.48873e-07	8.57849e-06
11	GO:0060236	BP	regulation of mitotic spindle organization	11/860	54/32096	1.60449e-07	9.22166e-06
21	GO:0030705	BP	cytoskeleton-dependent intracellular transport	21/860	204/32096	1.62997e-07	9.34403e-06
12	GO:1904358	BP	positive regulation of telomere maintenance via telomere lengthening	12/860	66/32096	1.65554e-07	9.46631e-06
93	GO:0006928	BP	movement of cell or subcellular component	93/860	1978/32096	1.70782e-07	9.74026e-06
8	GO:0002183	BP	cytoplasmic translational initiation	8/860	25/32096	1.85649e-07	1.05612e-05
33	GO:0050662	MF	coenzyme binding	33/860	446/32096	1.88512e-07	1.06968e-05
179	GO:0031325	BP	positive regulation of cellular metabolic process	179/860	4601/32096	1.95624e-07	1.10721e-05
38	GO:0030163	BP	protein catabolic process	38/860	560/32096	2.09525e-07	1.18289e-05
56	GO:0008283	BP	cell population proliferation	56/860	994/32096	2.14159e-07	1.20599e-05
92	GO:0070727	BP	cellular macromolecule localization	92/860	1966/32096	2.33774e-07	1.30984e-05
184	GO:0009892	BP	negative regulation of metabolic process	184/860	4778/32096	2.34505e-07	1.31064e-05
92	GO:0031410	CC	cytoplasmic vesicle	92/860	1981/32096	2.70342e-07	1.50716e-05
18	GO:0042542	BP	response to hydrogen peroxide	18/860	158/32096	2.72876e-07	1.51749e-05
127	GO:0051704	BP	multi-organism process	127/860	3006/32096	2.80416e-07	1.55329e-05
92	GO:0097708	CC	intracellular vesicle	92/860	1984/32096	2.80707e-07	1.55329e-05
79	GO:0009894	BP	regulation of catabolic process	79/860	1608/32096	2.84067e-07	1.56799e-05
20	GO:0016925	BP	protein sumoylation	20/860	193/32096	2.86823e-07	1.5793e-05
6	GO:0000796	CC	condensin complex	6/860	12/32096	2.9276e-07	1.60801e-05
16	GO:0044843	BP	cell cycle G1/S phase transition	16/860	127/32096	3.14333e-07	1.71809e-05
17	GO:0031145	BP	anaphase-promoting complex-dependent catabolic process	17/860	143/32096	3.15573e-07	1.71809e-05
14	GO:0031023	BP	microtubule organizing center organization	14/860	97/32096	3.15882e-07	1.71809e-05
17	GO:0000793	CC	condensed chromosome	17/860	143/32096	3.15573e-07	1.71809e-05
284	GO:0050896	BP	response to stimulus	284/860	8126/32096	3.34467e-07	1.81475e-05
75	GO:0060548	BP	negative regulation of cell death	75/860	1516/32096	3.38717e-07	1.83335e-05
16	GO:1900542	BP	regulation of purine nucleotide metabolic process	16/860	128/32096	3.50415e-07	1.89207e-05
57	GO:0033993	BP	response to lipid	57/860	1033/32096	3.58502e-07	1.93106e-05
111	GO:0015833	BP	peptide transport	111/860	2546/32096	3.61736e-07	1.94326e-05
13	GO:0032206	BP	positive regulation of telomere maintenance	13/860	84/32096	3.63227e-07	1.94326e-05
8	GO:0000779	CC	condensed chromosome, centromeric region	8/860	27/32096	3.63382e-07	1.94326e-05
7	GO:1904851	BP	positive regulation of establishment of protein localization to telomere	7/860	19/32096	3.68049e-07	1.95883e-05
7	GO:0002199	CC	zona pellucida receptor complex	7/860	19/32096	3.68049e-07	1.95883e-05
52	GO:0030030	BP	cell projection organization	52/860	913/32096	3.90583e-07	2.07381e-05
225	GO:0044267	BP	cellular protein metabolic process	225/860	6152/32096	4.02704e-07	2.123e-05
19	GO:0032392	BP	DNA geometric change	19/860	180/32096	4.25038e-07	2.23546e-05
226	GO:0031326	BP	regulation of cellular biosynthetic process	226/860	6191/32096	4.2983e-07	2.25534e-05
69	GO:0044087	BP	regulation of cellular component biogenesis	69/860	1356/32096	4.34038e-07	2.2668e-05
16	GO:0006140	BP	regulation of nucleotide metabolic process	16/860	130/32096	4.34046e-07	2.2668e-05
110	GO:0015031	BP	protein transport	110/860	2519/32096	4.37691e-07	2.28049e-05
10	GO:0044380	BP	protein localization to cytoskeleton	10/860	48/32096	4.7097e-07	2.44817e-05
144	GO:0031324	BP	negative regulation of cellular metabolic process	144/860	3560/32096	4.7594e-07	2.46825e-05
4	GO:0000942	CC	condensed nuclear chromosome outer kinetochore	4/860	4/32096	5.11961e-07	2.6489e-05
93	GO:0001932	BP	regulation of protein phosphorylation	93/860	2029/32096	5.20584e-07	2.68728e-05
58	GO:1901565	BP	organonitrogen compound catabolic process	58/860	1068/32096	5.60199e-07	2.88509e-05
23	GO:0000302	BP	response to reactive oxygen species	23/860	258/32096	5.72416e-07	2.94121e-05
15	GO:0031100	BP	animal organ regeneration	15/860	117/32096	5.8224e-07	2.98482e-05
107	GO:0098772	MF	molecular function regulator	107/860	2451/32096	6.23824e-07	3.19066e-05
16	GO:0051225	BP	spindle assembly	16/860	134/32096	6.57559e-07	3.35551e-05
26	GO:1902115	BP	regulation of organelle assembly	26/860	321/32096	6.86418e-07	3.49478e-05
179	GO:0031090	CC	organelle membrane	179/860	4687/32096	6.88887e-07	3.49936e-05
30	GO:0046677	BP	response to antibiotic	30/860	406/32096	6.92439e-07	3.50941e-05
20	GO:0045931	BP	positive regulation of mitotic cell cycle	20/860	204/32096	6.98266e-07	3.53091e-05
13	GO:0046794	BP	transport of virus	13/860	89/32096	7.21587e-07	3.64059e-05
170	GO:0010604	BP	positive regulation of macromolecule metabolic process	170/860	4413/32096	7.83382e-07	3.94343e-05
7	GO:0035371	CC	microtubule plus-end	7/860	21/32096	8.10466e-07	4.07058e-05
167	GO:0009966	BP	regulation of signal transduction	167/860	4324/32096	8.2336e-07	4.12605e-05
14	GO:1904356	BP	regulation of telomere maintenance via telomere lengthening	14/860	105/32096	8.50483e-07	4.25241e-05
111	GO:0031399	BP	regulation of protein modification process	111/860	2590/32096	8.69474e-07	4.33765e-05
111	GO:0042886	BP	amide transport	111/860	2593/32096	8.89041e-07	4.42536e-05
28	GO:0043434	BP	response to peptide hormone	28/860	370/32096	1.01152e-06	5.02382e-05
141	GO:0009056	BP	catabolic process	141/860	3520/32096	1.01766e-06	5.04307e-05
38	GO:0022411	BP	cellular component disassembly	38/860	596/32096	1.05114e-06	5.19745e-05
37	GO:0016874	MF	ligase activity	37/860	573/32096	1.14912e-06	5.66935e-05
7	GO:1904816	BP	positive regulation of protein localization to chromosome, telomeric region	7/860	22/32096	1.16117e-06	5.71616e-05
8	GO:0090169	BP	regulation of spindle assembly	8/860	31/32096	1.17424e-06	5.76774e-05
15	GO:0044766	BP	multi-organism transport	15/860	124/32096	1.23672e-06	6.04797e-05
15	GO:1902579	BP	multi-organism localization	15/860	124/32096	1.23672e-06	6.04797e-05
72	GO:0032269	BP	negative regulation of cellular protein metabolic process	72/860	1473/32096	1.23989e-06	6.05022e-05
41	GO:0032550	MF	purine ribonucleoside binding	41/860	670/32096	1.24845e-06	6.07872e-05
40	GO:0120036	BP	plasma membrane bounded cell projection organization	40/860	639/32096	1.26393e-06	6.14067e-05
42	GO:1904951	BP	positive regulation of establishment of protein localization	42/860	698/32096	1.28919e-06	6.24976e-05
37	GO:0010639	BP	negative regulation of organelle organization	37/860	577/32096	1.3116e-06	6.34463e-05
68	GO:0043066	BP	negative regulation of apoptotic process	68/860	1374/32096	1.3229e-06	6.38545e-05
41	GO:0010035	BP	response to inorganic substance	41/860	673/32096	1.35757e-06	6.52452e-05
41	GO:0001883	MF	purine nucleoside binding	41/860	673/32096	1.35757e-06	6.52452e-05
13	GO:0032210	BP	regulation of telomere maintenance via telomerase	13/860	94/32096	1.36705e-06	6.55595e-05
15	GO:0006986	BP	response to unfolded protein	15/860	125/32096	1.37098e-06	6.56072e-05
9	GO:0072698	BP	protein localization to microtubule cytoskeleton	9/860	42/32096	1.37704e-06	6.5756e-05
41	GO:0051259	BP	protein complex oligomerization	41/860	674/32096	1.39719e-06	6.64337e-05
41	GO:0032549	MF	ribonucleoside binding	41/860	674/32096	1.39719e-06	6.64337e-05
61	GO:0002252	BP	immune effector process	61/860	1187/32096	1.40345e-06	6.65893e-05
24	GO:0097305	BP	response to alcohol	24/860	292/32096	1.40937e-06	6.67282e-05
170	GO:0010605	BP	negative regulation of macromolecule metabolic process	170/860	4449/32096	1.42038e-06	6.71069e-05
10	GO:0051653	BP	spindle localization	10/860	54/32096	1.4904e-06	7.02661e-05
38	GO:0000785	CC	chromatin	38/860	606/32096	1.508e-06	7.09458e-05
15	GO:0000082	BP	G1/S transition of mitotic cell cycle	15/860	126/32096	1.51819e-06	7.12751e-05
19	GO:0017038	BP	protein import	19/860	196/32096	1.56099e-06	7.30771e-05
5	GO:0070938	CC	contractile ring	5/860	9/32096	1.57296e-06	7.30771e-05
11	GO:0016875	MF	ligase activity, forming carbon-oxygen bonds	11/860	67/32096	1.56933e-06	7.30771e-05
11	GO:0004812	MF	aminoacyl-tRNA ligase activity	11/860	67/32096	1.56933e-06	7.30771e-05
5	GO:0016885	MF	ligase activity, forming carbon-carbon bonds	5/860	9/32096	1.57296e-06	7.30771e-05
21	GO:1901796	BP	regulation of signal transduction by p53 class mediator	21/860	234/32096	1.57641e-06	7.30852e-05
40	GO:0045860	BP	positive regulation of protein kinase activity	40/860	651/32096	1.61268e-06	7.46115e-05
41	GO:0032561	MF	guanyl ribonucleotide binding	41/860	679/32096	1.62183e-06	7.48793e-05
41	GO:0019001	MF	guanyl nucleotide binding	41/860	680/32096	1.67241e-06	7.70554e-05
14	GO:0044853	CC	plasma membrane raft	14/860	111/32096	1.6805e-06	7.71093e-05
15	GO:0003684	MF	damaged DNA binding	15/860	127/32096	1.67942e-06	7.71093e-05
17	GO:2000278	BP	regulation of DNA biosynthetic process	17/860	161/32096	1.69641e-06	7.75202e-05
40	GO:0005525	MF	GTP binding	40/860	653/32096	1.69595e-06	7.75202e-05
10	GO:0030261	BP	chromosome condensation	10/860	55/32096	1.7781e-06	8.10873e-05
11	GO:0034502	BP	protein localization to chromosome	11/860	68/32096	1.82718e-06	8.31556e-05
17	GO:0042470	CC	melanosome	17/860	162/32096	1.8487e-06	8.37929e-05
17	GO:0048770	CC	pigment granule	17/860	162/32096	1.8487e-06	8.37929e-05
33	GO:0009636	BP	response to toxic substance	33/860	495/32096	1.92152e-06	8.69166e-05
41	GO:0001882	MF	nucleoside binding	41/860	685/32096	1.95676e-06	8.83316e-05
22	GO:0009266	BP	response to temperature stimulus	22/860	257/32096	1.96875e-06	8.86933e-05
28	GO:0104004	BP	cellular response to environmental stimulus	28/860	383/32096	1.98678e-06	8.91453e-05
28	GO:0071214	BP	cellular response to abiotic stimulus	28/860	383/32096	1.98678e-06	8.91453e-05
55	GO:0010608	BP	posttranscriptional regulation of gene expression	55/860	1040/32096	1.99691e-06	8.94198e-05
15	GO:0032508	BP	DNA duplex unwinding	15/860	129/32096	2.04869e-06	9.13714e-05
15	GO:0032204	BP	regulation of telomere maintenance	15/860	129/32096	2.04869e-06	9.13714e-05
66	GO:0006259	BP	DNA metabolic process	66/860	1330/32096	2.09365e-06	9.31904e-05
37	GO:2001233	BP	regulation of apoptotic signaling pathway	37/860	591/32096	2.15246e-06	9.56171e-05
7	GO:0070203	BP	regulation of establishment of protein localization to telomere	7/860	24/32096	2.24876e-06	9.96963e-05
19	GO:0006446	BP	regulation of translational initiation	19/860	201/32096	2.27535e-06	0.000100675
179	GO:0023051	BP	regulation of signaling	179/860	4783/32096	2.31566e-06	0.000102256
66	GO:0019637	BP	organophosphate metabolic process	66/860	1342/32096	2.4064e-06	0.000106053
68	GO:0043069	BP	negative regulation of programmed cell death	68/860	1397/32096	2.45857e-06	0.000107937
93	GO:0042995	CC	cell projection	93/860	2108/32096	2.45884e-06	0.000107937
131	GO:0051172	BP	negative regulation of nitrogen compound metabolic process	131/860	3264/32096	2.48525e-06	0.000108456
86	GO:0120025	CC	plasma membrane bounded cell projection	86/860	1910/32096	2.48138e-06	0.000108456
13	GO:0016835	MF	carbon-oxygen lyase activity	13/860	99/32096	2.48291e-06	0.000108456
17	GO:0042770	BP	signal transduction in response to DNA damage	17/860	166/32096	2.58908e-06	0.000112766
110	GO:0030154	BP	cell differentiation	110/860	2626/32096	2.72384e-06	0.000118405
15	GO:0005643	CC	nuclear pore	15/860	132/32096	2.73955e-06	0.000118856
34	GO:0051052	BP	regulation of DNA metabolic process	34/860	522/32096	2.87054e-06	0.000124297
53	GO:0048471	CC	perinuclear region of cytoplasm	53/860	990/32096	2.90549e-06	0.000125567
53	GO:0030162	BP	regulation of proteolysis	53/860	991/32096	2.933e-06	0.00012651
10	GO:0007077	BP	mitotic nuclear envelope disassembly	10/860	58/32096	2.95038e-06	0.000127014
19	GO:0010212	BP	response to ionizing radiation	19/860	205/32096	3.04737e-06	0.000130844
7	GO:0070202	BP	regulation of establishment of protein localization to chromosome	7/860	25/32096	3.05107e-06	0.000130844
34	GO:0006520	BP	cellular amino acid metabolic process	34/860	525/32096	3.1219e-06	0.000133624
12	GO:0075733	BP	intracellular transport of virus	12/860	86/32096	3.15118e-06	0.000134619
101	GO:0051247	BP	positive regulation of protein metabolic process	101/860	2363/32096	3.16212e-06	0.000134828
8	GO:0090543	CC	Flemming body	8/860	35/32096	3.18628e-06	0.000135599
48	GO:0019866	CC	organelle inner membrane	48/860	872/32096	3.22697e-06	0.000137069
13	GO:0032465	BP	regulation of cytokinesis	13/860	102/32096	3.48731e-06	0.000147286
13	GO:0043470	BP	regulation of carbohydrate catabolic process	13/860	102/32096	3.48731e-06	0.000147286
18	GO:0005814	CC	centriole	18/860	188/32096	3.48236e-06	0.000147286
73	GO:0051248	BP	negative regulation of protein metabolic process	73/860	1551/32096	3.49536e-06	0.000147347
14	GO:1903578	BP	regulation of ATP metabolic process	14/860	118/32096	3.5094e-06	0.00014766
15	GO:0035966	BP	response to topologically incorrect protein	15/860	135/32096	3.63185e-06	0.000152524
15	GO:0031570	BP	DNA integrity checkpoint	15/860	136/32096	3.98236e-06	0.00016693
108	GO:0031328	BP	positive regulation of cellular biosynthetic process	108/860	2581/32096	4.123e-06	0.000172501
11	GO:0006418	BP	tRNA aminoacylation for protein translation	11/860	74/32096	4.30555e-06	0.000179465
89	GO:0009057	BP	macromolecule catabolic process	89/860	2017/32096	4.33513e-06	0.000180361
142	GO:0071702	BP	organic substance transport	142/860	3647/32096	4.42437e-06	0.000183731
122	GO:1901575	BP	organic substance catabolic process	122/860	3011/32096	4.44379e-06	0.000184194
9	GO:0051293	BP	establishment of spindle localization	9/860	48/32096	4.48599e-06	0.000185338
42	GO:0009117	BP	nucleotide metabolic process	42/860	733/32096	4.48801e-06	0.000185338
26	GO:2000116	BP	regulation of cysteine-type endopeptidase activity	26/860	356/32096	4.65019e-06	0.000191681
210	GO:2000112	BP	regulation of cellular macromolecule biosynthetic process	210/860	5860/32096	4.7529e-06	0.000195553
109	GO:0009891	BP	positive regulation of biosynthetic process	109/860	2623/32096	4.88263e-06	0.000200176
96	GO:0032270	BP	positive regulation of cellular protein metabolic process	96/860	2239/32096	4.88322e-06	0.000200176
22	GO:0016829	MF	lyase activity	22/860	272/32096	4.95983e-06	0.000202572
22	GO:0004386	MF	helicase activity	22/860	272/32096	4.95983e-06	0.000202572
49	GO:0071495	BP	cellular response to endogenous stimulus	49/860	909/32096	5.08067e-06	0.000207128
13	GO:1903902	BP	positive regulation of viral life cycle	13/860	106/32096	5.37845e-06	0.000218493
7	GO:1904814	BP	regulation of protein localization to chromosome, telomeric region	7/860	27/32096	5.37903e-06	0.000218493
5	GO:0051315	BP	attachment of mitotic spindle microtubules to kinetochore	5/860	11/32096	5.51496e-06	0.000222592
10	GO:0006323	BP	DNA packaging	10/860	62/32096	5.51989e-06	0.000222592
10	GO:0051081	BP	nuclear envelope disassembly	10/860	62/32096	5.51989e-06	0.000222592
10	GO:0030397	BP	membrane disassembly	10/860	62/32096	5.51989e-06	0.000222592
47	GO:0055086	BP	nucleobase-containing small molecule metabolic process	47/860	867/32096	5.62327e-06	0.000226352
19	GO:2001251	BP	negative regulation of chromosome organization	19/860	214/32096	5.71553e-06	0.000229651
32	GO:0060589	MF	nucleoside-triphosphatase regulator activity	32/860	491/32096	5.84305e-06	0.000234352
30	GO:0032870	BP	cellular response to hormone stimulus	30/860	452/32096	6.07292e-06	0.000243135
8	GO:0010165	BP	response to X-ray	8/860	38/32096	6.16641e-06	0.000245995
8	GO:0044183	MF	protein folding chaperone	8/860	38/32096	6.16641e-06	0.000245995
175	GO:0010646	BP	regulation of cell communication	175/860	4732/32096	6.80353e-06	0.000270926
39	GO:0071900	BP	regulation of protein serine/threonine kinase activity	39/860	659/32096	6.88663e-06	0.000273618
53	GO:0051129	BP	negative regulation of cellular component organization	53/860	1023/32096	6.89566e-06	0.000273618
213	GO:0010556	BP	regulation of macromolecule biosynthetic process	213/860	5994/32096	7.10459e-06	0.000281407
6	GO:0071459	BP	protein localization to chromosome, centromeric region	6/860	19/32096	7.31932e-06	0.000288886
6	GO:0008278	CC	cohesin complex	6/860	19/32096	7.31932e-06	0.000288886
10	GO:0035578	CC	azurophil granule lumen	10/860	64/32096	7.41018e-06	0.000291956
14	GO:0019886	BP	antigen processing and presentation of exogenous peptide antigen via MHC class II	14/860	126/32096	7.61105e-06	0.000299341
42	GO:0006753	BP	nucleoside phosphate metabolic process	42/860	740/32096	7.70048e-06	0.000302325
15	GO:0030330	BP	DNA damage response, signal transduction by p53 class mediator	15/860	144/32096	8.06549e-06	0.000316099
20	GO:2001242	BP	regulation of intrinsic apoptotic signaling pathway	20/860	240/32096	8.48926e-06	0.000332124
10	GO:0051972	BP	regulation of telomerase activity	10/860	65/32096	8.54884e-06	0.000333869
108	GO:0051049	BP	regulation of transport	108/860	2624/32096	8.92903e-06	0.000348107
42	GO:0033674	BP	positive regulation of kinase activity	42/860	750/32096	9.13663e-06	0.000354588
14	GO:0002495	BP	antigen processing and presentation of peptide antigen via MHC class II	14/860	128/32096	9.14297e-06	0.000354588
14	GO:1900034	BP	regulation of cellular response to heat	14/860	128/32096	9.14297e-06	0.000354588
8	GO:0051973	BP	positive regulation of telomerase activity	8/860	40/32096	9.24883e-06	0.000358071
11	GO:0006110	BP	regulation of glycolytic process	11/860	80/32096	9.32942e-06	0.000360565
20	GO:0006260	BP	DNA replication	20/860	244/32096	1.08389e-05	0.000418178
14	GO:0006606	BP	protein import into nucleus	14/860	130/32096	1.09416e-05	0.000421414
30	GO:1901652	BP	response to peptide	30/860	457/32096	1.12452e-05	0.000432359
28	GO:0009165	BP	nucleotide biosynthetic process	28/860	420/32096	1.13154e-05	0.00043431
101	GO:0010557	BP	positive regulation of macromolecule biosynthetic process	101/860	2437/32096	1.13775e-05	0.000435943
121	GO:0002376	BP	immune system process	121/860	3043/32096	1.14826e-05	0.000439016
7	GO:0007076	BP	mitotic chromosome condensation	7/860	30/32096	1.14971e-05	0.000439016
13	GO:0072431	BP	signal transduction involved in mitotic G1 DNA damage checkpoint	13/860	114/32096	1.2037e-05	0.000455729
13	GO:1902402	BP	signal transduction involved in mitotic DNA damage checkpoint	13/860	114/32096	1.2037e-05	0.000455729
13	GO:1902403	BP	signal transduction involved in mitotic DNA integrity checkpoint	13/860	114/32096	1.2037e-05	0.000455729
13	GO:1902400	BP	intracellular signal transduction involved in G1 DNA damage checkpoint	13/860	114/32096	1.2037e-05	0.000455729
13	GO:0072413	BP	signal transduction involved in mitotic cell cycle checkpoint	13/860	114/32096	1.2037e-05	0.000455729
18	GO:0051262	BP	protein tetramerization	18/860	206/32096	1.24387e-05	0.00047014
24	GO:0043281	BP	regulation of cysteine-type endopeptidase activity involved in apoptotic process	24/860	332/32096	1.26592e-05	0.000477665
11	GO:0043039	BP	tRNA aminoacylation	11/860	83/32096	1.33638e-05	0.0005034
28	GO:1901293	BP	nucleoside phosphate biosynthetic process	28/860	424/32096	1.34582e-05	0.000506101
6	GO:0007019	BP	microtubule depolymerization	6/860	21/32096	1.39826e-05	0.000524935
18	GO:0021700	BP	developmental maturation	18/860	208/32096	1.41898e-05	0.000530927
18	GO:0071478	BP	cellular response to radiation	18/860	208/32096	1.41898e-05	0.000530927
5	GO:0090306	BP	spindle assembly involved in meiosis	5/860	13/32096	1.46912e-05	0.000548767
123	GO:0071705	BP	nitrogen compound transport	123/860	3126/32096	1.47818e-05	0.000551227
35	GO:0051346	BP	negative regulation of hydrolase activity	35/860	592/32096	1.4829e-05	0.000552064
11	GO:0043038	BP	amino acid activation	11/860	84/32096	1.5009e-05	0.000557836
25	GO:0016054	BP	organic acid catabolic process	25/860	358/32096	1.51615e-05	0.000561632
25	GO:0046395	BP	carboxylic acid catabolic process	25/860	358/32096	1.51615e-05	0.000561632
160	GO:0036211	BP	protein modification process	160/860	4310/32096	1.54659e-05	0.000571008
160	GO:0006464	BP	cellular protein modification process	160/860	4310/32096	1.54659e-05	0.000571008
14	GO:0002504	BP	antigen processing and presentation of peptide or polysaccharide antigen via MHC class II	14/860	134/32096	1.55004e-05	0.000571335
17	GO:0071156	BP	regulation of cell cycle arrest	17/860	190/32096	1.58135e-05	0.000581917
31	GO:0003924	MF	GTPase activity	31/860	497/32096	1.58759e-05	0.00058325
21	GO:1902806	BP	regulation of cell cycle G1/S phase transition	21/860	272/32096	1.63805e-05	0.000600796
94	GO:0043603	BP	cellular amide metabolic process	94/860	2232/32096	1.64509e-05	0.00060239
4	GO:0070127	BP	tRNA aminoacylation for mitochondrial protein translation	4/860	7/32096	1.67968e-05	0.000613044
26	GO:0006310	BP	DNA recombination	26/860	383/32096	1.68647e-05	0.000614514
23	GO:0010951	BP	negative regulation of endopeptidase activity	23/860	317/32096	1.79806e-05	0.000654106
55	GO:0043086	BP	negative regulation of catalytic activity	55/860	1120/32096	1.82526e-05	0.00066292
71	GO:0044092	BP	negative regulation of molecular function	71/860	1571/32096	1.87715e-05	0.000680656
3	GO:0015990	BP	electron transport coupled proton transport	3/860	3/32096	1.9172e-05	0.000691401
3	GO:0015988	BP	energy coupled proton transmembrane transport, against electrochemical gradient	3/860	3/32096	1.9172e-05	0.000691401
246	GO:0010468	BP	regulation of gene expression	246/860	7205/32096	1.919e-05	0.000691401
13	GO:0051436	BP	obsolete negative regulation of ubiquitin-protein ligase activity involved in mitotic cell cycle	13/860	119/32096	1.91918e-05	0.000691401
80	GO:0006508	BP	proteolysis	80/860	1834/32096	1.92894e-05	0.000693795
111	GO:1901566	BP	organonitrogen compound biosynthetic process	111/860	2776/32096	2.0444e-05	0.000734141
54	GO:0070201	BP	regulation of establishment of protein localization	54/860	1087/32096	2.05387e-05	0.000736357
15	GO:1902911	CC	protein kinase complex	15/860	156/32096	2.11562e-05	0.000757278
47	GO:0003006	BP	developmental process involved in reproduction	47/860	902/32096	2.1313e-05	0.000761667
14	GO:1901989	BP	positive regulation of cell cycle phase transition	14/860	138/32096	2.1658e-05	0.000772758
5	GO:0051299	BP	centrosome separation	5/860	14/32096	2.23482e-05	0.000796109
29	GO:0031647	BP	regulation of protein stability	29/860	456/32096	2.2999e-05	0.000817985
28	GO:0030695	MF	GTPase regulator activity	28/860	428/32096	2.42281e-05	0.00086033
163	GO:0090304	BP	nucleic acid metabolic process	163/860	4440/32096	2.46025e-05	0.000872236
44	GO:0051603	BP	proteolysis involved in cellular protein catabolic process	44/860	827/32096	2.4718e-05	0.00087494
18	GO:0006888	BP	endoplasmic reticulum to Golgi vesicle-mediated transport	18/860	217/32096	2.51137e-05	0.000887536
44	GO:0048037	MF	cofactor binding	44/860	829/32096	2.52404e-05	0.000890603
12	GO:0000077	BP	DNA damage checkpoint	12/860	105/32096	2.52973e-05	0.000891201
145	GO:0044271	BP	cellular nitrogen compound biosynthetic process	145/860	3867/32096	2.59391e-05	0.000912369
99	GO:0042127	BP	regulation of cell population proliferation	99/860	2425/32096	2.64917e-05	0.000928877
44	GO:0051020	MF	GTPase binding	44/860	833/32096	2.64909e-05	0.000928877
79	GO:0120038	CC	plasma membrane bounded cell projection part	79/860	1826/32096	2.69246e-05	0.000942573
20	GO:0034599	BP	cellular response to oxidative stress	20/860	260/32096	2.72314e-05	0.000951818
10	GO:0042162	MF	telomeric DNA binding	10/860	74/32096	2.76214e-05	0.00096394
22	GO:0005875	CC	microtubule associated complex	22/860	304/32096	2.82334e-05	0.000983758
33	GO:0009314	BP	response to radiation	33/860	561/32096	2.91768e-05	0.00101504
166	GO:0043412	BP	macromolecule modification	166/860	4552/32096	2.98722e-05	0.00103762
21	GO:0031175	BP	neuron projection development	21/860	284/32096	3.1092e-05	0.00107831
22	GO:0019887	MF	protein kinase regulator activity	22/860	306/32096	3.11842e-05	0.00107983
63	GO:0051345	BP	positive regulation of hydrolase activity	63/860	1360/32096	3.18501e-05	0.00110117
131	GO:0050793	BP	regulation of developmental process	131/860	3430/32096	3.24255e-05	0.00111802
13	GO:0072401	BP	signal transduction involved in DNA integrity checkpoint	13/860	125/32096	3.24876e-05	0.00111802
13	GO:0072422	BP	signal transduction involved in DNA damage checkpoint	13/860	125/32096	3.24876e-05	0.00111802
5	GO:0034501	BP	protein localization to kinetochore	5/860	15/32096	3.27822e-05	0.00111938
5	GO:0006768	BP	biotin metabolic process	5/860	15/32096	3.27822e-05	0.00111938
5	GO:0075522	BP	IRES-dependent viral translational initiation	5/860	15/32096	3.27822e-05	0.00111938
4	GO:0070601	BP	centromeric sister chromatid cohesion	4/860	8/32096	3.28788e-05	0.00111938
4	GO:0007100	BP	mitotic centrosome separation	4/860	8/32096	3.28788e-05	0.00111938
5	GO:0017166	MF	vinculin binding	5/860	15/32096	3.27822e-05	0.00111938
4	GO:0016421	MF	CoA carboxylase activity	4/860	8/32096	3.28788e-05	0.00111938
10	GO:0051258	BP	protein polymerization	10/860	76/32096	3.4976e-05	0.00118897
13	GO:0072395	BP	signal transduction involved in cell cycle checkpoint	13/860	126/32096	3.53495e-05	0.00119802
13	GO:0051437	BP	obsolete positive regulation of ubiquitin-protein ligase activity involved in regulation of mitotic cell cycle transition	13/860	126/32096	3.53495e-05	0.00119802
33	GO:0006163	BP	purine nucleotide metabolic process	33/860	568/32096	3.56919e-05	0.00120778
79	GO:0044463	CC	cell projection part	79/860	1829/32096	3.61423e-05	0.00122117
43	GO:0005743	CC	mitochondrial inner membrane	43/860	818/32096	3.68281e-05	0.00124246
23	GO:0010466	BP	negative regulation of peptidase activity	23/860	332/32096	3.71287e-05	0.00125071
15	GO:0000723	BP	telomere maintenance	15/860	164/32096	3.8083e-05	0.00128092
35	GO:0044282	BP	small molecule catabolic process	35/860	617/32096	3.8757e-05	0.0013004
61	GO:0008284	BP	positive regulation of cell population proliferation	61/860	1322/32096	3.88252e-05	0.0013004
9	GO:0006099	BP	tricarboxylic acid cycle	9/860	62/32096	3.88372e-05	0.0013004
35	GO:0072521	BP	purine-containing compound metabolic process	35/860	619/32096	4.05249e-05	0.00135488
7	GO:0040001	BP	establishment of mitotic spindle localization	7/860	36/32096	4.09902e-05	0.00136839
43	GO:0090407	BP	organophosphate biosynthetic process	43/860	826/32096	4.14682e-05	0.00138186
6	GO:1905508	BP	protein localization to microtubule organizing center	6/860	25/32096	4.16416e-05	0.00138186
6	GO:0071539	BP	protein localization to centrosome	6/860	25/32096	4.16416e-05	0.00138186
6	GO:0009083	BP	branched-chain amino acid catabolic process	6/860	25/32096	4.16416e-05	0.00138186
64	GO:0031329	BP	regulation of cellular catabolic process	64/860	1403/32096	4.21225e-05	0.00139574
56	GO:0042803	MF	protein homodimerization activity	56/860	1176/32096	4.24684e-05	0.00140511
8	GO:0051193	BP	regulation of cofactor metabolic process	8/860	49/32096	4.38471e-05	0.00144858
29	GO:0071407	BP	cellular response to organic cyclic compound	29/860	476/32096	4.40174e-05	0.00145205
22	GO:0044450	CC	microtubule organizing center part	22/860	314/32096	4.59543e-05	0.00151371
122	GO:0034645	BP	cellular macromolecule biosynthetic process	122/860	3168/32096	4.64091e-05	0.00152644
12	GO:0051781	BP	positive regulation of cell division	12/860	112/32096	4.82798e-05	0.00158329
18	GO:0097223	CC	sperm part	18/860	228/32096	4.82322e-05	0.00158329
88	GO:0030054	CC	cell junction	88/860	2125/32096	5.05928e-05	0.00165671
12	GO:0006977	BP	DNA damage response, signal transduction by p53 class mediator resulting in cell cycle arrest	12/860	113/32096	5.27176e-05	0.00172123
12	GO:0070542	BP	response to fatty acid	12/860	113/32096	5.27176e-05	0.00172123
6	GO:0051787	MF	misfolded protein binding	6/860	26/32096	5.29105e-05	0.00172249
6	GO:0008574	MF	ATP-dependent microtubule motor activity, plus-end-directed	6/860	26/32096	5.29105e-05	0.00172249
11	GO:0006998	BP	nuclear envelope organization	11/860	96/32096	5.32868e-05	0.00172969
11	GO:0005793	CC	endoplasmic reticulum-Golgi intermediate compartment	11/860	96/32096	5.32868e-05	0.00172969
10	GO:0034605	BP	cellular response to heat	10/860	80/32096	5.48002e-05	0.00177623
84	GO:0097458	CC	neuron part	84/860	2003/32096	5.64915e-05	0.00182839
4	GO:0010032	BP	meiotic chromosome condensation	4/860	9/32096	5.79234e-05	0.00186931
4	GO:0032133	CC	chromosome passenger complex	4/860	9/32096	5.79234e-05	0.00186931
39	GO:0006511	BP	ubiquitin-dependent protein catabolic process	39/860	729/32096	5.90346e-05	0.00189641
8	GO:0007339	BP	binding of sperm to zona pellucida	8/860	51/32096	5.90579e-05	0.00189641
7	GO:0061842	BP	microtubule organizing center localization	7/860	38/32096	5.9152e-05	0.00189641
7	GO:0000715	BP	nucleotide-excision repair, DNA damage recognition	7/860	38/32096	5.9152e-05	0.00189641
61	GO:0051050	BP	positive regulation of transport	61/860	1336/32096	5.92523e-05	0.00189641
19	GO:2000045	BP	regulation of G1/S transition of mitotic cell cycle	19/860	253/32096	5.92735e-05	0.00189641
42	GO:0031400	BP	negative regulation of protein modification process	42/860	814/32096	6.04821e-05	0.00193231
63	GO:0018193	BP	peptidyl-amino acid modification	63/860	1398/32096	6.11946e-05	0.00195228
16	GO:2000134	BP	negative regulation of G1/S transition of mitotic cell cycle	16/860	191/32096	6.18981e-05	0.0019719
77	GO:0044265	BP	cellular macromolecule catabolic process	77/860	1804/32096	6.23407e-05	0.00198316
5	GO:0000780	CC	condensed nuclear chromosome, centromeric region	5/860	17/32096	6.46046e-05	0.00204642
5	GO:0045178	CC	basal part of cell	5/860	17/32096	6.46046e-05	0.00204642
53	GO:0032446	BP	protein modification by small protein conjugation	53/860	1118/32096	6.52963e-05	0.0020654
39	GO:0019941	BP	modification-dependent protein catabolic process	39/860	736/32096	6.57856e-05	0.00207793
15	GO:0010970	BP	transport along microtubule	15/860	172/32096	6.59378e-05	0.00207979
41	GO:0045936	BP	negative regulation of phosphate metabolic process	41/860	784/32096	6.76499e-05	0.00213078
10	GO:2001244	BP	positive regulation of intrinsic apoptotic signaling pathway	10/860	82/32096	6.78619e-05	0.00213444
98	GO:0045935	BP	positive regulation of nucleobase-containing compound metabolic process	98/860	2452/32096	6.80475e-05	0.00213727
41	GO:0010563	BP	negative regulation of phosphorus metabolic process	41/860	786/32096	6.91849e-05	0.00216994
7	GO:0008139	MF	nuclear localization sequence binding	7/860	39/32096	7.04342e-05	0.00220292
11	GO:1901992	BP	positive regulation of mitotic cell cycle phase transition	11/860	99/32096	7.08341e-05	0.00221233
48	GO:0010942	BP	positive regulation of cell death	48/860	979/32096	7.21868e-05	0.00225142
9	GO:0045840	BP	positive regulation of mitotic nuclear division	9/860	67/32096	7.26625e-05	0.00225993
9	GO:0031113	BP	regulation of microtubule polymerization	9/860	67/32096	7.26625e-05	0.00225993
41	GO:0006091	BP	generation of precursor metabolites and energy	41/860	791/32096	7.38049e-05	0.00229227
62	GO:0070647	BP	protein modification by small protein conjugation or removal	62/860	1374/32096	7.44131e-05	0.00230794
3	GO:0044860	BP	protein localization to plasma membrane raft	3/860	4/32096	7.5152e-05	0.00231984
3	GO:1905832	BP	positive regulation of spindle assembly	3/860	4/32096	7.5152e-05	0.00231984
3	GO:0007079	BP	mitotic chromosome movement towards spindle pole	3/860	4/32096	7.5152e-05	0.00231984
15	GO:0000784	CC	nuclear chromosome, telomeric region	15/860	174/32096	7.52127e-05	0.00231984
27	GO:0033267	CC	axon part	27/860	441/32096	7.57398e-05	0.00233287
11	GO:0031110	BP	regulation of microtubule polymerization or depolymerization	11/860	100/32096	7.76879e-05	0.00238957
8	GO:0051031	BP	tRNA transport	8/860	53/32096	7.8419e-05	0.00240601
13	GO:1904029	BP	regulation of cyclin-dependent protein kinase activity	13/860	136/32096	7.84382e-05	0.00240601
33	GO:0001933	BP	negative regulation of protein phosphorylation	33/860	589/32096	8.10064e-05	0.00247499
19	GO:0006109	BP	regulation of carbohydrate metabolic process	19/860	259/32096	8.10198e-05	0.00247499
33	GO:0044297	CC	cell body	33/860	589/32096	8.10064e-05	0.00247499
6	GO:0051131	BP	chaperone-mediated protein complex assembly	6/860	28/32096	8.27139e-05	0.00251984
6	GO:0009081	BP	branched-chain amino acid metabolic process	6/860	28/32096	8.27139e-05	0.00251984
10	GO:0071479	BP	cellular response to ionizing radiation	10/860	84/32096	8.34786e-05	0.0025362
7	GO:1990939	MF	ATP-dependent microtubule motor activity	7/860	40/32096	8.34129e-05	0.0025362
13	GO:0043618	BP	regulation of transcription from RNA polymerase II promoter in response to stress	13/860	137/32096	8.45705e-05	0.00256588
15	GO:0032200	BP	telomere organization	15/860	176/32096	8.56085e-05	0.00259384
12	GO:0010631	BP	epithelial cell migration	12/860	119/32096	8.74816e-05	0.002647
16	GO:1902807	BP	negative regulation of cell cycle G1/S phase transition	16/860	197/32096	8.93387e-05	0.00269953
10	GO:1902017	BP	regulation of cilium assembly	10/860	85/32096	9.23654e-05	0.00278344
10	GO:0070192	BP	chromosome organization involved in meiotic cell cycle	10/860	85/32096	9.23654e-05	0.00278344
27	GO:0060249	BP	anatomical structure homeostasis	27/860	447/32096	9.25237e-05	0.00278445
74	GO:0006886	BP	intracellular protein transport	74/860	1743/32096	9.33126e-05	0.00280441
25	GO:0005096	MF	GTPase activator activity	25/860	394/32096	9.40207e-05	0.00282189
4	GO:0031536	BP	positive regulation of exit from mitosis	4/860	10/32096	9.44882e-05	0.00283061
59	GO:1901135	BP	carbohydrate derivative metabolic process	59/860	1293/32096	9.45652e-05	0.00283061
202	GO:0019219	BP	regulation of nucleobase-containing compound metabolic process	202/860	5859/32096	9.59767e-05	0.00286901
35	GO:0042326	BP	negative regulation of phosphorylation	35/860	643/32096	9.66667e-05	0.00288577
72	GO:0055114	BP	oxidation-reduction process	72/860	1688/32096	0.000100696	0.00300202
32	GO:0019693	BP	ribose phosphate metabolic process	32/860	568/32096	0.000101384	0.00301852
8	GO:0032467	BP	positive regulation of cytokinesis	8/860	55/32096	0.00010277	0.00305569
14	GO:0009408	BP	response to heat	14/860	159/32096	0.000103102	0.00306148
18	GO:0003697	MF	single-stranded DNA binding	18/860	242/32096	0.000103756	0.0030768
78	GO:0046983	MF	protein dimerization activity	78/860	1858/32096	0.000107337	0.00317876
13	GO:0071158	BP	positive regulation of cell cycle arrest	13/860	141/32096	0.000113437	0.00335357
22	GO:0032984	BP	protein-containing complex disassembly	22/860	334/32096	0.00011354	0.00335357
19	GO:0120032	BP	regulation of plasma membrane bounded cell projection assembly	19/860	266/32096	0.000115076	0.00338981
7	GO:0006607	BP	NLS-bearing protein import into nucleus	7/860	42/32096	0.000115223	0.00338981
9	GO:0005048	MF	signal sequence binding	9/860	71/32096	0.000115069	0.00338981
5	GO:0042762	BP	regulation of sulfur metabolic process	5/860	19/32096	0.000116111	0.00341143
22	GO:0019207	MF	kinase regulator activity	22/860	335/32096	0.000118522	0.00347769
17	GO:0000781	CC	chromosome, telomeric region	17/860	223/32096	0.000118813	0.00348164
21	GO:0072522	BP	purine-containing compound biosynthetic process	21/860	312/32096	0.000119339	0.00349248
16	GO:0099111	BP	microtubule-based transport	16/860	202/32096	0.000119819	0.00350191
25	GO:0070482	BP	response to oxygen levels	25/860	404/32096	0.000124333	0.00362114
6	GO:0090344	BP	negative regulation of cell aging	6/860	30/32096	0.000124548	0.00362114
6	GO:0051988	BP	regulation of attachment of spindle microtubules to kinetochore	6/860	30/32096	0.000124548	0.00362114
6	GO:0016572	BP	histone phosphorylation	6/860	30/32096	0.000124548	0.00362114
39	GO:0043632	BP	modification-dependent macromolecule catabolic process	39/860	751/32096	0.000125894	0.00365551
19	GO:0060491	BP	regulation of cell projection assembly	19/860	268/32096	0.000126881	0.00367937
67	GO:0010562	BP	positive regulation of phosphorus metabolic process	67/860	1546/32096	0.000132251	0.00382515
67	GO:0045937	BP	positive regulation of phosphate metabolic process	67/860	1546/32096	0.000132251	0.00382515
54	GO:0031966	CC	mitochondrial membrane	54/860	1169/32096	0.000132931	0.00383985
7	GO:0032506	BP	cytokinetic process	7/860	43/32096	0.000134469	0.00387924
13	GO:0043620	BP	regulation of DNA-templated transcription in response to stress	13/860	144/32096	0.000140328	0.00403784
18	GO:0001701	BP	in utero embryonic development	18/860	248/32096	0.000141198	0.00405761
16	GO:0043624	BP	cellular protein complex disassembly	16/860	205/32096	0.00014217	0.00408029
14	GO:0003777	MF	microtubule motor activity	14/860	164/32096	0.000143331	0.00410833
4	GO:0000059	BP	obsolete protein import into nucleus, docking	4/860	11/32096	0.00014533	0.00415495
4	GO:0030663	CC	COPI-coated vesicle membrane	4/860	11/32096	0.00014533	0.00415495
10	GO:0051289	BP	protein homotetramerization	10/860	90/32096	0.000149778	0.00427118
10	GO:0014823	BP	response to activity	10/860	90/32096	0.000149778	0.00427118
54	GO:0016477	BP	cell migration	54/860	1185/32096	0.000155283	0.00442248
20	GO:2001252	BP	positive regulation of chromosome organization	20/860	295/32096	0.000155853	0.00443305
7	GO:1901567	MF	fatty acid derivative binding	7/860	44/32096	0.00015624	0.00443842
9	GO:0042026	BP	protein refolding	9/860	74/32096	0.000159015	0.00450576
9	GO:0071398	BP	cellular response to fatty acid	9/860	74/32096	0.000159015	0.00450576
45	GO:0048646	BP	anatomical structure formation involved in morphogenesis	45/860	925/32096	0.000165653	0.00468194
34	GO:0071826	BP	ribonucleoprotein complex subunit organization	34/860	639/32096	0.000166479	0.00469933
8	GO:0007098	BP	centrosome cycle	8/860	59/32096	0.000170357	0.00480272
71	GO:0031401	BP	positive regulation of protein modification process	71/860	1678/32096	0.000175202	0.00493309
12	GO:0010827	BP	regulation of glucose transmembrane transport	12/860	128/32096	0.000175804	0.00493757
12	GO:0051287	MF	NAD binding	12/860	128/32096	0.000175804	0.00493757
21	GO:0032388	BP	positive regulation of intracellular transport	21/860	321/32096	0.000176706	0.00495665
19	GO:0031396	BP	regulation of protein ubiquitination	19/860	275/32096	0.000177023	0.00495931
45	GO:0008289	MF	lipid binding	45/860	933/32096	0.000178657	0.00499882
3	GO:0019322	BP	pentose biosynthetic process	3/860	5/32096	0.000184122	0.005126
3	GO:0051754	BP	meiotic sister chromatid cohesion, centromeric	3/860	5/32096	0.000184122	0.005126
3	GO:0075525	BP	viral translational termination-reinitiation	3/860	5/32096	0.000184122	0.005126
3	GO:0097149	CC	centralspindlin complex	3/860	5/32096	0.000184122	0.005126
33	GO:0009991	BP	response to extracellular stimulus	33/860	612/32096	0.000187112	0.00520273
5	GO:0044794	BP	positive regulation by host of viral process	5/860	21/32096	0.000194354	0.00538397
5	GO:0000212	BP	meiotic spindle organization	5/860	21/32096	0.000194354	0.00538397
5	GO:0035173	MF	histone kinase activity	5/860	21/32096	0.000194354	0.00538397
30	GO:0009150	BP	purine ribonucleotide metabolic process	30/860	537/32096	0.000199275	0.00551344
15	GO:0051170	BP	import into nucleus	15/860	190/32096	0.000200357	0.00553652
20	GO:1903320	BP	regulation of protein modification by small protein conjugation or removal	20/860	301/32096	0.000203517	0.00561687
74	GO:0016310	BP	phosphorylation	74/860	1786/32096	0.000206245	0.00568514
16	GO:0072331	BP	signal transduction by p53 class mediator	16/860	212/32096	0.000208938	0.00575226
35	GO:0031267	MF	small GTPase binding	35/860	665/32096	0.000211765	0.00582289
20	GO:0050821	BP	protein stabilization	20/860	302/32096	0.000212597	0.00583855
4	GO:0051256	BP	mitotic spindle midzone assembly	4/860	12/32096	0.000213372	0.00584546
4	GO:0046785	BP	microtubule polymerization	4/860	12/32096	0.000213372	0.00584546
28	GO:0071396	BP	cellular response to lipid	28/860	495/32096	0.000215793	0.00590453
9	GO:0016836	MF	hydro-lyase activity	9/860	77/32096	0.000216137	0.00590668
13	GO:0048469	BP	cell maturation	13/860	151/32096	0.000225208	0.00614704
16	GO:0071375	BP	cellular response to peptide hormone stimulus	16/860	214/32096	0.000232425	0.00633627
63	GO:0042327	BP	positive regulation of phosphorylation	63/860	1458/32096	0.000233909	0.00636896
7	GO:0006409	BP	tRNA export from nucleus	7/860	47/32096	0.000239188	0.00650476
132	GO:0009059	BP	macromolecule biosynthetic process	132/860	3617/32096	0.000240248	0.00652561
29	GO:0004857	MF	enzyme inhibitor activity	29/860	514/32096	0.000250538	0.00679684
15	GO:0043467	BP	regulation of generation of precursor metabolites and energy	15/860	194/32096	0.000251236	0.00680748
12	GO:1902554	CC	serine/threonine protein kinase complex	12/860	133/32096	0.000251779	0.00681392
59	GO:0098590	CC	plasma membrane region	59/860	1342/32096	0.000255874	0.00691636
6	GO:0051294	BP	establishment of spindle orientation	6/860	34/32096	0.000257527	0.00694421
6	GO:0017056	MF	structural constituent of nuclear pore	6/860	34/32096	0.000257527	0.00694421
9	GO:1902117	BP	positive regulation of organelle assembly	9/860	79/32096	0.000262959	0.0070821
8	GO:0042769	BP	DNA damage response, detection of DNA damage	8/860	63/32096	0.000270846	0.00728573
59	GO:0001934	BP	positive regulation of protein phosphorylation	59/860	1356/32096	0.000281533	0.00756408
23	GO:0036293	BP	response to decreased oxygen levels	23/860	378/32096	0.000288557	0.00774347
9	GO:0010332	BP	response to gamma radiation	9/860	80/32096	0.000289345	0.00775528
18	GO:0003774	MF	motor activity	18/860	263/32096	0.000290774	0.00778422
29	GO:0071417	BP	cellular response to organonitrogen compound	29/860	524/32096	0.000291641	0.00779808
37	GO:0043902	BP	positive regulation of multi-organism process	37/860	737/32096	0.000292801	0.00781972
15	GO:0031072	MF	heat shock protein binding	15/860	197/32096	0.000296373	0.00790563
4	GO:0071481	BP	cellular response to X-ray	4/860	13/32096	0.000301675	0.00802686
4	GO:0051382	BP	kinetochore assembly	4/860	13/32096	0.000301675	0.00802686
8	GO:0001954	BP	positive regulation of cell-matrix adhesion	8/860	64/32096	0.000302357	0.00802686
8	GO:0035036	BP	sperm-egg recognition	8/860	64/32096	0.000302357	0.00802686
5	GO:1904666	BP	regulation of ubiquitin protein ligase activity	5/860	23/32096	0.000307419	0.00815153
26	GO:0045861	BP	negative regulation of proteolysis	26/860	452/32096	0.000311197	0.00824192
7	GO:0051261	BP	protein depolymerization	7/860	49/32096	0.000311906	0.0082509
11	GO:1905897	BP	regulation of response to endoplasmic reticulum stress	11/860	117/32096	0.000315794	0.00834385
9	GO:0051785	BP	positive regulation of nuclear division	9/860	81/32096	0.000317884	0.00838913
15	GO:0005775	CC	vacuolar lumen	15/860	199/32096	0.0003302	0.00870384
41	GO:0031344	BP	regulation of cell projection organization	41/860	851/32096	0.00033424	0.00879996
22	GO:0062023	CC	collagen-containing extracellular matrix	22/860	356/32096	0.000338771	0.00890871
15	GO:0034504	BP	protein localization to nucleus	15/860	200/32096	0.000348323	0.00914911
84	GO:0042592	BP	homeostatic process	84/860	2112/32096	0.000353269	0.00926812
7	GO:0048487	MF	beta-tubulin binding	7/860	50/32096	0.000354382	0.0092864
14	GO:0032355	BP	response to estradiol	14/860	179/32096	0.00035515	0.00929509
6	GO:0051642	BP	centrosome localization	6/860	36/32096	0.000356381	0.00929509
6	GO:0042407	BP	cristae formation	6/860	36/32096	0.000356381	0.00929509
6	GO:0031116	BP	positive regulation of microtubule polymerization	6/860	36/32096	0.000356381	0.00929509
3	GO:0000912	BP	assembly of actomyosin apparatus involved in cytokinesis	3/860	6/32096	0.000360889	0.00935794
3	GO:0000915	BP	actomyosin contractile ring assembly	3/860	6/32096	0.000360889	0.00935794
3	GO:0097187	BP	dentinogenesis	3/860	6/32096	0.000360889	0.00935794
3	GO:1900084	BP	regulation of peptidyl-tyrosine autophosphorylation	3/860	6/32096	0.000360889	0.00935794
3	GO:0044837	BP	actomyosin contractile ring organization	3/860	6/32096	0.000360889	0.00935794
18	GO:0006399	BP	tRNA metabolic process	18/860	268/32096	0.000364737	0.00944674
43	GO:0043065	BP	positive regulation of apoptotic process	43/860	914/32096	0.000374832	0.00969693
19	GO:0006164	BP	purine nucleotide biosynthetic process	19/860	292/32096	0.000376912	0.00973943
21	GO:0030031	BP	cell projection assembly	21/860	330/32096	0.000379336	0.00978
5	GO:1901673	BP	regulation of mitotic spindle assembly	5/860	24/32096	0.000379797	0.00978
5	GO:0034620	BP	cellular response to unfolded protein	5/860	24/32096	0.000379797	0.00978
19	GO:0061695	CC	transferase complex, transferring phosphorus-containing groups	19/860	293/32096	0.000393179	0.010078
11	GO:0003725	MF	double-stranded RNA binding	11/860	120/32096	0.000393021	0.010078
76	GO:0043604	BP	amide biosynthetic process	76/860	1887/32096	0.000400491	0.0102537
7	GO:0007007	BP	inner mitochondrial membrane organization	7/860	51/32096	0.000401366	0.0102643
16	GO:1903900	BP	regulation of viral life cycle	16/860	225/32096	0.000406902	0.0103939
4	GO:0055119	BP	relaxation of cardiac muscle	4/860	14/32096	0.000413406	0.0105239
4	GO:0010839	BP	negative regulation of keratinocyte proliferation	4/860	14/32096	0.000413406	0.0105239
4	GO:0017101	CC	aminoacyl-tRNA synthetase multienzyme complex	4/860	14/32096	0.000413406	0.0105239
88	GO:1901362	BP	organic cyclic compound biosynthetic process	88/860	2255/32096	0.000413934	0.0105253
100	GO:2000026	BP	regulation of multicellular organismal development	100/860	2640/32096	0.000416174	0.0105702
9	GO:0045171	CC	intercellular bridge	9/860	84/32096	0.000417775	0.0105988
14	GO:0043648	BP	dicarboxylic acid metabolic process	14/860	182/32096	0.000420214	0.0106486
50	GO:0072594	BP	establishment of protein localization to organelle	50/860	1116/32096	0.000435942	0.0110346
22	GO:0001666	BP	response to hypoxia	22/860	365/32096	0.000439203	0.0111046
18	GO:0019884	BP	antigen processing and presentation of exogenous antigen	18/860	273/32096	0.000454494	0.0114782
9	GO:0009409	BP	response to cold	9/860	85/32096	0.00045631	0.011511
33	GO:0017016	MF	Ras GTPase binding	33/860	644/32096	0.000457535	0.0115289
30	GO:0009259	BP	ribonucleotide metabolic process	30/860	558/32096	0.000458239	0.0115336
12	GO:0034614	BP	cellular response to reactive oxygen species	12/860	142/32096	0.000459285	0.0115468
5	GO:0007143	BP	female meiotic nuclear division	5/860	25/32096	0.000464336	0.0116607
40	GO:0120035	BP	regulation of plasma membrane bounded cell projection organization	40/860	842/32096	0.000492519	0.0123406
40	GO:0009986	CC	cell surface	40/860	842/32096	0.000492519	0.0123406
22	GO:0035690	BP	cellular response to drug	22/860	369/32096	0.000496594	0.0124288
12	GO:0006406	BP	mRNA export from nucleus	12/860	144/32096	0.000521105	0.0130276
81	GO:0018130	BP	heterocycle biosynthetic process	81/860	2059/32096	0.000526459	0.0131467
21	GO:0060090	MF	molecular adaptor activity	21/860	344/32096	0.000529337	0.0132038
30	GO:1901699	BP	cellular response to nitrogen compound	30/860	570/32096	0.000535849	0.0133513
18	GO:1901653	BP	cellular response to peptide	18/860	277/32096	0.000539473	0.0134266
20	GO:0120031	BP	plasma membrane bounded cell projection assembly	20/860	315/32096	0.000551783	0.0136879
4	GO:0051255	BP	spindle midzone assembly	4/860	15/32096	0.000551815	0.0136879
4	GO:0005641	CC	nuclear envelope lumen	4/860	15/32096	0.000551815	0.0136879
11	GO:0000079	BP	regulation of cyclin-dependent protein serine/threonine kinase activity	11/860	125/32096	0.000556743	0.0137949
5	GO:0051298	BP	centrosome duplication	5/860	26/32096	0.000562295	0.0139015
5	GO:0007096	BP	regulation of exit from mitosis	5/860	26/32096	0.000562295	0.0139015
43	GO:0043068	BP	positive regulation of programmed cell death	43/860	924/32096	0.000565305	0.0139605
17	GO:0051701	BP	interaction with host	17/860	255/32096	0.00057091	0.0140833
7	GO:0031952	BP	regulation of protein autophosphorylation	7/860	54/32096	0.000572827	0.0140838
7	GO:0006284	BP	base-excision repair	7/860	54/32096	0.000572827	0.0140838
28	GO:0033218	MF	amide binding	28/860	525/32096	0.000572803	0.0140838
39	GO:0006413	BP	translational initiation	39/860	816/32096	0.000576569	0.0141602
32	GO:0051222	BP	positive regulation of protein transport	32/860	623/32096	0.000584154	0.0143307
18	GO:0007584	BP	response to nutrient	18/860	279/32096	0.000586872	0.0143816
9	GO:0005901	CC	caveola	9/860	88/32096	0.000589801	0.0144375
3	GO:0032876	BP	negative regulation of DNA endoreduplication	3/860	7/32096	0.000618958	0.0150558
3	GO:0000972	BP	transcription-dependent tethering of RNA polymerase II gene DNA at nuclear periphery	3/860	7/32096	0.000618958	0.0150558
22	GO:0051260	BP	protein homooligomerization	22/860	376/32096	0.00061911	0.0150558
3	GO:0016453	MF	C-acetyltransferase activity	3/860	7/32096	0.000618958	0.0150558
3	GO:0004075	MF	biotin carboxylase activity	3/860	7/32096	0.000618958	0.0150558
13	GO:0033135	BP	regulation of peptidyl-serine phosphorylation	13/860	168/32096	0.000629885	0.0153011
69	GO:0098805	CC	whole membrane	69/860	1696/32096	0.000631826	0.0153316
11	GO:0006767	BP	water-soluble vitamin metabolic process	11/860	127/32096	0.000636503	0.0154283
6	GO:0031112	BP	positive regulation of microtubule polymerization or depolymerization	6/860	40/32096	0.000641306	0.0155278
77	GO:0034654	BP	nucleobase-containing compound biosynthetic process	77/860	1948/32096	0.00064206	0.0155292
41	GO:0044283	BP	small molecule biosynthetic process	41/860	881/32096	0.000651201	0.0157162
17	GO:0008022	MF	protein C-terminus binding	17/860	258/32096	0.000651076	0.0157162
13	GO:0001649	BP	osteoblast differentiation	13/860	169/32096	0.000666002	0.0160561
75	GO:0006518	BP	peptide metabolic process	75/860	1881/32096	0.000669209	0.0161159
27	GO:0032386	BP	regulation of intracellular transport	27/860	502/32096	0.00067451	0.0162086
27	GO:0051098	BP	regulation of binding	27/860	502/32096	0.00067451	0.0162086
142	GO:0051239	BP	regulation of multicellular organismal process	142/860	4030/32096	0.000677095	0.0162532
8	GO:0010972	BP	negative regulation of G2/M transition of mitotic cell cycle	8/860	72/32096	0.000677842	0.0162536
11	GO:0042476	BP	odontogenesis	11/860	128/32096	0.000679816	0.0162835
27	GO:0006913	BP	nucleocytoplasmic transport	27/860	503/32096	0.00068853	0.0164745
9	GO:0006458	BP	'de novo' protein folding	9/860	90/32096	0.000695371	0.0166203
26	GO:1903311	BP	regulation of mRNA metabolic process	26/860	468/32096	0.000702198	0.0167655
87	GO:0051240	BP	positive regulation of multicellular organismal process	87/860	2263/32096	0.00070567	0.0167985
29	GO:0097435	BP	supramolecular fiber organization	29/860	552/32096	0.000713964	0.0167985
7	GO:0006730	BP	one-carbon metabolic process	7/860	56/32096	0.000716273	0.0167985
2	GO:0006424	BP	glutamyl-tRNA aminoacylation	2/860	2/32096	0.000717139	0.0167985
2	GO:0006428	BP	isoleucyl-tRNA aminoacylation	2/860	2/32096	0.000717139	0.0167985
2	GO:1905323	BP	telomerase holoenzyme complex assembly	2/860	2/32096	0.000717139	0.0167985
2	GO:0071475	BP	cellular hyperosmotic salinity response	2/860	2/32096	0.000717139	0.0167985
2	GO:1903786	BP	regulation of glutathione biosynthetic process	2/860	2/32096	0.000717139	0.0167985
2	GO:0000022	BP	mitotic spindle elongation	2/860	2/32096	0.000717139	0.0167985
2	GO:0075506	BP	entry of viral genome into host nucleus through nuclear pore complex via importin	2/860	2/32096	0.000717139	0.0167985
2	GO:0051664	BP	nuclear pore localization	2/860	2/32096	0.000717139	0.0167985
2	GO:0031081	BP	nuclear pore distribution	2/860	2/32096	0.000717139	0.0167985
2	GO:0030892	CC	mitotic cohesin complex	2/860	2/32096	0.000717139	0.0167985
2	GO:0071074	MF	eukaryotic initiation factor eIF2 binding	2/860	2/32096	0.000717139	0.0167985
2	GO:0034338	MF	short-chain carboxylesterase activity	2/860	2/32096	0.000717139	0.0167985
2	GO:0004822	MF	isoleucine-tRNA ligase activity	2/860	2/32096	0.000717139	0.0167985
2	GO:0001179	MF	RNA polymerase I general transcription initiation factor binding	2/860	2/32096	0.000717139	0.0167985
2	GO:0004818	MF	glutamate-tRNA ligase activity	2/860	2/32096	0.000717139	0.0167985
6	GO:0030032	BP	lamellipodium assembly	6/860	41/32096	0.000734397	0.0171847
13	GO:0048524	BP	positive regulation of viral process	13/860	171/32096	0.000743489	0.0173651
8	GO:0051084	BP	'de novo' posttranslational protein folding	8/860	73/32096	0.000743664	0.0173651
16	GO:0042594	BP	response to starvation	16/860	239/32096	0.000782947	0.0182442
16	GO:0031960	BP	response to corticosteroid	16/860	239/32096	0.000782947	0.0182442
14	GO:0032868	BP	response to insulin	14/860	194/32096	0.000791855	0.0184325
12	GO:0010811	BP	positive regulation of cell-substrate adhesion	12/860	151/32096	0.000795373	0.0184951
5	GO:0055093	BP	response to hyperoxia	5/860	28/32096	0.000803731	0.0186506
34	GO:0044437	CC	vacuolar part	34/860	696/32096	0.000803387	0.0186506
20	GO:2001234	BP	negative regulation of apoptotic signaling pathway	20/860	332/32096	0.00082744	0.0191808
6	GO:0031616	CC	spindle pole centrosome	6/860	42/32096	0.000837593	0.019396
17	GO:0015980	BP	energy derivation by oxidation of organic compounds	17/860	264/32096	0.000840676	0.0194472
80	GO:0019438	BP	aromatic compound biosynthetic process	80/860	2050/32096	0.000846182	0.0195543
15	GO:1903034	BP	regulation of response to wounding	15/860	218/32096	0.000854361	0.0197228
33	GO:0043254	BP	regulation of protein complex assembly	33/860	662/32096	0.000861282	0.019862
38	GO:0016604	CC	nuclear body	38/860	810/32096	0.000872481	0.0200995
13	GO:0006289	BP	nucleotide-excision repair	13/860	174/32096	0.00087385	0.0201103
10	GO:0045454	BP	cell redox homeostasis	10/860	112/32096	0.000875861	0.0201181
20	GO:0006732	BP	coenzyme metabolic process	20/860	334/32096	0.000875996	0.0201181
9	GO:0097064	BP	ncRNA export from nucleus	9/860	93/32096	0.000882192	0.0202396
19	GO:0046390	BP	ribose phosphate biosynthetic process	19/860	305/32096	0.000884019	0.0202607
7	GO:0046686	BP	response to cadmium ion	7/860	58/32096	0.000886749	0.0203024
8	GO:0044774	BP	mitotic DNA integrity checkpoint	8/860	75/32096	0.000890719	0.0203723
15	GO:0051384	BP	response to glucocorticoid	15/860	219/32096	0.000895021	0.0204498
35	GO:0040017	BP	positive regulation of locomotion	35/860	717/32096	0.000904284	0.0206403
21	GO:1901605	BP	alpha-amino acid metabolic process	21/860	362/32096	0.00090979	0.0207447
17	GO:0002478	BP	antigen processing and presentation of exogenous peptide antigen	17/860	266/32096	0.000913539	0.0208089
4	GO:0007064	BP	mitotic sister chromatid cohesion	4/860	17/32096	0.000921934	0.0208722
4	GO:1903131	BP	mononuclear cell differentiation	4/860	17/32096	0.000921934	0.0208722
4	GO:1904668	BP	positive regulation of ubiquitin protein ligase activity	4/860	17/32096	0.000921934	0.0208722
4	GO:0032790	BP	ribosome disassembly	4/860	17/32096	0.000921934	0.0208722
4	GO:0030224	BP	monocyte differentiation	4/860	17/32096	0.000921934	0.0208722
4	GO:1990023	CC	mitotic spindle midzone	4/860	17/32096	0.000921934	0.0208722
19	GO:0051168	BP	nuclear export	19/860	307/32096	0.000923431	0.0208849
28	GO:0031965	CC	nuclear membrane	28/860	532/32096	0.00093273	0.0210738
23	GO:0022412	BP	cellular process involved in reproduction in multicellular organism	23/860	409/32096	0.000935522	0.0211155
10	GO:0006997	BP	nucleus organization	10/860	113/32096	0.000938274	0.0211349
69	GO:0044432	CC	endoplasmic reticulum part	69/860	1725/32096	0.000938206	0.0211349
5	GO:0044247	BP	cellular polysaccharide catabolic process	5/860	29/32096	0.000949938	0.0212901
5	GO:0005980	BP	glycogen catabolic process	5/860	29/32096	0.000949938	0.0212901
5	GO:0000132	BP	establishment of mitotic spindle orientation	5/860	29/32096	0.000949938	0.0212901
5	GO:0009251	BP	glucan catabolic process	5/860	29/32096	0.000949938	0.0212901
5	GO:0016408	MF	C-acyltransferase activity	5/860	29/32096	0.000949938	0.0212901
6	GO:0031102	BP	neuron projection regeneration	6/860	43/32096	0.000951613	0.0213062
20	GO:0090287	BP	regulation of cellular response to growth factor stimulus	20/860	337/32096	0.000956234	0.0213882
26	GO:0007005	BP	mitochondrion organization	26/860	488/32096	0.000965755	0.0214941
3	GO:0090666	BP	scaRNA localization to Cajal body	3/860	8/32096	0.000970606	0.0214941
3	GO:0035965	BP	cardiolipin acyl-chain remodeling	3/860	8/32096	0.000970606	0.0214941
3	GO:0090685	BP	RNA localization to nucleus	3/860	8/32096	0.000970606	0.0214941
3	GO:0042538	BP	hyperosmotic salinity response	3/860	8/32096	0.000970606	0.0214941
3	GO:0090670	BP	RNA localization to Cajal body	3/860	8/32096	0.000970606	0.0214941
3	GO:0051194	BP	positive regulation of cofactor metabolic process	3/860	8/32096	0.000970606	0.0214941
3	GO:0010668	BP	ectodermal cell differentiation	3/860	8/32096	0.000970606	0.0214941
3	GO:0008603	MF	cAMP-dependent protein kinase regulator activity	3/860	8/32096	0.000970606	0.0214941
3	GO:0003988	MF	acetyl-CoA C-acyltransferase activity	3/860	8/32096	0.000970606	0.0214941
8	GO:0045070	BP	positive regulation of viral genome replication	8/860	76/32096	0.000972514	0.0215149
7	GO:0051085	BP	chaperone cofactor-dependent protein refolding	7/860	59/32096	0.000983186	0.0216865
7	GO:0008180	CC	COP9 signalosome	7/860	59/32096	0.000983186	0.0216865
31	GO:0022618	BP	ribonucleoprotein complex assembly	31/860	623/32096	0.00100535	0.0221534
25	GO:0050678	BP	regulation of epithelial cell proliferation	25/860	456/32096	0.00102538	0.0225725
9	GO:0072384	BP	organelle transport along microtubule	9/860	95/32096	0.00102798	0.0226074
33	GO:0003682	MF	chromatin binding	33/860	677/32096	0.00103177	0.0226685
6	GO:0030134	CC	COPII-coated ER to Golgi transport vesicle	6/860	44/32096	0.0010772	0.0236432
7	GO:1901998	BP	toxin transport	7/860	60/32096	0.00108768	0.0238499
19	GO:0048545	BP	response to steroid hormone	19/860	316/32096	0.0011569	0.0252693
4	GO:1902188	BP	positive regulation of viral release from host cell	4/860	18/32096	0.00116035	0.0252693
4	GO:0090231	BP	regulation of spindle checkpoint	4/860	18/32096	0.00116035	0.0252693
4	GO:0005750	CC	mitochondrial respiratory chain complex III	4/860	18/32096	0.00116035	0.0252693
4	GO:0003857	MF	3-hydroxyacyl-CoA dehydrogenase activity	4/860	18/32096	0.00116035	0.0252693
4	GO:0004185	MF	serine-type carboxypeptidase activity	4/860	18/32096	0.00116035	0.0252693
4	GO:0051010	MF	microtubule plus-end binding	4/860	18/32096	0.00116035	0.0252693
48	GO:0051960	BP	regulation of nervous system development	48/860	1105/32096	0.00116821	0.0254157
23	GO:1901214	BP	regulation of neuron death	23/860	419/32096	0.0011863	0.0257842
18	GO:0043009	BP	chordate embryonic development	18/860	287/32096	0.00121156	0.0263075
13	GO:0006275	BP	regulation of DNA replication	13/860	181/32096	0.00125405	0.0272036
19	GO:0015629	CC	actin cytoskeleton	19/860	319/32096	0.00125709	0.0272431
27	GO:0051169	BP	nuclear transport	27/860	514/32096	0.00125841	0.0272451
34	GO:0060627	BP	regulation of vesicle-mediated transport	34/860	706/32096	0.00126689	0.0274022
9	GO:0051117	MF	ATPase binding	9/860	98/32096	0.00128267	0.0277167
116	GO:0010629	BP	negative regulation of gene expression	116/860	3243/32096	0.00129091	0.0278677
5	GO:0034399	CC	nuclear periphery	5/860	31/32096	0.00130041	0.0280456
10	GO:0071695	BP	anatomical structure maturation	10/860	118/32096	0.00130747	0.0281706
12	GO:0060968	BP	regulation of gene silencing	12/860	160/32096	0.00131592	0.0282908
12	GO:0045471	BP	response to ethanol	12/860	160/32096	0.00131592	0.0282908
36	GO:0017144	BP	drug metabolic process	36/860	764/32096	0.00131685	0.0282908
66	GO:0006412	BP	translation	66/860	1657/32096	0.00131929	0.0283158
44	GO:0051223	BP	regulation of protein transport	44/860	999/32096	0.00135066	0.0289613
6	GO:0006266	BP	DNA ligation	6/860	46/32096	0.00136612	0.0292647
24	GO:0010038	BP	response to metal ion	24/860	438/32096	0.00139933	0.0299473
11	GO:2000117	BP	negative regulation of cysteine-type endopeptidase activity	11/860	140/32096	0.0014203	0.0303345
3	GO:0002741	BP	positive regulation of cytokine secretion involved in immune response	3/860	9/32096	0.00142695	0.0303345
3	GO:0044829	BP	positive regulation by host of viral genome replication	3/860	9/32096	0.00142695	0.0303345
3	GO:2000271	BP	positive regulation of fibroblast apoptotic process	3/860	9/32096	0.00142695	0.0303345
3	GO:0070486	BP	leukocyte aggregation	3/860	9/32096	0.00142695	0.0303345
3	GO:0032799	BP	low-density lipoprotein receptor particle metabolic process	3/860	9/32096	0.00142695	0.0303345
3	GO:0004300	MF	enoyl-CoA hydratase activity	3/860	9/32096	0.00142695	0.0303345
4	GO:0043619	BP	regulation of transcription from RNA polymerase II promoter in response to oxidative stress	4/860	19/32096	0.00143881	0.0305285
4	GO:0030952	BP	establishment or maintenance of cytoskeleton polarity	4/860	19/32096	0.00143881	0.0305285
7	GO:0090307	BP	mitotic spindle assembly	7/860	63/32096	0.00145419	0.0307962
7	GO:0006296	BP	nucleotide-excision repair, DNA incision, 5'-to lesion	7/860	63/32096	0.00145419	0.0307962
9	GO:0003678	MF	DNA helicase activity	9/860	100/32096	0.00147907	0.0312934
11	GO:0035335	BP	peptidyl-tyrosine dephosphorylation	11/860	141/32096	0.00150403	0.0317464
5	GO:0035967	BP	cellular response to topologically incorrect protein	5/860	32/32096	0.0015076	0.0317464
5	GO:0007097	BP	nuclear migration	5/860	32/32096	0.0015076	0.0317464
5	GO:0036296	BP	response to increased oxygen levels	5/860	32/32096	0.0015076	0.0317464
5	GO:0000272	BP	polysaccharide catabolic process	5/860	32/32096	0.0015076	0.0317464
6	GO:0019048	BP	modulation by virus of host morphology or physiology	6/860	47/32096	0.00153104	0.0321793
14	GO:0014074	BP	response to purine-containing compound	14/860	208/32096	0.00154399	0.0324209
29	GO:0031667	BP	response to nutrient levels	29/860	580/32096	0.00156918	0.0329189
10	GO:0061077	BP	chaperone-mediated protein folding	10/860	121/32096	0.00158061	0.0330962
10	GO:0038127	BP	ERBB signaling pathway	10/860	121/32096	0.00158061	0.0330962
9	GO:0097306	BP	cellular response to alcohol	9/860	101/32096	0.00158594	0.0331457
9	GO:0034644	BP	cellular response to UV	9/860	101/32096	0.00158594	0.0331457
15	GO:0031256	CC	leading edge membrane	15/860	232/32096	0.00159128	0.0332262
8	GO:1902750	BP	negative regulation of cell cycle G2/M phase transition	8/860	82/32096	0.00159805	0.0333362
13	GO:0035821	BP	modification of morphology or physiology of other organism	13/860	186/32096	0.00160269	0.0333395
13	GO:0061041	BP	regulation of wound healing	13/860	186/32096	0.00160269	0.0333395
13	GO:0030426	CC	growth cone	13/860	186/32096	0.00160269	0.0333395
52	GO:0006468	BP	protein phosphorylation	52/860	1243/32096	0.00162383	0.0337478
50	GO:0043005	CC	neuron projection	50/860	1178/32096	0.00164409	0.034137
14	GO:0004866	MF	endopeptidase inhibitor activity	14/860	210/32096	0.0016889	0.0350348
192	GO:0005886	CC	plasma membrane	192/860	5832/32096	0.00169174	0.0350612
9	GO:0048285	BP	organelle fission	9/860	102/32096	0.00169892	0.0351772
8	GO:0009988	BP	cell-cell recognition	8/860	83/32096	0.00172776	0.0357413
5	GO:1900048	BP	positive regulation of hemostasis	5/860	33/32096	0.00173807	0.0358215
5	GO:0030194	BP	positive regulation of blood coagulation	5/860	33/32096	0.00173807	0.0358215
17	GO:0061134	MF	peptidase regulator activity	17/860	271/32096	0.0017358	0.0358215
5	GO:0070182	MF	DNA polymerase binding	5/860	33/32096	0.00173807	0.0358215
7	GO:0000307	CC	cyclin-dependent protein kinase holoenzyme complex	7/860	65/32096	0.00174757	0.0359841
4	GO:0046931	BP	pore complex assembly	4/860	20/32096	0.00176066	0.0362203
17	GO:0010810	BP	regulation of cell-substrate adhesion	17/860	272/32096	0.00176478	0.0362716
17	GO:0006470	BP	protein dephosphorylation	17/860	273/32096	0.00179578	0.0368747
12	GO:0000228	CC	nuclear chromosome	12/860	166/32096	0.00179939	0.0369149
15	GO:0016614	MF	oxidoreductase activity, acting on CH-OH group of donors	15/860	235/32096	0.00180415	0.0369784
17	GO:0030674	MF	protein binding, bridging	17/860	274/32096	0.00182882	0.0374497
13	GO:0030662	CC	coated vesicle membrane	13/860	189/32096	0.00184793	0.0378062
8	GO:0005881	CC	cytoplasmic microtubule	8/860	84/32096	0.00186566	0.0381339
11	GO:0017015	BP	regulation of transforming growth factor beta receptor signaling pathway	11/860	145/32096	0.00188034	0.038399
17	GO:0010952	BP	positive regulation of peptidase activity	17/860	277/32096	0.00194056	0.0395563
26	GO:0007264	BP	small GTPase mediated signal transduction	26/860	508/32096	0.00194673	0.0396458
28	GO:0044389	MF	ubiquitin-like protein ligase binding	28/860	555/32096	0.00195316	0.0397403
23	GO:0048589	BP	developmental growth	23/860	423/32096	0.00197175	0.0399959
11	GO:0001952	BP	regulation of cell-matrix adhesion	11/860	146/32096	0.0019855	0.0399959
5	GO:0050820	BP	positive regulation of coagulation	5/860	34/32096	0.00199333	0.0399959
5	GO:0051647	BP	nucleus localization	5/860	34/32096	0.00199333	0.0399959
3	GO:0010958	BP	regulation of amino acid import across plasma membrane	3/860	10/32096	0.001998	0.0399959
3	GO:0032875	BP	regulation of DNA endoreduplication	3/860	10/32096	0.001998	0.0399959
3	GO:0090232	BP	positive regulation of spindle checkpoint	3/860	10/32096	0.001998	0.0399959
3	GO:1903789	BP	regulation of amino acid transmembrane transport	3/860	10/32096	0.001998	0.0399959
3	GO:0031642	BP	negative regulation of myelination	3/860	10/32096	0.001998	0.0399959
3	GO:0051305	BP	chromosome movement towards spindle pole	3/860	10/32096	0.001998	0.0399959
3	GO:0007021	BP	tubulin complex assembly	3/860	10/32096	0.001998	0.0399959
82	GO:1902494	CC	catalytic complex	82/860	2185/32096	0.001977	0.0399959
3	GO:0030056	CC	hemidesmosome	3/860	10/32096	0.001998	0.0399959
3	GO:0005850	CC	eukaryotic translation initiation factor 2 complex	3/860	10/32096	0.001998	0.0399959
3	GO:0030137	CC	COPI-coated vesicle	3/860	10/32096	0.001998	0.0399959
12	GO:0019903	MF	protein phosphatase binding	12/860	168/32096	0.00198974	0.0399959
3	GO:0032557	MF	pyrimidine ribonucleotide binding	3/860	10/32096	0.001998	0.0399959
3	GO:0010997	MF	anaphase-promoting complex binding	3/860	10/32096	0.001998	0.0399959
8	GO:0061418	BP	regulation of transcription from RNA polymerase II promoter in response to hypoxia	8/860	85/32096	0.00201208	0.0402191
14	GO:0006839	BP	mitochondrial transport	14/860	214/32096	0.00201276	0.0402191
17	GO:0009152	BP	purine ribonucleotide biosynthetic process	17/860	279/32096	0.00202591	0.0404456
9	GO:1900046	BP	regulation of hemostasis	9/860	105/32096	0.002077	0.0411183
9	GO:0030193	BP	regulation of blood coagulation	9/860	105/32096	0.002077	0.0411183
11	GO:1903844	BP	regulation of cellular response to transforming growth factor beta stimulus	11/860	147/32096	0.00209539	0.0411183
30	GO:0051186	BP	cofactor metabolic process	30/860	612/32096	0.00210342	0.0411183
2	GO:0044861	BP	protein transport into plasma membrane raft	2/860	3/32096	0.00211307	0.0411183
2	GO:0003374	BP	dynamin family protein polymerization involved in mitochondrial fission	2/860	3/32096	0.00211307	0.0411183
2	GO:0003373	BP	dynamin family protein polymerization involved in membrane fission	2/860	3/32096	0.00211307	0.0411183
2	GO:0006421	BP	asparaginyl-tRNA aminoacylation	2/860	3/32096	0.00211307	0.0411183
2	GO:2001295	BP	malonyl-CoA biosynthetic process	2/860	3/32096	0.00211307	0.0411183
2	GO:0048611	BP	embryonic ectodermal digestive tract development	2/860	3/32096	0.00211307	0.0411183
2	GO:0005999	BP	xylulose biosynthetic process	2/860	3/32096	0.00211307	0.0411183
2	GO:0051231	BP	spindle elongation	2/860	3/32096	0.00211307	0.0411183
2	GO:0019072	BP	viral genome packaging	2/860	3/32096	0.00211307	0.0411183
2	GO:0019074	BP	viral RNA genome packaging	2/860	3/32096	0.00211307	0.0411183
2	GO:0032954	BP	regulation of cytokinetic process	2/860	3/32096	0.00211307	0.0411183
2	GO:1902037	BP	negative regulation of hematopoietic stem cell differentiation	2/860	3/32096	0.00211307	0.0411183
2	GO:0021693	BP	cerebellar Purkinje cell layer structural organization	2/860	3/32096	0.00211307	0.0411183
2	GO:0002184	BP	cytoplasmic translational termination	2/860	3/32096	0.00211307	0.0411183
9	GO:0001669	CC	acrosomal vesicle	9/860	105/32096	0.002077	0.0411183
20	GO:0000790	CC	nuclear chromatin	20/860	349/32096	0.00208274	0.0411183
2	GO:0034665	CC	integrin alpha1-beta1 complex	2/860	3/32096	0.00211307	0.0411183
2	GO:0018444	CC	translation release factor complex	2/860	3/32096	0.00211307	0.0411183
2	GO:0099073	CC	mitochondrion-derived vesicle	2/860	3/32096	0.00211307	0.0411183
11	GO:0004725	MF	protein tyrosine phosphatase activity	11/860	147/32096	0.00209539	0.0411183
2	GO:0008449	MF	N-acetylglucosamine-6-sulfatase activity	2/860	3/32096	0.00211307	0.0411183
2	GO:0004485	MF	methylcrotonoyl-CoA carboxylase activity	2/860	3/32096	0.00211307	0.0411183
2	GO:0030623	MF	U5 snRNA binding	2/860	3/32096	0.00211307	0.0411183
2	GO:0000406	MF	double-strand/single-strand DNA junction binding	2/860	3/32096	0.00211307	0.0411183
2	GO:0003989	MF	acetyl-CoA carboxylase activity	2/860	3/32096	0.00211307	0.0411183
6	GO:0097581	BP	lamellipodium organization	6/860	50/32096	0.00211742	0.0411668
13	GO:0030427	CC	site of polarized growth	13/860	192/32096	0.00212335	0.0412462
4	GO:0045724	BP	positive regulation of cilium assembly	4/860	21/32096	0.00212921	0.0412522
4	GO:0030214	BP	hyaluronan catabolic process	4/860	21/32096	0.00212921	0.0412522
4	GO:0071380	BP	cellular response to prostaglandin E stimulus	4/860	21/32096	0.00212921	0.0412522
87	GO:0045595	BP	regulation of cell differentiation	87/860	2339/32096	0.00214505	0.0415231
8	GO:0005798	CC	Golgi-associated vesicle	8/860	86/32096	0.0021674	0.0419194
12	GO:0006766	BP	vitamin metabolic process	12/860	170/32096	0.00219626	0.0424407
18	GO:0009792	BP	embryo development ending in birth or egg hatching	18/860	311/32096	0.00220198	0.0425145
11	GO:0007030	BP	Golgi organization	11/860	148/32096	0.00221017	0.0425988
11	GO:0051817	BP	modification of morphology or physiology of other organism involved in symbiotic interaction	11/860	148/32096	0.00221017	0.0425988
9	GO:0046605	BP	regulation of centrosome cycle	9/860	106/32096	0.00221693	0.0426554
9	GO:0050661	MF	NADP binding	9/860	106/32096	0.00221693	0.0426554
94	GO:0010628	BP	positive regulation of gene expression	94/860	2581/32096	0.00225696	0.0433882
7	GO:1990138	BP	neuron projection extension	7/860	68/32096	0.00227143	0.0435912
7	GO:0033683	BP	nucleotide-excision repair, DNA incision	7/860	68/32096	0.00227143	0.0435912
5	GO:0009651	BP	response to salt stress	5/860	35/32096	0.00227492	0.0436205
14	GO:0051028	BP	mRNA transport	14/860	217/32096	0.00228805	0.0438346
12	GO:0050684	BP	regulation of mRNA processing	12/860	171/32096	0.0023059	0.0441388
8	GO:0050810	BP	regulation of steroid biosynthetic process	8/860	87/32096	0.00233198	0.0445996
6	GO:0051443	BP	positive regulation of ubiquitin-protein transferase activity	6/860	51/32096	0.00234622	0.0447952
6	GO:1902235	BP	regulation of endoplasmic reticulum stress-induced intrinsic apoptotic signaling pathway	6/860	51/32096	0.00234622	0.0447952
9	GO:0090630	BP	activation of GTPase activity	9/860	107/32096	0.00236427	0.045024
9	GO:0009062	BP	fatty acid catabolic process	9/860	107/32096	0.00236427	0.045024
9	GO:0072341	MF	modified amino acid binding	9/860	107/32096	0.00236427	0.045024
66	GO:0043043	BP	peptide biosynthetic process	66/860	1687/32096	0.00240625	0.0457454
40	GO:0043087	BP	regulation of GTPase activity	40/860	912/32096	0.00240909	0.0457604
7	GO:0000217	MF	DNA secondary structure binding	7/860	69/32096	0.00247053	0.0468875
14	GO:0030414	MF	peptidase inhibitor activity	14/860	219/32096	0.00248829	0.0471844
82	GO:0048585	BP	negative regulation of response to stimulus	82/860	2196/32096	0.00250864	0.0475298
9	GO:0060964	BP	regulation of gene silencing by miRNA	9/860	108/32096	0.00251927	0.0476677
20	GO:0019882	BP	antigen processing and presentation	20/860	361/32096	0.00252019	0.0476677
43	GO:0050767	BP	regulation of neurogenesis	43/860	993/32096	0.0025329	0.0478675
4	GO:0032988	BP	ribonucleoprotein complex disassembly	4/860	22/32096	0.0025477	0.0480251
4	GO:0007099	BP	centriole replication	4/860	22/32096	0.0025477	0.0480251
4	GO:0006740	BP	NADPH regeneration	4/860	22/32096	0.0025477	0.0480251
5	GO:0043277	BP	apoptotic cell clearance	5/860	36/32096	0.00258436	0.048654
11	GO:0008094	MF	DNA-dependent ATPase activity	11/860	151/32096	0.00258542	0.048654
20	GO:0033157	BP	regulation of intracellular protein transport	20/860	363/32096	0.00262071	0.0492764
34	GO:1902532	BP	negative regulation of intracellular signal transduction	34/860	745/32096	0.00265411	0.0498624
12	GO:0009411	BP	response to UV	12/860	174/32096	0.00266191	0.0498741
9	GO:0033273	BP	response to vitamin	9/860	109/32096	0.00268222	0.0498741
7	GO:0140013	BP	meiotic nuclear division	7/860	70/32096	0.00268278	0.0498741
10	GO:0033138	BP	positive regulation of peptidyl-serine phosphorylation	10/860	130/32096	0.00268788	0.0498741
3	GO:0055015	BP	ventricular cardiac muscle cell development	3/860	11/32096	0.00269275	0.0498741
3	GO:0046292	BP	formaldehyde metabolic process	3/860	11/32096	0.00269275	0.0498741
3	GO:0048548	BP	regulation of pinocytosis	3/860	11/32096	0.00269275	0.0498741
3	GO:0061469	BP	regulation of type B pancreatic cell proliferation	3/860	11/32096	0.00269275	0.0498741
3	GO:0051177	BP	meiotic sister chromatid cohesion	3/860	11/32096	0.00269275	0.0498741
3	GO:1902947	BP	regulation of tau-protein kinase activity	3/860	11/32096	0.00269275	0.0498741
3	GO:0072687	CC	meiotic spindle	3/860	11/32096	0.00269275	0.0498741
3	GO:0044615	CC	nuclear pore nuclear basket	3/860	11/32096	0.00269275	0.0498741
3	GO:0000938	CC	GARP complex	3/860	11/32096	0.00269275	0.0498741
3	GO:1990745	CC	EARP complex	3/860	11/32096	0.00269275	0.0498741
3	GO:0044294	CC	dendritic growth cone	3/860	11/32096	0.00269275	0.0498741
28	GO:0140098	MF	catalytic activity, acting on RNA	28/860	580/32096	0.00267663	0.0498741
3	GO:0061676	MF	importin-alpha family protein binding	3/860	11/32096	0.00269275	0.0498741
16	GO:2000377	BP	regulation of reactive oxygen species metabolic process	16/860	260/32096	0.00271114	0.0501729
48	GO:0022610	BP	biological adhesion	48/860	1149/32096	0.00273259	0.0505279
27	GO:0018205	BP	peptidyl-lysine modification	27/860	543/32096	0.0027481	0.050761
23	GO:0031346	BP	positive regulation of cell projection organization	23/860	445/32096	0.00274975	0.050761
13	GO:0034250	BP	positive regulation of cellular amide metabolic process	13/860	198/32096	0.00277579	0.0511994
67	GO:0009968	BP	negative regulation of signal transduction	67/860	1735/32096	0.00278428	0.0513136
20	GO:0009790	BP	embryo development	20/860	366/32096	0.00278743	0.0513293
14	GO:0061135	MF	endopeptidase regulator activity	14/860	222/32096	0.00281554	0.0518041
51	GO:0043900	BP	regulation of multi-organism process	51/860	1236/32096	0.00285152	0.0524228
6	GO:0009112	BP	nucleobase metabolic process	6/860	53/32096	0.00285904	0.0524967
53	GO:0040012	BP	regulation of locomotion	53/860	1308/32096	0.00286024	0.0524967
5	GO:0044788	BP	modulation by host of viral process	5/860	37/32096	0.0029232	0.0535639
5	GO:0050765	BP	negative regulation of phagocytosis	5/860	37/32096	0.0029232	0.0535639
22	GO:0071496	BP	cellular response to external stimulus	22/860	415/32096	0.00300222	0.0549667
11	GO:0071236	BP	cellular response to antibiotic	11/860	154/32096	0.00301053	0.0550736
4	GO:0051580	BP	regulation of neurotransmitter uptake	4/860	23/32096	0.00301934	0.0551443
4	GO:0070008	MF	serine-type exopeptidase activity	4/860	23/32096	0.00301934	0.0551443
9	GO:0060966	BP	regulation of gene silencing by RNA	9/860	111/32096	0.00303308	0.0552145
9	GO:0060147	BP	regulation of posttranscriptional gene silencing	9/860	111/32096	0.00303308	0.0552145
9	GO:0045739	BP	positive regulation of DNA repair	9/860	111/32096	0.00303308	0.0552145
9	GO:0019013	CC	viral nucleocapsid	9/860	111/32096	0.00303308	0.0552145
16	GO:2001235	BP	positive regulation of apoptotic signaling pathway	16/860	266/32096	0.00306854	0.0558144
88	GO:0005576	CC	extracellular region	88/860	2413/32096	0.00313316	0.0569434
19	GO:0034976	BP	response to endoplasmic reticulum stress	19/860	338/32096	0.0031366	0.0569594
16	GO:1901654	BP	response to ketone	16/860	267/32096	0.00313933	0.0569626
7	GO:0000280	BP	nuclear division	7/860	72/32096	0.003149	0.0570916
11	GO:0002576	BP	platelet degranulation	11/860	155/32096	0.0031641	0.0573187
10	GO:0043154	BP	negative regulation of cysteine-type endopeptidase activity involved in apoptotic process	10/860	133/32096	0.00317093	0.0573958
9	GO:0050818	BP	regulation of coagulation	9/860	112/32096	0.00322158	0.0582182
9	GO:1990782	MF	protein tyrosine kinase binding	9/860	112/32096	0.00322158	0.0582182
27	GO:0001819	BP	positive regulation of cytokine production	27/860	557/32096	0.00323465	0.0584071
25	GO:0045862	BP	positive regulation of proteolysis	25/860	505/32096	0.00325234	0.058679
31	GO:0044089	BP	positive regulation of cellular component biogenesis	31/860	666/32096	0.00326798	0.0589135
16	GO:0090316	BP	positive regulation of intracellular protein transport	16/860	269/32096	0.00329098	0.05917
13	GO:0043280	BP	positive regulation of cysteine-type endopeptidase activity involved in apoptotic process	13/860	202/32096	0.00329548	0.05917
5	GO:0000062	MF	fatty-acyl-CoA binding	5/860	38/32096	0.00329298	0.05917
5	GO:0005154	MF	epidermal growth factor receptor binding	5/860	38/32096	0.00329298	0.05917
5	GO:0043015	MF	gamma-tubulin binding	5/860	38/32096	0.00329298	0.05917
14	GO:0030027	CC	lamellipodium	14/860	226/32096	0.00330605	0.0593121
17	GO:0009260	BP	ribonucleotide biosynthetic process	17/860	298/32096	0.00333472	0.0596825
17	GO:0048002	BP	antigen processing and presentation of peptide antigen	17/860	298/32096	0.00333472	0.0596825
17	GO:0030141	CC	secretory granule	17/860	298/32096	0.00333472	0.0596825
10	GO:1990542	BP	mitochondrial transmembrane transport	10/860	134/32096	0.00334646	0.0597965
82	GO:0035556	BP	intracellular signal transduction	82/860	2226/32096	0.00338116	0.06032
29	GO:0003779	MF	actin binding	29/860	614/32096	0.00338446	0.0603305
9	GO:0008565	MF	obsolete protein transporter activity	9/860	113/32096	0.00341917	0.0609006
24	GO:0044455	CC	mitochondrial membrane part	24/860	471/32096	0.00343716	0.0611721
22	GO:0051348	BP	negative regulation of transferase activity	22/860	424/32096	0.00344171	0.0611808
6	GO:0007159	BP	leukocyte cell-cell adhesion	6/860	55/32096	0.00345136	0.0611808
6	GO:0006294	BP	nucleotide-excision repair, preincision complex assembly	6/860	55/32096	0.00345136	0.0611808
6	GO:0001890	BP	placenta development	6/860	55/32096	0.00345136	0.0611808
3	GO:0001778	BP	plasma membrane repair	3/860	12/32096	0.00351921	0.0618915
3	GO:0032594	BP	protein transport within lipid bilayer	3/860	12/32096	0.00351921	0.0618915
3	GO:1905668	BP	positive regulation of protein localization to endosome	3/860	12/32096	0.00351921	0.0618915
3	GO:1902965	BP	regulation of protein localization to early endosome	3/860	12/32096	0.00351921	0.0618915
3	GO:1902966	BP	positive regulation of protein localization to early endosome	3/860	12/32096	0.00351921	0.0618915
3	GO:0046654	BP	tetrahydrofolate biosynthetic process	3/860	12/32096	0.00351921	0.0618915
3	GO:0006108	BP	malate metabolic process	3/860	12/32096	0.00351921	0.0618915
3	GO:0035404	BP	histone-serine phosphorylation	3/860	12/32096	0.00351921	0.0618915
3	GO:0031080	CC	nuclear pore outer ring	3/860	12/32096	0.00351921	0.0618915
3	GO:0019103	MF	pyrimidine nucleotide binding	3/860	12/32096	0.00351921	0.0618915
8	GO:0042475	BP	odontogenesis of dentin-containing tooth	8/860	93/32096	0.00353538	0.0620779
8	GO:0019829	MF	ATPase-coupled cation transmembrane transporter activity	8/860	93/32096	0.00353538	0.0620779
4	GO:0090084	BP	negative regulation of inclusion body assembly	4/860	24/32096	0.00354724	0.0621395
4	GO:0090075	BP	relaxation of muscle	4/860	24/32096	0.00354724	0.0621395
4	GO:0044548	MF	S100 protein binding	4/860	24/32096	0.00354724	0.0621395
47	GO:0007155	BP	cell adhesion	47/860	1138/32096	0.00358915	0.0628241
9	GO:0032869	BP	cellular response to insulin stimulus	9/860	114/32096	0.00362616	0.0633726
9	GO:0060560	BP	developmental growth involved in morphogenesis	9/860	114/32096	0.00362616	0.0633726
7	GO:0048365	MF	Rac GTPase binding	7/860	74/32096	0.00367466	0.06417
5	GO:0031572	BP	G2 DNA damage checkpoint	5/860	39/32096	0.00369523	0.0643276
5	GO:0106118	BP	regulation of sterol biosynthetic process	5/860	39/32096	0.00369523	0.0643276
5	GO:0045540	BP	regulation of cholesterol biosynthetic process	5/860	39/32096	0.00369523	0.0643276
5	GO:0071392	BP	cellular response to estradiol stimulus	5/860	39/32096	0.00369523	0.0643276
15	GO:0006405	BP	RNA export from nucleus	15/860	241/32096	0.00370258	0.0644052
10	GO:0032587	CC	ruffle membrane	10/860	136/32096	0.00372066	0.0646693
17	GO:0019867	CC	outer membrane	17/860	302/32096	0.0037436	0.0650173
45	GO:0090087	BP	regulation of peptide transport	45/860	1078/32096	0.00377065	0.0653875
6	GO:0033762	BP	response to glucagon	6/860	56/32096	0.00377957	0.0653875
8	GO:0005844	CC	polysome	8/860	94/32096	0.00377561	0.0653875
6	GO:0030331	MF	estrogen receptor binding	6/860	56/32096	0.00377957	0.0653875
6	GO:0031369	MF	translation initiation factor binding	6/860	56/32096	0.00377957	0.0653875
70	GO:0010648	BP	negative regulation of cell communication	70/860	1855/32096	0.00381	0.0658629
12	GO:0019842	MF	vitamin binding	12/860	182/32096	0.00383392	0.0662249
17	GO:0031668	BP	cellular response to extracellular stimulus	17/860	303/32096	0.00385416	0.066523
10	GO:0051591	BP	response to cAMP	10/860	137/32096	0.00391979	0.0676034
50	GO:0008219	BP	cell death	50/860	1239/32096	0.00400577	0.069033
8	GO:0006120	BP	mitochondrial electron transport, NADH to ubiquinone	8/860	95/32096	0.00402827	0.0691832
8	GO:0021987	BP	cerebral cortex development	8/860	95/32096	0.00402827	0.0691832
8	GO:0043542	BP	endothelial cell migration	8/860	95/32096	0.00402827	0.0691832
48	GO:0060284	BP	regulation of cell development	48/860	1172/32096	0.00406008	0.0691832
9	GO:1902882	BP	regulation of response to oxidative stress	9/860	116/32096	0.00406955	0.0691832
9	GO:0007041	BP	lysosomal transport	9/860	116/32096	0.00406955	0.0691832
6	GO:0001578	BP	microtubule bundle formation	6/860	57/32096	0.00413036	0.0691832
6	GO:0099518	BP	vesicle cytoskeletal trafficking	6/860	57/32096	0.00413036	0.0691832
5	GO:0030212	BP	hyaluronan metabolic process	5/860	40/32096	0.00413151	0.0691832
5	GO:0042776	BP	mitochondrial ATP synthesis coupled proton transport	5/860	40/32096	0.00413151	0.0691832
5	GO:0042276	BP	error-prone translesion synthesis	5/860	40/32096	0.00413151	0.0691832
4	GO:0031440	BP	regulation of mRNA 3'-end processing	4/860	25/32096	0.00413446	0.0691832
4	GO:0043129	BP	surfactant homeostasis	4/860	25/32096	0.00413446	0.0691832
4	GO:0007020	BP	microtubule nucleation	4/860	25/32096	0.00413446	0.0691832
4	GO:0007004	BP	telomere maintenance via telomerase	4/860	25/32096	0.00413446	0.0691832
32	GO:0051272	BP	positive regulation of cellular component movement	32/860	702/32096	0.00414901	0.0691832
2	GO:0031291	BP	Ran protein signal transduction	2/860	4/32096	0.00415099	0.0691832
2	GO:2001293	BP	malonyl-CoA metabolic process	2/860	4/32096	0.00415099	0.0691832
2	GO:0007057	BP	spindle assembly involved in female meiosis I	2/860	4/32096	0.00415099	0.0691832
2	GO:0106104	BP	regulation of glutamate receptor clustering	2/860	4/32096	0.00415099	0.0691832
2	GO:0048550	BP	negative regulation of pinocytosis	2/860	4/32096	0.00415099	0.0691832
2	GO:1902594	BP	multi-organism nuclear import	2/860	4/32096	0.00415099	0.0691832
2	GO:0075732	BP	viral penetration into host nucleus	2/860	4/32096	0.00415099	0.0691832
2	GO:0016259	BP	selenocysteine metabolic process	2/860	4/32096	0.00415099	0.0691832
2	GO:1904760	BP	regulation of myofibroblast differentiation	2/860	4/32096	0.00415099	0.0691832
2	GO:0007091	BP	metaphase/anaphase transition of mitotic cell cycle	2/860	4/32096	0.00415099	0.0691832
2	GO:0098773	BP	skin epidermis development	2/860	4/32096	0.00415099	0.0691832
2	GO:1904717	BP	regulation of AMPA glutamate receptor clustering	2/860	4/32096	0.00415099	0.0691832
2	GO:0015960	BP	diadenosine polyphosphate biosynthetic process	2/860	4/32096	0.00415099	0.0691832
2	GO:0015966	BP	diadenosine tetraphosphate biosynthetic process	2/860	4/32096	0.00415099	0.0691832
2	GO:0015965	BP	diadenosine tetraphosphate metabolic process	2/860	4/32096	0.00415099	0.0691832
2	GO:1903724	BP	positive regulation of centriole elongation	2/860	4/32096	0.00415099	0.0691832
2	GO:0044784	BP	metaphase/anaphase transition of cell cycle	2/860	4/32096	0.00415099	0.0691832
2	GO:0016321	BP	female meiosis chromosome segregation	2/860	4/32096	0.00415099	0.0691832
5	GO:0008305	CC	integrin complex	5/860	40/32096	0.00413151	0.0691832
4	GO:0042788	CC	polysomal ribosome	4/860	25/32096	0.00413446	0.0691832
2	GO:0044611	CC	nuclear pore inner ring	2/860	4/32096	0.00415099	0.0691832
2	GO:0000799	CC	nuclear condensin complex	2/860	4/32096	0.00415099	0.0691832
2	GO:0097227	CC	sperm annulus	2/860	4/32096	0.00415099	0.0691832
2	GO:0005971	CC	ribonucleoside-diphosphate reductase complex	2/860	4/32096	0.00415099	0.0691832
26	GO:0031625	MF	ubiquitin protein ligase binding	26/860	537/32096	0.00413783	0.0691832
2	GO:0061731	MF	ribonucleoside-diphosphate reductase activity	2/860	4/32096	0.00415099	0.0691832
2	GO:0004748	MF	ribonucleoside-diphosphate reductase activity, thioredoxin disulfide as acceptor	2/860	4/32096	0.00415099	0.0691832
2	GO:0016728	MF	oxidoreductase activity, acting on CH or CH2 groups, disulfide as acceptor	2/860	4/32096	0.00415099	0.0691832
21	GO:0016311	BP	dephosphorylation	21/860	400/32096	0.00420893	0.0700964
89	GO:0098588	CC	bounding membrane of organelle	89/860	2467/32096	0.00421929	0.0702166
28	GO:0005773	CC	vacuole	28/860	592/32096	0.00422319	0.0702291
7	GO:0007173	BP	epidermal growth factor receptor signaling pathway	7/860	76/32096	0.00426445	0.0707043
7	GO:0032873	BP	negative regulation of stress-activated MAPK cascade	7/860	76/32096	0.00426445	0.0707043
7	GO:0070303	BP	negative regulation of stress-activated protein kinase signaling cascade	7/860	76/32096	0.00426445	0.0707043
7	GO:0051438	BP	regulation of ubiquitin-protein transferase activity	7/860	76/32096	0.00426445	0.0707043
9	GO:0032091	BP	negative regulation of protein binding	9/860	117/32096	0.00430655	0.0713493
24	GO:0005764	CC	lysosome	24/860	488/32096	0.0043305	0.0716928
54	GO:0048870	BP	cell motility	54/860	1358/32096	0.00439567	0.0727178
24	GO:0000323	CC	lytic vacuole	24/860	489/32096	0.00440274	0.0727807
18	GO:0098800	CC	inner mitochondrial membrane protein complex	18/860	322/32096	0.00441314	0.0728986
86	GO:0009605	BP	response to external stimulus	86/860	2378/32096	0.00448128	0.0735863
3	GO:0050812	BP	regulation of acyl-CoA biosynthetic process	3/860	13/32096	0.00448447	0.0735863
3	GO:1903044	BP	protein localization to membrane raft	3/860	13/32096	0.00448447	0.0735863
3	GO:0010510	BP	regulation of acetyl-CoA biosynthetic process from pyruvate	3/860	13/32096	0.00448447	0.0735863
3	GO:1905666	BP	regulation of protein localization to endosome	3/860	13/32096	0.00448447	0.0735863
3	GO:1901978	BP	positive regulation of cell cycle checkpoint	3/860	13/32096	0.00448447	0.0735863
3	GO:0030126	CC	COPI vesicle coat	3/860	13/32096	0.00448447	0.0735863
3	GO:0033592	MF	RNA strand annealing activity	3/860	13/32096	0.00448447	0.0735863
3	GO:0016668	MF	oxidoreductase activity, acting on a sulfur group of donors, NAD(P) as acceptor	3/860	13/32096	0.00448447	0.0735863
9	GO:0001726	CC	ruffle	9/860	118/32096	0.00455418	0.0746752
13	GO:0016616	MF	oxidoreductase activity, acting on the CH-OH group of donors, NAD or NADP as acceptor	13/860	210/32096	0.00457217	0.074915
7	GO:0090303	BP	positive regulation of wound healing	7/860	77/32096	0.00458488	0.0750681
5	GO:0006739	BP	NADP metabolic process	5/860	41/32096	0.00460333	0.0752046
5	GO:0000083	BP	regulation of transcription involved in G1/S transition of mitotic cell cycle	5/860	41/32096	0.00460333	0.0752046
5	GO:0051385	BP	response to mineralocorticoid	5/860	41/32096	0.00460333	0.0752046
23	GO:0050900	BP	leukocyte migration	23/860	453/32096	0.00462362	0.0754807
15	GO:0005516	MF	calmodulin binding	15/860	253/32096	0.00464829	0.075828
30	GO:0030335	BP	positive regulation of cell migration	30/860	657/32096	0.00468886	0.0764339
23	GO:0061919	BP	process utilizing autophagic mechanism	23/860	455/32096	0.00470784	0.0766313
23	GO:0006914	BP	autophagy	23/860	455/32096	0.00470784	0.0766313
70	GO:0023057	BP	negative regulation of signaling	70/860	1859/32096	0.00476274	0.0773619
4	GO:0098534	BP	centriole assembly	4/860	26/32096	0.00478395	0.0773619
4	GO:0033627	BP	cell adhesion mediated by integrin	4/860	26/32096	0.00478395	0.0773619
4	GO:0051412	BP	response to corticosterone	4/860	26/32096	0.00478395	0.0773619
4	GO:0097150	BP	neuronal stem cell population maintenance	4/860	26/32096	0.00478395	0.0773619
4	GO:0048875	BP	chemical homeostasis within a tissue	4/860	26/32096	0.00478395	0.0773619
4	GO:0046933	MF	proton-transporting ATP synthase activity, rotational mechanism	4/860	26/32096	0.00478395	0.0773619
4	GO:0050786	MF	RAGE receptor binding	4/860	26/32096	0.00478395	0.0773619
4	GO:0019104	MF	DNA N-glycosylase activity	4/860	26/32096	0.00478395	0.0773619
73	GO:0045934	BP	negative regulation of nucleobase-containing compound metabolic process	73/860	1964/32096	0.00480576	0.0776584
8	GO:0009161	BP	ribonucleoside monophosphate metabolic process	8/860	98/32096	0.00486494	0.0783874
8	GO:0030512	BP	negative regulation of transforming growth factor beta receptor signaling pathway	8/860	98/32096	0.00486494	0.0783874
8	GO:0007569	BP	cell aging	8/860	98/32096	0.00486494	0.0783874
8	GO:0003730	MF	mRNA 3'-UTR binding	8/860	98/32096	0.00486494	0.0783874
6	GO:0044003	BP	modification by symbiont of host morphology or physiology	6/860	59/32096	0.00490327	0.0788341
6	GO:0009156	BP	ribonucleoside monophosphate biosynthetic process	6/860	59/32096	0.00490327	0.0788341
6	GO:0006312	BP	mitotic recombination	6/860	59/32096	0.00490327	0.0788341
7	GO:1901068	BP	guanosine-containing compound metabolic process	7/860	78/32096	0.00492312	0.0790963
12	GO:0046683	BP	response to organophosphorus	12/860	188/32096	0.00496012	0.0796333
25	GO:0098798	CC	mitochondrial protein complex	25/860	510/32096	0.00502023	0.0805404
81	GO:0031327	BP	negative regulation of cellular biosynthetic process	81/860	2218/32096	0.0050675	0.0812403
11	GO:1903322	BP	positive regulation of protein modification by small protein conjugation or removal	11/860	165/32096	0.00507263	0.081264
47	GO:0030334	BP	regulation of cell migration	47/860	1155/32096	0.00510613	0.0816636
5	GO:0009168	BP	purine ribonucleoside monophosphate biosynthetic process	5/860	42/32096	0.00511221	0.0816636
5	GO:0009127	BP	purine nucleoside monophosphate biosynthetic process	5/860	42/32096	0.00511221	0.0816636
5	GO:0005680	CC	anaphase-promoting complex	5/860	42/32096	0.00511221	0.0816636
12	GO:0050680	BP	negative regulation of epithelial cell proliferation	12/860	189/32096	0.00517112	0.0823155
8	GO:0032981	BP	mitochondrial respiratory chain complex I assembly	8/860	99/32096	0.00517148	0.0823155
8	GO:0010257	BP	NADH dehydrogenase complex assembly	8/860	99/32096	0.00517148	0.0823155
21	GO:0032147	BP	activation of protein kinase activity	21/860	414/32096	0.00524103	0.083363
18	GO:0065004	BP	protein-DNA complex assembly	18/860	333/32096	0.00527061	0.083595
18	GO:0048511	BP	rhythmic process	18/860	333/32096	0.00527061	0.083595
18	GO:0050658	BP	RNA transport	18/860	333/32096	0.00527061	0.083595
18	GO:0050657	BP	nucleic acid transport	18/860	333/32096	0.00527061	0.083595
6	GO:0008088	BP	axo-dendritic transport	6/860	60/32096	0.00532723	0.0844329
82	GO:0009890	BP	negative regulation of biosynthetic process	82/860	2257/32096	0.00543918	0.0861461
18	GO:0051236	BP	establishment of RNA localization	18/860	335/32096	0.00547618	0.0866705
8	GO:1903845	BP	negative regulation of cellular response to transforming growth factor beta stimulus	8/860	100/32096	0.00549256	0.0867783
4	GO:0001556	BP	oocyte maturation	4/860	27/32096	0.00549855	0.0867783
4	GO:0097100	MF	supercoiled DNA binding	4/860	27/32096	0.00549855	0.0867783
4	GO:0097718	MF	disordered domain specific binding	4/860	27/32096	0.00549855	0.0867783
3	GO:0006610	BP	ribosomal protein import into nucleus	3/860	14/32096	0.00559477	0.0878615
3	GO:0006107	BP	oxaloacetate metabolic process	3/860	14/32096	0.00559477	0.0878615
3	GO:0006189	BP	'de novo' IMP biosynthetic process	3/860	14/32096	0.00559477	0.0878615
3	GO:0072001	BP	renal system development	3/860	14/32096	0.00559477	0.0878615
3	GO:0097201	BP	negative regulation of transcription from RNA polymerase II promoter in response to stress	3/860	14/32096	0.00559477	0.0878615
14	GO:0044448	CC	cell cortex part	14/860	228/32096	0.00557587	0.0878615
3	GO:0031588	CC	nucleotide-activated protein kinase complex	3/860	14/32096	0.00559477	0.0878615
12	GO:0048660	BP	regulation of smooth muscle cell proliferation	12/860	191/32096	0.00561453	0.0881098
79	GO:0010558	BP	negative regulation of macromolecule biosynthetic process	79/860	2161/32096	0.00564368	0.0884703
21	GO:0071902	BP	positive regulation of protein serine/threonine kinase activity	21/860	418/32096	0.00564544	0.0884703
5	GO:0000717	BP	nucleotide-excision repair, DNA duplex unwinding	5/860	43/32096	0.00565966	0.0885066
5	GO:0098636	CC	protein complex involved in cell adhesion	5/860	43/32096	0.00565966	0.0885066
5	GO:0097472	MF	cyclin-dependent protein kinase activity	5/860	43/32096	0.00565966	0.0885066
14	GO:0031589	BP	cell-substrate adhesion	14/860	229/32096	0.00566363	0.0885067
6	GO:0051445	BP	regulation of meiotic cell cycle	6/860	61/32096	0.00577739	0.090095
6	GO:0060135	BP	maternal process involved in female pregnancy	6/860	61/32096	0.00577739	0.090095
11	GO:0047485	MF	protein N-terminus binding	11/860	168/32096	0.00579466	0.0903012
31	GO:0010506	BP	regulation of autophagy	31/860	693/32096	0.00581477	0.0905512
12	GO:0019838	MF	growth factor binding	12/860	192/32096	0.00584727	0.0909939
38	GO:0001817	BP	regulation of cytokine production	38/860	892/32096	0.00585816	0.0910997
25	GO:0005543	MF	phospholipid binding	25/860	526/32096	0.00593401	0.0922149
9	GO:0032481	BP	positive regulation of type I interferon production	9/860	123/32096	0.00596284	0.0925985
7	GO:0009167	BP	purine ribonucleoside monophosphate metabolic process	7/860	81/32096	0.00605083	0.0938342
7	GO:1903779	BP	regulation of cardiac conduction	7/860	81/32096	0.00605083	0.0938342
12	GO:0032479	BP	regulation of type I interferon production	12/860	193/32096	0.0060876	0.0943388
15	GO:0004721	MF	phosphoprotein phosphatase activity	15/860	264/32096	0.00611725	0.0947324
23	GO:0043025	CC	neuronal cell body	23/860	475/32096	0.0061506	0.0951828
14	GO:0051015	MF	actin filament binding	14/860	234/32096	0.00619374	0.0957839
5	GO:0046688	BP	response to copper ion	5/860	44/32096	0.00624716	0.0960019
5	GO:0032350	BP	regulation of hormone metabolic process	5/860	44/32096	0.00624716	0.0960019
5	GO:0048675	BP	axon extension	5/860	44/32096	0.00624716	0.0960019
5	GO:0006297	BP	nucleotide-excision repair, DNA gap filling	5/860	44/32096	0.00624716	0.0960019
5	GO:0006984	BP	ER-nucleus signaling pathway	5/860	44/32096	0.00624716	0.0960019
5	GO:0010837	BP	regulation of keratinocyte proliferation	5/860	44/32096	0.00624716	0.0960019
5	GO:0010574	BP	regulation of vascular endothelial growth factor production	5/860	44/32096	0.00624716	0.0960019
6	GO:1903573	BP	negative regulation of response to endoplasmic reticulum stress	6/860	62/32096	0.00625468	0.0960019
36	GO:0043547	BP	positive regulation of GTPase activity	36/860	837/32096	0.00625696	0.0960019
9	GO:0042058	BP	regulation of epidermal growth factor receptor signaling pathway	9/860	124/32096	0.00628094	0.0960019
9	GO:0008361	BP	regulation of cell size	9/860	124/32096	0.00628094	0.0960019
4	GO:0019915	BP	lipid storage	4/860	28/32096	0.00628102	0.0960019
4	GO:1903649	BP	regulation of cytoplasmic transport	4/860	28/32096	0.00628102	0.0960019
4	GO:0006084	BP	acetyl-CoA metabolic process	4/860	28/32096	0.00628102	0.0960019
4	GO:0006265	BP	DNA topological change	4/860	28/32096	0.00628102	0.0960019
6	GO:0016538	MF	cyclin-dependent protein serine/threonine kinase regulator activity	6/860	62/32096	0.00625468	0.0960019
4	GO:0004029	MF	aldehyde dehydrogenase (NAD) activity	4/860	28/32096	0.00628102	0.0960019
18	GO:0022900	BP	electron transport chain	18/860	342/32096	0.00632557	0.0965505
18	GO:0036464	CC	cytoplasmic ribonucleoprotein granule	18/860	342/32096	0.00632557	0.0965505
43	GO:0006915	BP	apoptotic process	43/860	1053/32096	0.00638075	0.0972611
22	GO:0048608	BP	reproductive structure development	22/860	438/32096	0.00638521	0.0972611
22	GO:0099503	CC	secretory vesicle	22/860	438/32096	0.00638521	0.0972611
7	GO:0009126	BP	purine nucleoside monophosphate metabolic process	7/860	82/32096	0.00646643	0.098431
20	GO:0016050	BP	vesicle organization	20/860	392/32096	0.00649399	0.0987831
17	GO:0046034	BP	ATP metabolic process	17/860	310/32096	0.00655223	0.0996011
12	GO:0009063	BP	cellular amino acid catabolic process	12/860	195/32096	0.00659168	0.100121
20	GO:0015931	BP	nucleobase-containing compound transport	20/860	393/32096	0.0065954	0.100121
9	GO:0070585	BP	protein localization to mitochondrion	9/860	125/32096	0.00661193	0.100303
10	GO:0035148	BP	tube formation	10/860	148/32096	0.00671384	0.101298
10	GO:0045333	BP	cellular respiration	10/860	148/32096	0.00671384	0.101298
52	GO:0051270	BP	regulation of cellular component movement	52/860	1323/32096	0.00674721	0.101298
18	GO:0006469	BP	negative regulation of protein kinase activity	18/860	345/32096	0.00675455	0.101298
22	GO:0043405	BP	regulation of MAP kinase activity	22/860	444/32096	0.00676848	0.101298
2	GO:0060744	BP	mammary gland branching involved in thelarche	2/860	5/32096	0.00679558	0.101298
2	GO:0007056	BP	spindle assembly involved in female meiosis	2/860	5/32096	0.00679558	0.101298
2	GO:1900086	BP	positive regulation of peptidyl-tyrosine autophosphorylation	2/860	5/32096	0.00679558	0.101298
2	GO:0045578	BP	negative regulation of B cell differentiation	2/860	5/32096	0.00679558	0.101298
2	GO:0097709	BP	connective tissue replacement	2/860	5/32096	0.00679558	0.101298
2	GO:0016476	BP	regulation of embryonic cell shape	2/860	5/32096	0.00679558	0.101298
2	GO:0005997	BP	xylulose metabolic process	2/860	5/32096	0.00679558	0.101298
2	GO:0002248	BP	connective tissue replacement involved in inflammatory response wound healing	2/860	5/32096	0.00679558	0.101298
2	GO:0022027	BP	interkinetic nuclear migration	2/860	5/32096	0.00679558	0.101298
2	GO:1903722	BP	regulation of centriole elongation	2/860	5/32096	0.00679558	0.101298
2	GO:0032487	BP	regulation of Rap protein signal transduction	2/860	5/32096	0.00679558	0.101298
2	GO:1904778	BP	positive regulation of protein localization to cell cortex	2/860	5/32096	0.00679558	0.101298
2	GO:0031262	CC	Ndc80 complex	2/860	5/32096	0.00679558	0.101298
2	GO:0035976	CC	transcription factor AP-1 complex	2/860	5/32096	0.00679558	0.101298
2	GO:0050544	MF	arachidonic acid binding	2/860	5/32096	0.00679558	0.101298
2	GO:0004616	MF	phosphogluconate dehydrogenase (decarboxylating) activity	2/860	5/32096	0.00679558	0.101298
2	GO:0004470	MF	malic enzyme activity	2/860	5/32096	0.00679558	0.101298
2	GO:0043878	MF	glyceraldehyde-3-phosphate dehydrogenase (NAD+) (non-phosphorylating) activity	2/860	5/32096	0.00679558	0.101298
2	GO:0016508	MF	long-chain-enoyl-CoA hydratase activity	2/860	5/32096	0.00679558	0.101298
2	GO:0016744	MF	transferase activity, transferring aldehyde or ketonic groups	2/860	5/32096	0.00679558	0.101298
2	GO:0003985	MF	acetyl-CoA C-acetyltransferase activity	2/860	5/32096	0.00679558	0.101298
3	GO:1903504	BP	regulation of mitotic spindle checkpoint	3/860	15/32096	0.0068555	0.10158
3	GO:0032048	BP	cardiolipin metabolic process	3/860	15/32096	0.0068555	0.10158
3	GO:0090266	BP	regulation of mitotic cell cycle spindle assembly checkpoint	3/860	15/32096	0.0068555	0.10158
3	GO:0061952	BP	midbody abscission	3/860	15/32096	0.0068555	0.10158
3	GO:0006268	BP	DNA unwinding involved in DNA replication	3/860	15/32096	0.0068555	0.10158
3	GO:0051196	BP	regulation of coenzyme metabolic process	3/860	15/32096	0.0068555	0.10158
3	GO:0097470	CC	ribbon synapse	3/860	15/32096	0.0068555	0.10158
3	GO:0045295	MF	gamma-catenin binding	3/860	15/32096	0.0068555	0.10158
3	GO:0032794	MF	GTPase activating protein binding	3/860	15/32096	0.0068555	0.10158
11	GO:1901606	BP	alpha-amino acid catabolic process	11/860	172/32096	0.00688049	0.101815
5	GO:0005753	CC	mitochondrial proton-transporting ATP synthase complex	5/860	45/32096	0.00687616	0.101815
39	GO:0008134	MF	transcription factor binding	39/860	928/32096	0.00688709	0.101845
22	GO:0031253	CC	cell projection membrane	22/860	446/32096	0.00692433	0.102328
8	GO:0001843	BP	neural tube closure	8/860	104/32096	0.00693099	0.102358
9	GO:0009060	BP	aerobic respiration	9/860	126/32096	0.00695613	0.102662
10	GO:0031398	BP	positive regulation of protein ubiquitination	10/860	149/32096	0.00702922	0.103672
75	GO:2000113	BP	negative regulation of cellular macromolecule biosynthetic process	75/860	2051/32096	0.00705626	0.104002
49	GO:0005789	CC	endoplasmic reticulum membrane	49/860	1244/32096	0.00710283	0.104619
4	GO:0006309	BP	apoptotic DNA fragmentation	4/860	29/32096	0.007134	0.104801
4	GO:0034695	BP	response to prostaglandin E	4/860	29/32096	0.007134	0.104801
4	GO:0071379	BP	cellular response to prostaglandin stimulus	4/860	29/32096	0.007134	0.104801
4	GO:0009068	BP	aspartate family amino acid catabolic process	4/860	29/32096	0.007134	0.104801
17	GO:0045732	BP	positive regulation of protein catabolic process	17/860	316/32096	0.00720712	0.105736
14	GO:0043021	MF	ribonucleoprotein complex binding	14/860	241/32096	0.00720507	0.105736
6	GO:0090342	BP	regulation of cell aging	6/860	64/32096	0.00729424	0.106944
9	GO:0006633	BP	fatty acid biosynthetic process	9/860	127/32096	0.00731389	0.107161
8	GO:1900407	BP	regulation of cellular response to oxidative stress	8/860	105/32096	0.00733131	0.107276
26	GO:0042176	BP	regulation of protein catabolic process	26/860	557/32096	0.0073396	0.107284
10	GO:0051828	BP	entry into other organism involved in symbiotic interaction	10/860	150/32096	0.00735595	0.107284
10	GO:0030260	BP	entry into host cell	10/860	150/32096	0.00735595	0.107284
10	GO:0051806	BP	entry into cell of other organism involved in symbiotic interaction	10/860	150/32096	0.00735595	0.107284
10	GO:0044409	BP	entry into host	10/860	150/32096	0.00735595	0.107284
7	GO:0009295	CC	nucleoid	7/860	84/32096	0.00736081	0.107285
26	GO:0032989	BP	cellular component morphogenesis	26/860	559/32096	0.00746953	0.108799
37	GO:0048609	BP	multicellular organismal reproductive process	37/860	876/32096	0.00752885	0.109591
5	GO:0031641	BP	regulation of myelination	5/860	46/32096	0.00754812	0.1098
14	GO:0044262	BP	cellular carbohydrate metabolic process	14/860	243/32096	0.00755515	0.10983
9	GO:0009123	BP	nucleoside monophosphate metabolic process	9/860	128/32096	0.00768553	0.111653
10	GO:0002020	MF	protease binding	10/860	151/32096	0.00769429	0.111707
14	GO:0032993	CC	protein-DNA complex	14/860	244/32096	0.00774083	0.11231
8	GO:0045807	BP	positive regulation of endocytosis	8/860	106/32096	0.00774881	0.112353
6	GO:0031122	BP	cytoplasmic microtubule organization	6/860	65/32096	0.00785831	0.113719
6	GO:0008536	MF	Ran GTPase binding	6/860	65/32096	0.00785831	0.113719
6	GO:0001786	MF	phosphatidylserine binding	6/860	65/32096	0.00785831	0.113719
24	GO:0006790	BP	sulfur compound metabolic process	24/860	510/32096	0.00796184	0.115142
4	GO:1903203	BP	regulation of oxidative stress-induced neuron death	4/860	30/32096	0.00805999	0.116035
4	GO:0051654	BP	establishment of mitochondrion localization	4/860	30/32096	0.00805999	0.116035
4	GO:0006403	BP	RNA localization	4/860	30/32096	0.00805999	0.116035
4	GO:0044818	BP	mitotic G2/M transition checkpoint	4/860	30/32096	0.00805999	0.116035
4	GO:0010971	BP	positive regulation of G2/M transition of mitotic cell cycle	4/860	30/32096	0.00805999	0.116035
4	GO:0019054	BP	modulation by virus of host cellular process	4/860	30/32096	0.00805999	0.116035
4	GO:0071295	BP	cellular response to vitamin	4/860	30/32096	0.00805999	0.116035
9	GO:0071482	BP	cellular response to light stimulus	9/860	129/32096	0.0080714	0.116049
9	GO:0004860	MF	protein kinase inhibitor activity	9/860	129/32096	0.0080714	0.116049
30	GO:2000147	BP	positive regulation of cell motility	30/860	683/32096	0.0081005	0.116392
8	GO:0060606	BP	tube closure	8/860	107/32096	0.00818393	0.117289
8	GO:0006081	BP	cellular aldehyde metabolic process	8/860	107/32096	0.00818393	0.117289
8	GO:0004867	MF	serine-type endopeptidase inhibitor activity	8/860	107/32096	0.00818393	0.117289
8	GO:0003724	MF	RNA helicase activity	8/860	107/32096	0.00818393	0.117289
5	GO:0033146	BP	regulation of intracellular estrogen receptor signaling pathway	5/860	47/32096	0.00826443	0.117635
5	GO:1901976	BP	regulation of cell cycle checkpoint	5/860	47/32096	0.00826443	0.117635
5	GO:0061564	BP	axon development	5/860	47/32096	0.00826443	0.117635
5	GO:2001024	BP	negative regulation of response to drug	5/860	47/32096	0.00826443	0.117635
3	GO:0019321	BP	pentose metabolic process	3/860	16/32096	0.00827134	0.117635
3	GO:0033160	BP	obsolete positive regulation of protein import into nucleus, translocation	3/860	16/32096	0.00827134	0.117635
3	GO:1903651	BP	positive regulation of cytoplasmic transport	3/860	16/32096	0.00827134	0.117635
5	GO:0045259	CC	proton-transporting ATP synthase complex	5/860	47/32096	0.00826443	0.117635
3	GO:0033643	CC	host cell part	3/860	16/32096	0.00827134	0.117635
3	GO:0010369	CC	chromocenter	3/860	16/32096	0.00827134	0.117635
3	GO:0044292	CC	dendrite terminus	3/860	16/32096	0.00827134	0.117635
3	GO:0070419	CC	nonhomologous end joining complex	3/860	16/32096	0.00827134	0.117635
7	GO:0031338	BP	regulation of vesicle fusion	7/860	86/32096	0.00834354	0.118586
60	GO:0032101	BP	regulation of response to external stimulus	60/860	1591/32096	0.00835401	0.118659
19	GO:0033673	BP	negative regulation of kinase activity	19/860	372/32096	0.00844068	0.119814
13	GO:2001056	BP	positive regulation of cysteine-type endopeptidase activity	13/860	216/32096	0.00854576	0.12118
17	GO:0032271	BP	regulation of protein polymerization	17/860	325/32096	0.00854783	0.12118
8	GO:0000725	BP	recombinational repair	8/860	108/32096	0.0086371	0.122368
48	GO:2000145	BP	regulation of cell motility	48/860	1225/32096	0.00870363	0.123232
11	GO:0005178	MF	integrin binding	11/860	178/32096	0.00880015	0.12452
13	GO:0007006	BP	mitochondrial membrane organization	13/860	218/32096	0.00884843	0.125124
9	GO:0120034	BP	positive regulation of plasma membrane bounded cell projection assembly	9/860	131/32096	0.00888715	0.125592
17	GO:0006575	BP	cellular modified amino acid metabolic process	17/860	327/32096	0.00890769	0.125802
33	GO:0032787	BP	monocarboxylic acid metabolic process	33/860	771/32096	0.00891781	0.125865
14	GO:0043409	BP	negative regulation of MAPK cascade	14/860	250/32096	0.00900989	0.127084
5	GO:0000060	BP	obsolete protein import into nucleus, translocation	5/860	48/32096	0.0090265	0.127238
4	GO:0033151	BP	V(D)J recombination	4/860	31/32096	0.00906141	0.127489
4	GO:0010833	BP	telomere maintenance via telomere lengthening	4/860	31/32096	0.00906141	0.127489
4	GO:0045275	CC	respiratory chain complex III	4/860	31/32096	0.00906141	0.127489
10	GO:0006090	BP	pyruvate metabolic process	10/860	155/32096	0.00916899	0.128864
21	GO:0046394	BP	carboxylic acid biosynthetic process	21/860	428/32096	0.00921633	0.129423
9	GO:1901184	BP	regulation of ERBB signaling pathway	9/860	132/32096	0.00931771	0.130765
21	GO:0016053	BP	organic acid biosynthetic process	21/860	430/32096	0.00941574	0.132057
17	GO:0071363	BP	cellular response to growth factor stimulus	17/860	330/32096	0.00949185	0.132993
14	GO:0030667	CC	secretory granule membrane	14/860	252/32096	0.00949437	0.132993
6	GO:0051898	BP	negative regulation of protein kinase B signaling	6/860	68/32096	0.0097383	0.136239
6	GO:1990391	CC	DNA repair complex	6/860	68/32096	0.0097383	0.136239
9	GO:0006919	BP	activation of cysteine-type endopeptidase activity involved in apoptotic process	9/860	133/32096	0.00976385	0.136318
9	GO:0046364	BP	monosaccharide biosynthetic process	9/860	133/32096	0.00976385	0.136318
5	GO:0044773	BP	mitotic DNA damage checkpoint	5/860	49/32096	0.00983566	0.136318
3	GO:0036499	BP	PERK-mediated unfolded protein response	3/860	17/32096	0.00984621	0.136318
3	GO:1900102	BP	negative regulation of endoplasmic reticulum unfolded protein response	3/860	17/32096	0.00984621	0.136318
3	GO:0071305	BP	cellular response to vitamin D	3/860	17/32096	0.00984621	0.136318
3	GO:0018202	BP	peptidyl-histidine modification	3/860	17/32096	0.00984621	0.136318
3	GO:0051304	BP	chromosome separation	3/860	17/32096	0.00984621	0.136318
16	GO:0043687	BP	post-translational protein modification	16/860	299/32096	0.00988919	0.136318
23	GO:1902903	BP	regulation of supramolecular fiber organization	23/860	488/32096	0.00998038	0.136318
10	GO:0033865	BP	nucleoside bisphosphate metabolic process	10/860	157/32096	0.00998289	0.136318
10	GO:0033875	BP	ribonucleoside bisphosphate metabolic process	10/860	157/32096	0.00998289	0.136318
10	GO:0034032	BP	purine nucleoside bisphosphate metabolic process	10/860	157/32096	0.00998289	0.136318
7	GO:0051650	BP	establishment of vesicle localization	7/860	89/32096	0.0099939	0.136318
7	GO:1903036	BP	positive regulation of response to wounding	7/860	89/32096	0.0099939	0.136318
2	GO:0070836	BP	caveola assembly	2/860	6/32096	0.0100129	0.136318
2	GO:0070318	BP	positive regulation of G0 to G1 transition	2/860	6/32096	0.0100129	0.136318
2	GO:1902412	BP	regulation of mitotic cytokinesis	2/860	6/32096	0.0100129	0.136318
2	GO:0033292	BP	T-tubule organization	2/860	6/32096	0.0100129	0.136318
2	GO:0046452	BP	dihydrofolate metabolic process	2/860	6/32096	0.0100129	0.136318
2	GO:0046952	BP	ketone body catabolic process	2/860	6/32096	0.0100129	0.136318
2	GO:0010710	BP	regulation of collagen catabolic process	2/860	6/32096	0.0100129	0.136318
2	GO:0006552	BP	leucine catabolic process	2/860	6/32096	0.0100129	0.136318
2	GO:0090166	BP	Golgi disassembly	2/860	6/32096	0.0100129	0.136318
2	GO:0046601	BP	positive regulation of centriole replication	2/860	6/32096	0.0100129	0.136318
2	GO:0030951	BP	establishment or maintenance of microtubule cytoskeleton polarity	2/860	6/32096	0.0100129	0.136318
2	GO:0006106	BP	fumarate metabolic process	2/860	6/32096	0.0100129	0.136318
2	GO:0006574	BP	valine catabolic process	2/860	6/32096	0.0100129	0.136318
2	GO:0030223	BP	neutrophil differentiation	2/860	6/32096	0.0100129	0.136318
2	GO:1904776	BP	regulation of protein localization to cell cortex	2/860	6/32096	0.0100129	0.136318
2	GO:0010891	BP	negative regulation of sequestering of triglyceride	2/860	6/32096	0.0100129	0.136318
3	GO:0090723	CC	growth cone part	3/860	17/32096	0.00984621	0.136318
2	GO:0042588	CC	zymogen granule	2/860	6/32096	0.0100129	0.136318
2	GO:0005828	CC	kinetochore microtubule	2/860	6/32096	0.0100129	0.136318
2	GO:0000275	CC	mitochondrial proton-transporting ATP synthase complex, catalytic core F(1)	2/860	6/32096	0.0100129	0.136318
3	GO:0005092	MF	GDP-dissociation inhibitor activity	3/860	17/32096	0.00984621	0.136318
3	GO:0004438	MF	phosphatidylinositol-3-phosphatase activity	3/860	17/32096	0.00984621	0.136318
3	GO:0030911	MF	TPR domain binding	3/860	17/32096	0.00984621	0.136318
3	GO:0052744	MF	phosphatidylinositol monophosphate phosphatase activity	3/860	17/32096	0.00984621	0.136318
2	GO:0005471	MF	ATP:ADP antiporter activity	2/860	6/32096	0.0100129	0.136318
2	GO:0048408	MF	epidermal growth factor binding	2/860	6/32096	0.0100129	0.136318
2	GO:0050542	MF	icosanoid binding	2/860	6/32096	0.0100129	0.136318
2	GO:0098639	MF	collagen binding involved in cell-matrix adhesion	2/860	6/32096	0.0100129	0.136318
2	GO:0071987	MF	WD40-repeat domain binding	2/860	6/32096	0.0100129	0.136318
47	GO:0012501	BP	programmed cell death	47/860	1192/32096	0.0100776	0.137115
8	GO:0072655	BP	establishment of protein localization to mitochondrion	8/860	111/32096	0.0101094	0.137384
4	GO:0033137	BP	negative regulation of peptidyl-serine phosphorylation	4/860	32/32096	0.0101405	0.137384
4	GO:0090083	BP	regulation of inclusion body assembly	4/860	32/32096	0.0101405	0.137384
4	GO:0006144	BP	purine nucleobase metabolic process	4/860	32/32096	0.0101405	0.137384
4	GO:0046885	BP	regulation of hormone biosynthetic process	4/860	32/32096	0.0101405	0.137384
4	GO:0051156	BP	glucose 6-phosphate metabolic process	4/860	32/32096	0.0101405	0.137384
4	GO:0021955	BP	central nervous system neuron axonogenesis	4/860	32/32096	0.0101405	0.137384
29	GO:0031349	BP	positive regulation of defense response	29/860	663/32096	0.0101766	0.137788
9	GO:0072329	BP	monocarboxylic acid catabolic process	9/860	134/32096	0.0102259	0.138288
9	GO:0019210	MF	kinase inhibitor activity	9/860	134/32096	0.0102259	0.138288
6	GO:0010501	BP	RNA secondary structure unwinding	6/860	69/32096	0.0104305	0.140884
56	GO:0040011	BP	locomotion	56/860	1486/32096	0.0105572	0.142395
14	GO:0010950	BP	positive regulation of endopeptidase activity	14/860	256/32096	0.0105606	0.142395
16	GO:0032872	BP	regulation of stress-activated MAPK cascade	16/860	303/32096	0.0105698	0.142395
7	GO:0006073	BP	cellular glucan metabolic process	7/860	90/32096	0.0105934	0.142395
7	GO:0070301	BP	cellular response to hydrogen peroxide	7/860	90/32096	0.0105934	0.142395
7	GO:0044042	BP	glucan metabolic process	7/860	90/32096	0.0105934	0.142395
7	GO:0005977	BP	glycogen metabolic process	7/860	90/32096	0.0105934	0.142395
7	GO:1903008	BP	organelle disassembly	7/860	90/32096	0.0105934	0.142395
8	GO:0000049	MF	tRNA binding	8/860	112/32096	0.0106392	0.142925
5	GO:0047496	BP	vesicle transport along microtubule	5/860	50/32096	0.0106932	0.143305
5	GO:0070670	BP	response to interleukin-4	5/860	50/32096	0.0106932	0.143305
5	GO:0090181	BP	regulation of cholesterol metabolic process	5/860	50/32096	0.0106932	0.143305
5	GO:0043531	MF	ADP binding	5/860	50/32096	0.0106932	0.143305
16	GO:0070302	BP	regulation of stress-activated protein kinase signaling cascade	16/860	305/32096	0.0109532	0.1467
16	GO:0050792	BP	regulation of viral process	16/860	306/32096	0.0111559	0.149159
6	GO:0045604	BP	regulation of epidermal cell differentiation	6/860	70/32096	0.0111568	0.149159
6	GO:0009898	CC	cytoplasmic side of plasma membrane	6/860	70/32096	0.0111568	0.149159
8	GO:0035591	MF	signaling adaptor activity	8/860	113/32096	0.0111893	0.149414
8	GO:0042625	MF	ATPase-coupled ion transmembrane transporter activity	8/860	113/32096	0.0111893	0.149414
78	GO:0009967	BP	positive regulation of signal transduction	78/860	2198/32096	0.0112159	0.149538
7	GO:0099023	CC	vesicle tethering complex	7/860	91/32096	0.0112187	0.149538
7	GO:0030971	MF	receptor tyrosine kinase binding	7/860	91/32096	0.0112187	0.149538
18	GO:0035770	CC	ribonucleoprotein granule	18/860	353/32096	0.0112311	0.149614
4	GO:0031103	BP	axon regeneration	4/860	33/32096	0.0112995	0.149977
4	GO:0046037	BP	GMP metabolic process	4/860	33/32096	0.0112995	0.149977
4	GO:0035722	BP	interleukin-12-mediated signaling pathway	4/860	33/32096	0.0112995	0.149977
10	GO:1902652	BP	secondary alcohol metabolic process	10/860	160/32096	0.0113055	0.149977
4	GO:0030507	MF	spectrin binding	4/860	33/32096	0.0112995	0.149977
4	GO:0016628	MF	oxidoreductase activity, acting on the CH-CH group of donors, NAD or NADP as acceptor	4/860	33/32096	0.0112995	0.149977
4	GO:0001671	MF	ATPase activator activity	4/860	33/32096	0.0112995	0.149977
3	GO:0006098	BP	pentose-phosphate shunt	3/860	18/32096	0.0115834	0.153027
3	GO:0006999	BP	nuclear pore organization	3/860	18/32096	0.0115834	0.153027
3	GO:0003691	MF	double-stranded telomeric DNA binding	3/860	18/32096	0.0115834	0.153027
3	GO:0005521	MF	lamin binding	3/860	18/32096	0.0115834	0.153027
3	GO:0003906	MF	DNA-(apurinic or apyrimidinic site) endonuclease activity	3/860	18/32096	0.0115834	0.153027
3	GO:0005536	MF	glucose binding	3/860	18/32096	0.0115834	0.153027
5	GO:1900371	BP	regulation of purine nucleotide biosynthetic process	5/860	51/32096	0.0116005	0.153163
9	GO:0044423	CC	virion part	9/860	137/32096	0.0117109	0.154529
8	GO:1990748	BP	cellular detoxification	8/860	114/32096	0.0117601	0.155086
10	GO:0007034	BP	vacuolar transport	10/860	161/32096	0.0117745	0.155184
7	GO:0090734	CC	site of DNA damage	7/860	92/32096	0.0118702	0.156261
18	GO:1903362	BP	regulation of cellular protein catabolic process	18/860	358/32096	0.0119141	0.156338
6	GO:0042398	BP	cellular modified amino acid biosynthetic process	6/860	71/32096	0.0119182	0.156338
6	GO:0090329	BP	regulation of DNA-dependent DNA replication	6/860	71/32096	0.0119182	0.156338
6	GO:1902930	BP	regulation of alcohol biosynthetic process	6/860	71/32096	0.0119182	0.156338
6	GO:0000794	CC	condensed nuclear chromosome	6/860	71/32096	0.0119182	0.156338
6	GO:0005791	CC	rough endoplasmic reticulum	6/860	71/32096	0.0119182	0.156338
13	GO:0018209	BP	peptidyl-serine modification	13/860	232/32096	0.0120021	0.157347
18	GO:0009416	BP	response to light stimulus	18/860	359/32096	0.0120706	0.158152
9	GO:0046718	BP	viral entry into host cell	9/860	138/32096	0.01224	0.160277
10	GO:0007229	BP	integrin-mediated signaling pathway	10/860	162/32096	0.0122581	0.16042
13	GO:0019902	MF	phosphatase binding	13/860	233/32096	0.0123011	0.160794
13	GO:0017048	MF	Rho GTPase binding	13/860	233/32096	0.0123011	0.160794
8	GO:2001023	BP	regulation of response to drug	8/860	115/32096	0.0123521	0.161366
12	GO:0009410	BP	response to xenobiotic stimulus	12/860	201/32096	0.0124876	0.163041
4	GO:0010575	BP	positive regulation of vascular endothelial growth factor production	4/860	34/32096	0.0125403	0.163633
5	GO:0042773	BP	ATP synthesis coupled electron transport	5/860	52/32096	0.0125588	0.163682
5	GO:0030808	BP	regulation of nucleotide biosynthetic process	5/860	52/32096	0.0125588	0.163682
12	GO:0009108	BP	coenzyme biosynthetic process	12/860	202/32096	0.0126911	0.165214
12	GO:0007163	BP	establishment or maintenance of cell polarity	12/860	202/32096	0.0126911	0.165214
6	GO:1904589	BP	regulation of protein import	6/860	72/32096	0.0127154	0.165433
15	GO:0007265	BP	Ras protein signal transduction	15/860	277/32096	0.0127628	0.165954
8	GO:0048588	BP	developmental cell growth	8/860	116/32096	0.0129656	0.168296
8	GO:0046128	BP	purine ribonucleoside metabolic process	8/860	116/32096	0.0129656	0.168296
8	GO:0048771	BP	tissue remodeling	8/860	116/32096	0.0129656	0.168296
24	GO:0140297	MF	DNA-binding transcription factor binding	24/860	525/32096	0.0130243	0.16896
12	GO:0051100	BP	negative regulation of binding	12/860	204/32096	0.0131353	0.170301
62	GO:1903507	BP	negative regulation of nucleic acid-templated transcription	62/860	1695/32096	0.0132177	0.17127
7	GO:0019395	BP	fatty acid oxidation	7/860	94/32096	0.0132545	0.171647
10	GO:0042383	CC	sarcolemma	10/860	164/32096	0.0132701	0.171749
62	GO:1902679	BP	negative regulation of RNA biosynthetic process	62/860	1697/32096	0.0133147	0.172226
9	GO:0007160	BP	cell-matrix adhesion	9/860	140/32096	0.0133514	0.1725
9	GO:0043202	CC	lysosomal lumen	9/860	140/32096	0.0133514	0.1725
3	GO:0060749	BP	mammary gland alveolus development	3/860	19/32096	0.0134855	0.173408
3	GO:0046628	BP	positive regulation of insulin receptor signaling pathway	3/860	19/32096	0.0134855	0.173408
6	GO:0009069	BP	serine family amino acid metabolic process	6/860	73/32096	0.0135492	0.173408
6	GO:0006635	BP	fatty acid beta-oxidation	6/860	73/32096	0.0135492	0.173408
5	GO:0010799	BP	regulation of peptidyl-threonine phosphorylation	5/860	53/32096	0.0135692	0.173408
5	GO:0031648	BP	protein destabilization	5/860	53/32096	0.0135692	0.173408
8	GO:0000731	BP	DNA synthesis involved in DNA repair	8/860	117/32096	0.0136011	0.173408
8	GO:0006283	BP	transcription-coupled nucleotide-excision repair	8/860	117/32096	0.0136011	0.173408
12	GO:0007050	BP	cell cycle arrest	12/860	206/32096	0.0136297	0.173408
12	GO:0030099	BP	myeloid cell differentiation	12/860	206/32096	0.0136297	0.173408
2	GO:0071455	BP	cellular response to hyperoxia	2/860	7/32096	0.0137705	0.173408
2	GO:0006015	BP	5-phosphoribose 1-diphosphate biosynthetic process	2/860	7/32096	0.0137705	0.173408
2	GO:0032596	BP	protein transport into membrane raft	2/860	7/32096	0.0137705	0.173408
2	GO:0046391	BP	5-phosphoribose 1-diphosphate metabolic process	2/860	7/32096	0.0137705	0.173408
2	GO:0044791	BP	positive regulation by host of viral release from host cell	2/860	7/32096	0.0137705	0.173408
2	GO:0010825	BP	positive regulation of centrosome duplication	2/860	7/32096	0.0137705	0.173408
2	GO:1904888	BP	cranial skeletal system development	2/860	7/32096	0.0137705	0.173408
2	GO:0007144	BP	female meiosis I	2/860	7/32096	0.0137705	0.173408
2	GO:1901533	BP	negative regulation of hematopoietic progenitor cell differentiation	2/860	7/32096	0.0137705	0.173408
2	GO:0033489	BP	cholesterol biosynthetic process via desmosterol	2/860	7/32096	0.0137705	0.173408
2	GO:0033490	BP	cholesterol biosynthetic process via lathosterol	2/860	7/32096	0.0137705	0.173408
2	GO:0048200	BP	Golgi transport vesicle coating	2/860	7/32096	0.0137705	0.173408
2	GO:0048205	BP	COPI coating of Golgi vesicle	2/860	7/32096	0.0137705	0.173408
2	GO:0051643	BP	endoplasmic reticulum localization	2/860	7/32096	0.0137705	0.173408
2	GO:0006551	BP	leucine metabolic process	2/860	7/32096	0.0137705	0.173408
2	GO:0010726	BP	positive regulation of hydrogen peroxide metabolic process	2/860	7/32096	0.0137705	0.173408
2	GO:0036490	BP	regulation of translation in response to endoplasmic reticulum stress	2/860	7/32096	0.0137705	0.173408
2	GO:0051661	BP	maintenance of centrosome location	2/860	7/32096	0.0137705	0.173408
2	GO:0061419	BP	positive regulation of transcription from RNA polymerase II promoter in response to hypoxia	2/860	7/32096	0.0137705	0.173408
2	GO:0006101	BP	citrate metabolic process	2/860	7/32096	0.0137705	0.173408
2	GO:0044789	BP	modulation by host of viral release from host cell	2/860	7/32096	0.0137705	0.173408
2	GO:1902949	BP	positive regulation of tau-protein kinase activity	2/860	7/32096	0.0137705	0.173408
2	GO:1900195	BP	positive regulation of oocyte maturation	2/860	7/32096	0.0137705	0.173408
2	GO:0015866	BP	ADP transport	2/860	7/32096	0.0137705	0.173408
66	GO:0051253	BP	negative regulation of RNA metabolic process	66/860	1829/32096	0.0137716	0.173408
5	GO:0005637	CC	nuclear inner membrane	5/860	53/32096	0.0135692	0.173408
2	GO:0098684	CC	photoreceptor ribbon synapse	2/860	7/32096	0.0137705	0.173408
2	GO:0043564	CC	Ku70:Ku80 complex	2/860	7/32096	0.0137705	0.173408
3	GO:0070402	MF	NADPH binding	3/860	19/32096	0.0134855	0.173408
2	GO:0050543	MF	icosatetraenoic acid binding	2/860	7/32096	0.0137705	0.173408
2	GO:0004614	MF	phosphoglucomutase activity	2/860	7/32096	0.0137705	0.173408
2	GO:0061575	MF	cyclin-dependent protein serine/threonine kinase activator activity	2/860	7/32096	0.0137705	0.173408
2	GO:0004563	MF	beta-N-acetylhexosaminidase activity	2/860	7/32096	0.0137705	0.173408
2	GO:0140078	MF	class I DNA-(apurinic or apyrimidinic site) endonuclease activity	2/860	7/32096	0.0137705	0.173408
2	GO:0043139	MF	5'-3' DNA helicase activity	2/860	7/32096	0.0137705	0.173408
10	GO:0050715	BP	positive regulation of cytokine secretion	10/860	165/32096	0.0137989	0.173655
4	GO:0090026	BP	positive regulation of monocyte chemotaxis	4/860	35/32096	0.0138649	0.174288
4	GO:0099738	CC	cell cortex region	4/860	35/32096	0.0138649	0.174288
13	GO:0006302	BP	double-strand break repair	13/860	238/32096	0.0139549	0.175321
7	GO:0034440	BP	lipid oxidation	7/860	95/32096	0.0139884	0.175445
7	GO:0006909	BP	phagocytosis	7/860	95/32096	0.0139884	0.175445
7	GO:0033613	MF	activating transcription factor binding	7/860	95/32096	0.0139884	0.175445
24	GO:0040007	BP	growth	24/860	535/32096	0.0142558	0.178539
8	GO:1901655	BP	cellular response to ketone	8/860	118/32096	0.0142591	0.178539
33	GO:0003712	MF	transcription coregulator activity	33/860	802/32096	0.0145669	0.182291
5	GO:0044275	BP	cellular carbohydrate catabolic process	5/860	54/32096	0.0146329	0.182808
5	GO:0002026	BP	regulation of the force of heart contraction	5/860	54/32096	0.0146329	0.182808
5	GO:0000737	BP	DNA catabolic process, endonucleolytic	5/860	54/32096	0.0146329	0.182808
26	GO:0004674	MF	protein serine/threonine kinase activity	26/860	597/32096	0.0147226	0.183827
7	GO:0031397	BP	negative regulation of protein ubiquitination	7/860	96/32096	0.0147509	0.183871
7	GO:0051702	BP	interaction with symbiont	7/860	96/32096	0.0147509	0.183871
7	GO:0051668	BP	localization within membrane	7/860	96/32096	0.0147509	0.183871
8	GO:0042278	BP	purine nucleoside metabolic process	8/860	119/32096	0.0149399	0.186123
17	GO:0003714	MF	transcription corepressor activity	17/860	334/32096	0.015067	0.187602
9	GO:2001022	BP	positive regulation of response to DNA damage stimulus	9/860	143/32096	0.0151562	0.188607
4	GO:0071480	BP	cellular response to gamma radiation	4/860	36/32096	0.0152749	0.189978
34	GO:0032103	BP	positive regulation of response to external stimulus	34/860	822/32096	0.0153069	0.19027
6	GO:0009124	BP	nucleoside monophosphate biosynthetic process	6/860	75/32096	0.01533	0.190345
6	GO:0004869	MF	cysteine-type endopeptidase inhibitor activity	6/860	75/32096	0.01533	0.190345
3	GO:0071711	BP	basement membrane organization	3/860	20/32096	0.0155546	0.191958
3	GO:0044827	BP	modulation by host of viral genome replication	3/860	20/32096	0.0155546	0.191958
3	GO:1902410	BP	mitotic cytokinetic process	3/860	20/32096	0.0155546	0.191958
3	GO:0007095	BP	mitotic G2 DNA damage checkpoint	3/860	20/32096	0.0155546	0.191958
3	GO:0035435	BP	phosphate ion transmembrane transport	3/860	20/32096	0.0155546	0.191958
3	GO:0000920	BP	septum digestion after cytokinesis	3/860	20/32096	0.0155546	0.191958
3	GO:0002739	BP	regulation of cytokine secretion involved in immune response	3/860	20/32096	0.0155546	0.191958
3	GO:2000773	BP	negative regulation of cellular senescence	3/860	20/32096	0.0155546	0.191958
13	GO:0098794	CC	postsynapse	13/860	242/32096	0.015476	0.191958
103	GO:1990904	CC	ribonucleoprotein complex	103/860	3051/32096	0.0155048	0.191958
3	GO:0015929	MF	hexosaminidase activity	3/860	20/32096	0.0155546	0.191958
8	GO:0071260	BP	cellular response to mechanical stimulus	8/860	120/32096	0.015644	0.192848
8	GO:0019218	BP	regulation of steroid metabolic process	8/860	120/32096	0.015644	0.192848
9	GO:0009205	BP	purine ribonucleoside triphosphate metabolic process	9/860	144/32096	0.0157959	0.194398
9	GO:1903524	BP	positive regulation of blood circulation	9/860	144/32096	0.0157959	0.194398
77	GO:0005102	MF	signaling receptor binding	77/860	2189/32096	0.0161309	0.198411
17	GO:0043903	BP	regulation of symbiosis, encompassing mutualism through parasitism	17/860	341/32096	0.0161713	0.198798
6	GO:0009798	BP	axis specification	6/860	76/32096	0.0162785	0.199895
7	GO:0045682	BP	regulation of epidermis development	7/860	98/32096	0.0163639	0.200599
8	GO:0043279	BP	response to alkaloid	8/860	121/32096	0.0163718	0.200599
7	GO:0050840	MF	extracellular matrix binding	7/860	98/32096	0.0163639	0.200599
9	GO:0003727	MF	single-stranded RNA binding	9/860	145/32096	0.0164552	0.201511
77	GO:0051254	BP	positive regulation of RNA metabolic process	77/860	2200/32096	0.0164876	0.201796
12	GO:0044782	BP	cilium organization	12/860	215/32096	0.0164996	0.201833
15	GO:0031968	CC	organelle outer membrane	15/860	294/32096	0.0166292	0.203306
23	GO:0051056	BP	regulation of small GTPase mediated signal transduction	23/860	504/32096	0.016743	0.204158
4	GO:2000104	BP	negative regulation of DNA-dependent DNA replication	4/860	37/32096	0.0167721	0.204158
4	GO:0072350	BP	tricarboxylic acid metabolic process	4/860	37/32096	0.0167721	0.204158
4	GO:0032365	BP	intracellular lipid transport	4/860	37/32096	0.0167721	0.204158
4	GO:0022616	BP	DNA strand elongation	4/860	37/32096	0.0167721	0.204158
4	GO:0070987	BP	error-free translesion synthesis	4/860	37/32096	0.0167721	0.204158
12	GO:1903364	BP	positive regulation of cellular protein catabolic process	12/860	216/32096	0.016886	0.205433
5	GO:0051646	BP	mitochondrion localization	5/860	56/32096	0.0169247	0.205567
5	GO:0045646	BP	regulation of erythrocyte differentiation	5/860	56/32096	0.0169247	0.205567
5	GO:0071242	BP	cellular response to ammonium ion	5/860	56/32096	0.0169247	0.205567
15	GO:0099568	CC	cytoplasmic region	15/860	295/32096	0.0169444	0.205583
15	GO:0031406	MF	carboxylic acid binding	15/860	295/32096	0.0169444	0.205583
9	GO:0097237	BP	cellular response to toxic substance	9/860	146/32096	0.0171345	0.207775
19	GO:0006631	BP	fatty acid metabolic process	19/860	397/32096	0.0171647	0.208029
7	GO:0051648	BP	vesicle localization	7/860	99/32096	0.0172155	0.208531
6	GO:0061982	BP	meiosis I cell cycle process	6/860	77/32096	0.0172667	0.209037
27	GO:0031012	CC	extracellular matrix	27/860	632/32096	0.0174281	0.210877
11	GO:0071901	BP	negative regulation of protein serine/threonine kinase activity	11/860	184/32096	0.0177679	0.212594
11	GO:0006282	BP	regulation of DNA repair	11/860	184/32096	0.0177679	0.212594
14	GO:0051896	BP	regulation of protein kinase B signaling	14/860	260/32096	0.0177739	0.212594
3	GO:0002281	BP	macrophage activation involved in immune response	3/860	21/32096	0.0177921	0.212594
3	GO:0014854	BP	response to inactivity	3/860	21/32096	0.0177921	0.212594
3	GO:1900078	BP	positive regulation of cellular response to insulin stimulus	3/860	21/32096	0.0177921	0.212594
3	GO:0009263	BP	deoxyribonucleotide biosynthetic process	3/860	21/32096	0.0177921	0.212594
3	GO:2000737	BP	negative regulation of stem cell differentiation	3/860	21/32096	0.0177921	0.212594
3	GO:0032352	BP	positive regulation of hormone metabolic process	3/860	21/32096	0.0177921	0.212594
3	GO:0006188	BP	IMP biosynthetic process	3/860	21/32096	0.0177921	0.212594
3	GO:0014874	BP	response to stimulus involved in regulation of muscle adaptation	3/860	21/32096	0.0177921	0.212594
3	GO:0009113	BP	purine nucleobase biosynthetic process	3/860	21/32096	0.0177921	0.212594
3	GO:1902003	BP	regulation of amyloid-beta formation	3/860	21/32096	0.0177921	0.212594
19	GO:0032496	BP	response to lipopolysaccharide	19/860	401/32096	0.0178725	0.212594
2	GO:0099563	BP	modification of synaptic structure	2/860	8/32096	0.0180371	0.212594
2	GO:0002036	BP	regulation of L-glutamate import across plasma membrane	2/860	8/32096	0.0180371	0.212594
2	GO:0060742	BP	epithelial cell differentiation involved in prostate gland development	2/860	8/32096	0.0180371	0.212594
2	GO:1905214	BP	regulation of RNA binding	2/860	8/32096	0.0180371	0.212594
2	GO:0035878	BP	nail development	2/860	8/32096	0.0180371	0.212594
2	GO:2000622	BP	regulation of nuclear-transcribed mRNA catabolic process, nonsense-mediated decay	2/860	8/32096	0.0180371	0.212594
2	GO:2000623	BP	negative regulation of nuclear-transcribed mRNA catabolic process, nonsense-mediated decay	2/860	8/32096	0.0180371	0.212594
2	GO:0097084	BP	vascular smooth muscle cell development	2/860	8/32096	0.0180371	0.212594
2	GO:0051582	BP	positive regulation of neurotransmitter uptake	2/860	8/32096	0.0180371	0.212594
2	GO:0090235	BP	regulation of metaphase plate congression	2/860	8/32096	0.0180371	0.212594
2	GO:0060753	BP	regulation of mast cell chemotaxis	2/860	8/32096	0.0180371	0.212594
2	GO:1905168	BP	positive regulation of double-strand break repair via homologous recombination	2/860	8/32096	0.0180371	0.212594
2	GO:0035234	BP	ectopic germ cell programmed cell death	2/860	8/32096	0.0180371	0.212594
2	GO:0006689	BP	ganglioside catabolic process	2/860	8/32096	0.0180371	0.212594
2	GO:0032802	BP	low-density lipoprotein particle receptor catabolic process	2/860	8/32096	0.0180371	0.212594
2	GO:0015959	BP	diadenosine polyphosphate metabolic process	2/860	8/32096	0.0180371	0.212594
3	GO:0090533	CC	cation-transporting ATPase complex	3/860	21/32096	0.0177921	0.212594
2	GO:0000798	CC	nuclear cohesin complex	2/860	8/32096	0.0180371	0.212594
2	GO:1990316	CC	Atg1/ULK1 kinase complex	2/860	8/32096	0.0180371	0.212594
2	GO:0120103	CC	centriolar subdistal appendage	2/860	8/32096	0.0180371	0.212594
2	GO:0034991	CC	nuclear meiotic cohesin complex	2/860	8/32096	0.0180371	0.212594
27	GO:0003729	MF	mRNA binding	27/860	633/32096	0.0175823	0.212594
2	GO:0004013	MF	adenosylhomocysteinase activity	2/860	8/32096	0.0180371	0.212594
2	GO:0038132	MF	neuregulin binding	2/860	8/32096	0.0180371	0.212594
2	GO:0005315	MF	inorganic phosphate transmembrane transporter activity	2/860	8/32096	0.0180371	0.212594
2	GO:0032138	MF	single base insertion or deletion binding	2/860	8/32096	0.0180371	0.212594
2	GO:0002135	MF	CTP binding	2/860	8/32096	0.0180371	0.212594
2	GO:0098634	MF	cell-matrix adhesion mediator activity	2/860	8/32096	0.0180371	0.212594
2	GO:0097506	MF	deaminated base DNA N-glycosylase activity	2/860	8/32096	0.0180371	0.212594
2	GO:0061608	MF	nuclear import signal receptor activity	2/860	8/32096	0.0180371	0.212594
2	GO:0004844	MF	uracil DNA N-glycosylase activity	2/860	8/32096	0.0180371	0.212594
2	GO:0016802	MF	trialkylsulfonium hydrolase activity	2/860	8/32096	0.0180371	0.212594
2	GO:0016509	MF	long-chain-3-hydroxyacyl-CoA dehydrogenase activity	2/860	8/32096	0.0180371	0.212594
2	GO:0015217	MF	ADP transmembrane transporter activity	2/860	8/32096	0.0180371	0.212594
2	GO:0019237	MF	centromeric DNA binding	2/860	8/32096	0.0180371	0.212594
59	GO:0045892	BP	negative regulation of transcription, DNA-templated	59/860	1628/32096	0.0180731	0.212906
7	GO:0098562	CC	cytoplasmic side of membrane	7/860	100/32096	0.0180979	0.212973
7	GO:0048029	MF	monosaccharide binding	7/860	100/32096	0.0180979	0.212973
35	GO:0002831	BP	regulation of response to biotic stimulus	35/860	866/32096	0.0181541	0.213418
5	GO:1902751	BP	positive regulation of cell cycle G2/M phase transition	5/860	57/32096	0.0181549	0.213418
6	GO:0030900	BP	forebrain development	6/860	78/32096	0.0182953	0.214955
4	GO:0051103	BP	DNA ligation involved in DNA repair	4/860	38/32096	0.0183579	0.215011
4	GO:0033280	BP	response to vitamin D	4/860	38/32096	0.0183579	0.215011
4	GO:0046653	BP	tetrahydrofolate metabolic process	4/860	38/32096	0.0183579	0.215011
4	GO:0044068	BP	modulation by symbiont of host cellular process	4/860	38/32096	0.0183579	0.215011
4	GO:0016799	MF	hydrolase activity, hydrolyzing N-glycosyl compounds	4/860	38/32096	0.0183579	0.215011
4	GO:0023026	MF	MHC class II protein complex binding	4/860	38/32096	0.0183579	0.215011
9	GO:0008203	BP	cholesterol metabolic process	9/860	148/32096	0.0185539	0.216795
9	GO:0006415	BP	translational termination	9/860	148/32096	0.0185539	0.216795
12	GO:0008217	BP	regulation of blood pressure	12/860	220/32096	0.0185723	0.216795
12	GO:2000058	BP	regulation of ubiquitin-dependent protein catabolic process	12/860	220/32096	0.0185723	0.216795
14	GO:0016197	BP	endosomal transport	14/860	264/32096	0.0185783	0.216795
9	GO:0017053	CC	transcriptional repressor complex	9/860	148/32096	0.0185539	0.216795
11	GO:0140101	MF	catalytic activity, acting on a tRNA	11/860	187/32096	0.0185599	0.216795
38	GO:0005768	CC	endosome	38/860	956/32096	0.0186285	0.217267
15	GO:0007420	BP	brain development	15/860	300/32096	0.0186755	0.217588
15	GO:1901681	MF	sulfur compound binding	15/860	300/32096	0.0186755	0.217588
8	GO:0001618	MF	virus receptor activity	8/860	124/32096	0.0187014	0.217776
32	GO:0009896	BP	positive regulation of catabolic process	32/860	788/32096	0.0188701	0.219626
6	GO:0006336	BP	DNA replication-independent nucleosome assembly	6/860	79/32096	0.0193651	0.225269
5	GO:1902808	BP	positive regulation of cell cycle G1/S phase transition	5/860	58/32096	0.0194427	0.225701
5	GO:0014075	BP	response to amine	5/860	58/32096	0.0194427	0.225701
5	GO:0042306	BP	regulation of protein import into nucleus	5/860	58/32096	0.0194427	0.225701
15	GO:0043177	MF	organic acid binding	15/860	302/32096	0.0194416	0.225701
33	GO:0012506	CC	vesicle membrane	33/860	806/32096	0.0194556	0.225733
8	GO:0046822	BP	regulation of nucleocytoplasmic transport	8/860	125/32096	0.019528	0.226339
8	GO:0140272	MF	exogenous protein binding	8/860	125/32096	0.019528	0.226339
14	GO:0035295	BP	tube development	14/860	268/32096	0.0195803	0.226827
7	GO:0009066	BP	aspartate family amino acid metabolic process	7/860	102/32096	0.0199571	0.231071
12	GO:0030100	BP	regulation of endocytosis	12/860	223/32096	0.0199885	0.231118
4	GO:0031929	BP	TOR signaling	4/860	39/32096	0.0200336	0.231118
4	GO:1902253	BP	regulation of intrinsic apoptotic signaling pathway by p53 class mediator	4/860	39/32096	0.0200336	0.231118
4	GO:0033032	BP	regulation of myeloid cell apoptotic process	4/860	39/32096	0.0200336	0.231118
4	GO:0035198	MF	miRNA binding	4/860	39/32096	0.0200336	0.231118
4	GO:0050699	MF	WW domain binding	4/860	39/32096	0.0200336	0.231118
4	GO:0001784	MF	phosphotyrosine residue binding	4/860	39/32096	0.0200336	0.231118
9	GO:0090101	BP	negative regulation of transmembrane receptor protein serine/threonine kinase signaling pathway	9/860	150/32096	0.0200568	0.231266
3	GO:0051917	BP	regulation of fibrinolysis	3/860	22/32096	0.0201992	0.231616
3	GO:1900543	BP	negative regulation of purine nucleotide metabolic process	3/860	22/32096	0.0201992	0.231616
3	GO:0060444	BP	branching involved in mammary gland duct morphogenesis	3/860	22/32096	0.0201992	0.231616
3	GO:0007405	BP	neuroblast proliferation	3/860	22/32096	0.0201992	0.231616
3	GO:0071168	BP	protein localization to chromatin	3/860	22/32096	0.0201992	0.231616
3	GO:0043968	BP	histone H2A acetylation	3/860	22/32096	0.0201992	0.231616
3	GO:0051775	BP	response to redox state	3/860	22/32096	0.0201992	0.231616
3	GO:0006817	BP	phosphate ion transport	3/860	22/32096	0.0201992	0.231616
3	GO:0097350	BP	neutrophil clearance	3/860	22/32096	0.0201992	0.231616
3	GO:0097617	MF	annealing activity	3/860	22/32096	0.0201992	0.231616
19	GO:0061629	MF	RNA polymerase II-specific DNA-binding transcription factor binding	19/860	411/32096	0.0202015	0.231616
8	GO:0060359	BP	response to ammonium ion	8/860	126/32096	0.0203804	0.233547
51	GO:1902533	BP	positive regulation of intracellular signal transduction	51/860	1370/32096	0.0204489	0.234169
6	GO:0032069	BP	regulation of nuclease activity	6/860	80/32096	0.0204767	0.234169
6	GO:0019985	BP	translesion synthesis	6/860	80/32096	0.0204767	0.234169
6	GO:0034724	BP	DNA replication-independent nucleosome organization	6/860	80/32096	0.0204767	0.234169
11	GO:0090288	BP	negative regulation of cellular response to growth factor stimulus	11/860	193/32096	0.0206161	0.235643
5	GO:0002562	BP	somatic diversification of immune receptors via germline recombination within a single locus	5/860	59/32096	0.0207889	0.237375
5	GO:0016444	BP	somatic cell DNA recombination	5/860	59/32096	0.0207889	0.237375
7	GO:0051881	BP	regulation of mitochondrial membrane potential	7/860	103/32096	0.0209348	0.238919
8	GO:0098754	BP	detoxification	8/860	127/32096	0.0212588	0.242492
6	GO:0042645	CC	mitochondrial nucleoid	6/860	81/32096	0.0216307	0.246608
4	GO:1904031	BP	positive regulation of cyclin-dependent protein kinase activity	4/860	40/32096	0.0218005	0.247532
4	GO:0050685	BP	positive regulation of mRNA processing	4/860	40/32096	0.0218005	0.247532
4	GO:0098815	BP	modulation of excitatory postsynaptic potential	4/860	40/32096	0.0218005	0.247532
4	GO:0071677	BP	positive regulation of mononuclear cell migration	4/860	40/32096	0.0218005	0.247532
4	GO:0071709	BP	membrane assembly	4/860	40/32096	0.0218005	0.247532
4	GO:1904724	CC	tertiary granule lumen	4/860	40/32096	0.0218005	0.247532
18	GO:0071824	BP	protein-DNA complex subunit organization	18/860	375/32096	0.0221939	0.251749
5	GO:1902743	BP	regulation of lamellipodium organization	5/860	60/32096	0.0221945	0.251749
9	GO:0009199	BP	ribonucleoside triphosphate metabolic process	9/860	153/32096	0.0224732	0.25377
12	GO:0001667	BP	ameboidal-type cell migration	12/860	228/32096	0.0226479	0.25377
3	GO:0045683	BP	negative regulation of epidermis development	3/860	23/32096	0.0227761	0.25377
3	GO:0021591	BP	ventricular system development	3/860	23/32096	0.0227761	0.25377
3	GO:0045980	BP	negative regulation of nucleotide metabolic process	3/860	23/32096	0.0227761	0.25377
3	GO:0045793	BP	positive regulation of cell size	3/860	23/32096	0.0227761	0.25377
3	GO:2000641	BP	regulation of early endosome to late endosome transport	3/860	23/32096	0.0227761	0.25377
3	GO:0032075	BP	positive regulation of nuclease activity	3/860	23/32096	0.0227761	0.25377
3	GO:0032201	BP	telomere maintenance via semi-conservative replication	3/860	23/32096	0.0227761	0.25377
3	GO:2000269	BP	regulation of fibroblast apoptotic process	3/860	23/32096	0.0227761	0.25377
2	GO:0046294	BP	formaldehyde catabolic process	2/860	9/32096	0.0227829	0.25377
2	GO:0060179	BP	male mating behavior	2/860	9/32096	0.0227829	0.25377
2	GO:0006930	BP	substrate-dependent cell migration, cell extension	2/860	9/32096	0.0227829	0.25377
2	GO:0035357	BP	peroxisome proliferator activated receptor signaling pathway	2/860	9/32096	0.0227829	0.25377
2	GO:0009052	BP	pentose-phosphate shunt, non-oxidative branch	2/860	9/32096	0.0227829	0.25377
2	GO:0090267	BP	positive regulation of mitotic cell cycle spindle assembly checkpoint	2/860	9/32096	0.0227829	0.25377
2	GO:0098909	BP	regulation of cardiac muscle cell action potential involved in regulation of contraction	2/860	9/32096	0.0227829	0.25377
2	GO:2000767	BP	positive regulation of cytoplasmic translation	2/860	9/32096	0.0227829	0.25377
2	GO:0045143	BP	homologous chromosome segregation	2/860	9/32096	0.0227829	0.25377
2	GO:0071472	BP	cellular response to salt stress	2/860	9/32096	0.0227829	0.25377
2	GO:0061684	BP	chaperone-mediated autophagy	2/860	9/32096	0.0227829	0.25377
2	GO:0033353	BP	S-adenosylmethionine cycle	2/860	9/32096	0.0227829	0.25377
6	GO:0042059	BP	negative regulation of epidermal growth factor receptor signaling pathway	6/860	82/32096	0.0228279	0.25377
6	GO:0033866	BP	nucleoside bisphosphate biosynthetic process	6/860	82/32096	0.0228279	0.25377
6	GO:0010824	BP	regulation of centrosome duplication	6/860	82/32096	0.0228279	0.25377
6	GO:0034030	BP	ribonucleoside bisphosphate biosynthetic process	6/860	82/32096	0.0228279	0.25377
6	GO:0034033	BP	purine nucleoside bisphosphate biosynthetic process	6/860	82/32096	0.0228279	0.25377
2	GO:0043203	CC	axon hillock	2/860	9/32096	0.0227829	0.25377
2	GO:0035748	CC	myelin sheath abaxonal region	2/860	9/32096	0.0227829	0.25377
2	GO:0071438	CC	invadopodium membrane	2/860	9/32096	0.0227829	0.25377
2	GO:0036449	CC	microtubule minus-end	2/860	9/32096	0.0227829	0.25377
2	GO:0005952	CC	cAMP-dependent protein kinase complex	2/860	9/32096	0.0227829	0.25377
3	GO:0140142	MF	nucleocytoplasmic carrier activity	3/860	23/32096	0.0227761	0.25377
3	GO:0046965	MF	retinoid X receptor binding	3/860	23/32096	0.0227761	0.25377
3	GO:0032564	MF	dATP binding	3/860	23/32096	0.0227761	0.25377
3	GO:0032558	MF	adenyl deoxyribonucleotide binding	3/860	23/32096	0.0227761	0.25377
2	GO:0017098	MF	sulfonylurea receptor binding	2/860	9/32096	0.0227829	0.25377
2	GO:0031821	MF	G protein-coupled serotonin receptor binding	2/860	9/32096	0.0227829	0.25377
2	GO:0051575	MF	5'-deoxyribose-5-phosphate lyase activity	2/860	9/32096	0.0227829	0.25377
2	GO:0002134	MF	UTP binding	2/860	9/32096	0.0227829	0.25377
7	GO:0033293	MF	monocarboxylic acid binding	7/860	105/32096	0.0229893	0.255437
8	GO:1901570	BP	fatty acid derivative biosynthetic process	8/860	129/32096	0.0230954	0.256488
12	GO:0016651	MF	oxidoreductase activity, acting on NAD(P)H	12/860	229/32096	0.0232259	0.257808
11	GO:0008360	BP	regulation of cell shape	11/860	199/32096	0.0233207	0.2585
9	GO:0045069	BP	regulation of viral genome replication	9/860	154/32096	0.023323	0.2585
9	GO:0007219	BP	Notch signaling pathway	9/860	154/32096	0.023323	0.2585
37	GO:0007167	BP	enzyme linked receptor protein signaling pathway	37/860	943/32096	0.0235246	0.260605
4	GO:0034694	BP	response to prostaglandin	4/860	41/32096	0.0236597	0.261719
5	GO:0070911	BP	global genome nucleotide-excision repair	5/860	61/32096	0.0236603	0.261719
5	GO:0017134	MF	fibroblast growth factor binding	5/860	61/32096	0.0236603	0.261719
40	GO:0043408	BP	regulation of MAPK cascade	40/860	1038/32096	0.0239098	0.2623
40	GO:0006325	BP	chromatin organization	40/860	1041/32096	0.0241804	0.2623
22	GO:0019216	BP	regulation of lipid metabolic process	22/860	501/32096	0.0243545	0.2623
14	GO:0022904	BP	respiratory electron transport chain	14/860	282/32096	0.0247011	0.2623
7	GO:0006301	BP	postreplication repair	7/860	107/32096	0.0251787	0.2623
7	GO:0000724	BP	double-strand break repair via homologous recombination	7/860	107/32096	0.0251787	0.2623
7	GO:0002573	BP	myeloid leukocyte differentiation	7/860	107/32096	0.0251787	0.2623
5	GO:0010712	BP	regulation of collagen metabolic process	5/860	62/32096	0.0251871	0.2623
29	GO:0034762	BP	regulation of transmembrane transport	29/860	713/32096	0.0254079	0.2623
3	GO:0033962	BP	cytoplasmic mRNA processing body assembly	3/860	24/32096	0.0255231	0.2623
3	GO:1904754	BP	positive regulation of vascular associated smooth muscle cell migration	3/860	24/32096	0.0255231	0.2623
3	GO:0043508	BP	negative regulation of JUN kinase activity	3/860	24/32096	0.0255231	0.2623
3	GO:0007063	BP	regulation of sister chromatid cohesion	3/860	24/32096	0.0255231	0.2623
29	GO:0007169	BP	transmembrane receptor protein tyrosine kinase signaling pathway	29/860	714/32096	0.0255997	0.2623
4	GO:1902186	BP	regulation of viral release from host cell	4/860	42/32096	0.0256121	0.2623
13	GO:0051235	BP	maintenance of location	13/860	247/32096	0.0257872	0.2623
47	GO:0045597	BP	positive regulation of cell differentiation	47/860	1266/32096	0.0258919	0.2623
7	GO:1903321	BP	negative regulation of protein modification by small protein conjugation or removal	7/860	108/32096	0.0263252	0.2623
13	GO:0071229	BP	cellular response to acid chemical	13/860	250/32096	0.0266792	0.2623
6	GO:0006119	BP	oxidative phosphorylation	6/860	85/32096	0.0266842	0.2623
1	GO:0034775	BP	glutathione transmembrane transport	1/860	1/32096	0.0267946	0.2623
1	GO:0006592	BP	ornithine biosynthetic process	1/860	1/32096	0.0267946	0.2623
1	GO:1990456	BP	mitochondrion-endoplasmic reticulum membrane tethering	1/860	1/32096	0.0267946	0.2623
1	GO:0007344	BP	pronuclear fusion	1/860	1/32096	0.0267946	0.2623
[truncated: 612 more rows]
