# Supplementary material for: Long noncoding RNA SH3PXD2A-AS1 promotes NSCLC proliferation and accelerates cell cycle progression by interacting with DHX9
Source: Cell Death Discov. 2022 Apr 11;8:192. doi: 10.1038/s41420-022-01004-6 (PMC9001675; doi:10.1038/s41420-022-01004-6)
Supplement: Supplementary file 6 — Table S4 Text of KEGG enrichment result. [file 41420_2022_1004_MOESM6_ESM.xlsx]

## Sheet: KEGG富集分析统计表
Num	Pathway id	Description	Database	Ratio_in_study	Ratio_in_pop	Pvalue	Padjust	First Category	Second Category
26	map04110	Cell cycle	KEGG PATHWAY	26/738	271/28820	9.54872e-09	3.10333e-06	Cellular Processes	Cell growth and death
13	map00280	Valine, leucine and isoleucine degradation	KEGG PATHWAY	13/738	71/28820	2.71617e-08	4.41378e-06	Metabolism	Amino acid metabolism
12	map00620	Pyruvate metabolism	KEGG PATHWAY	12/738	69/28820	1.6858e-07	1.36971e-05	Metabolism	Carbohydrate metabolism
18	map04111	Cell cycle - yeast	KEGG PATHWAY	18/738	159/28820	1.52582e-07	1.65297e-05	Cellular Processes	Cell growth and death
32	map03013	RNA transport	KEGG PATHWAY	32/738	483/28820	1.17375e-06	7.62935e-05	Genetic Information Processing	Translation
11	map00970	Aminoacyl-tRNA biosynthesis	KEGG PATHWAY	11/738	77/28820	4.14532e-06	0.000224538	Genetic Information Processing	Translation
17	map04914	Progesterone-mediated oocyte maturation	KEGG PATHWAY	17/738	183/28820	5.29811e-06	0.000245984	Organismal Systems	Endocrine system
9	map00640	Propanoate metabolism	KEGG PATHWAY	9/738	58/28820	1.56394e-05	0.000635352	Metabolism	Carbohydrate metabolism
12	map04113	Meiosis - yeast	KEGG PATHWAY	12/738	106/28820	1.77665e-05	0.000641566	Cellular Processes	Cell growth and death
19	map04114	Oocyte meiosis	KEGG PATHWAY	19/738	263/28820	5.42338e-05	0.0017626	Cellular Processes	Cell growth and death
9	map00071	Fatty acid degradation	KEGG PATHWAY	9/738	70/28820	7.26966e-05	0.00214786	Metabolism	Lipid metabolism
5	map00720	Carbon fixation pathways in prokaryotes	KEGG PATHWAY	5/738	21/28820	0.000157182	0.00425701	Metabolism	Energy metabolism
8	map00630	Glyoxylate and dicarboxylate metabolism	KEGG PATHWAY	8/738	66/28820	0.000275928	0.00689821	Metabolism	Carbohydrate metabolism
8	map00020	Citrate cycle (TCA cycle)	KEGG PATHWAY	8/738	75/28820	0.000662765	0.0153856	Metabolism	Carbohydrate metabolism
7	map00380	Tryptophan metabolism	KEGG PATHWAY	7/738	61/28820	0.000922066	0.0187295	Metabolism	Amino acid metabolism
19	map04218	Cellular senescence	KEGG PATHWAY	19/738	329/28820	0.000918987	0.0199114	Cellular Processes	Cell growth and death
2	map00254	Aflatoxin biosynthesis	KEGG PATHWAY	2/738	3/28820	0.00193114	0.0369189	Metabolism	Biosynthesis of other secondary metabolites
3	map00930	Caprolactam degradation	KEGG PATHWAY	3/738	11/28820	0.00236618	0.0404741	Metabolism	Xenobiotics biodegradation and metabolism
6	map00410	beta-Alanine metabolism	KEGG PATHWAY	6/738	53/28820	0.00228007	0.0411679	Metabolism	Metabolism of other amino acids
4	map03450	Non-homologous end-joining	KEGG PATHWAY	4/738	24/28820	0.00301319	0.0489644	Genetic Information Processing	Replication and repair
6	map00030	Pentose phosphate pathway	KEGG PATHWAY	6/738	58/28820	0.00361039	0.0533353	Metabolism	Carbohydrate metabolism
12	map04152	AMPK signaling pathway	KEGG PATHWAY	12/738	188/28820	0.00346177	0.053575	Environmental Information Processing	Signal transduction
13	map05206	MicroRNAs in cancer	KEGG PATHWAY	13/738	216/28820	0.00396352	0.0560063	Human Diseases	Cancer: overview
18	map04141	Protein processing in endoplasmic reticulum	KEGG PATHWAY	18/738	353/28820	0.00469054	0.0635177	Genetic Information Processing	Folding, sorting and degradation
5	map00670	One carbon pool by folate	KEGG PATHWAY	5/738	49/28820	0.00817622	0.106291	Metabolism	Metabolism of cofactors and vitamins
5	map00500	Starch and sucrose metabolism	KEGG PATHWAY	5/738	50/28820	0.00889763	0.11122	Metabolism	Carbohydrate metabolism
6	map03030	DNA replication	KEGG PATHWAY	6/738	71/28820	0.00967542	0.116463	Genetic Information Processing	Replication and repair
6	map00520	Amino sugar and nucleotide sugar metabolism	KEGG PATHWAY	6/738	71/28820	0.00967542	0.116463	Metabolism	Carbohydrate metabolism
2	map00627	Aminobenzoate degradation	KEGG PATHWAY	2/738	7/28820	0.0126253	0.128226	Metabolism	Xenobiotics biodegradation and metabolism
16	map00230	Purine metabolism	KEGG PATHWAY	16/738	332/28820	0.0122567	0.128497	Metabolism	Nucleotide metabolism
3	map00061	Fatty acid biosynthesis	KEGG PATHWAY	3/738	19/28820	0.0119343	0.129288	Metabolism	Lipid metabolism
8	map00310	Lysine degradation	KEGG PATHWAY	8/738	119/28820	0.0116296	0.130331	Metabolism	Amino acid metabolism
12	map04142	Lysosome	KEGG PATHWAY	12/738	233/28820	0.0175193	0.172538	Cellular Processes	Transport and catabolism
14	map04910	Insulin signaling pathway	KEGG PATHWAY	14/738	293/28820	0.0195803	0.187164	Organismal Systems	Endocrine system
7	map00270	Cysteine and methionine metabolism	KEGG PATHWAY	7/738	110/28820	0.0231664	0.215116	Metabolism	Amino acid metabolism
10	map04540	Gap junction	KEGG PATHWAY	10/738	190/28820	0.0250606	0.226241	Cellular Processes	Cellular community - eukaryotes
4	map00062	Fatty acid elongation	KEGG PATHWAY	4/738	44/28820	0.0257846	0.226486	Metabolism	Lipid metabolism
7	map03410	Base excision repair	KEGG PATHWAY	7/738	116/28820	0.0298457	0.255259	Genetic Information Processing	Replication and repair
2	map04712	Circadian rhythm - plant	KEGG PATHWAY	2/738	11/28820	0.0309011	0.257509	Organismal Systems	Environmental adaptation
3	map00450	Selenocompound metabolism	KEGG PATHWAY	3/738	28/28820	0.0340681	0.263622	Metabolism	Metabolism of other amino acids
9	map04115	p53 signaling pathway	KEGG PATHWAY	9/738	171/28820	0.0325107	0.264149	Cellular Processes	Cell growth and death
9	map04512	ECM-receptor interaction	KEGG PATHWAY	9/738	171/28820	0.0325107	0.264149	Environmental Information Processing	Signaling molecules and interaction
4	map00052	Galactose metabolism	KEGG PATHWAY	4/738	49/28820	0.0364537	0.275522	Metabolism	Carbohydrate metabolism
8	map04931	Insulin resistance	KEGG PATHWAY	8/738	150/28820	0.0396682	0.280264	Human Diseases	Endocrine and metabolic disease
5	map03430	Mismatch repair	KEGG PATHWAY	5/738	73/28820	0.0392625	0.290007	Genetic Information Processing	Replication and repair
5	map04962	Vasopressin-regulated water reabsorption	KEGG PATHWAY	5/738	73/28820	0.0392625	0.290007	Organismal Systems	Excretory system
2	map00625	Chloroalkane and chloroalkene degradation	KEGG PATHWAY	2/738	13/28820	0.0423741	0.293012	Metabolism	Xenobiotics biodegradation and metabolism
5	map04961	Endocrine and other factor-regulated calcium reabsorption	KEGG PATHWAY	5/738	79/28820	0.0521348	0.302568	Organismal Systems	Excretory system
2	map00072	Synthesis and degradation of ketone bodies	KEGG PATHWAY	2/738	15/28820	0.055164	0.303869	Metabolism	Lipid metabolism
5	map04979	Cholesterol metabolism	KEGG PATHWAY	5/738	76/28820	0.0454262	0.307573	Organismal Systems	Digestive system
13	map04022	cGMP-PKG signaling pathway	KEGG PATHWAY	13/738	307/28820	0.0539887	0.30783	Environmental Information Processing	Signal transduction
4	map01523	Antifolate resistance	KEGG PATHWAY	4/738	56/28820	0.05507	0.308582	Human Diseases	Drug resistance: antineoplastic
3	map04614	Renin-angiotensin system	KEGG PATHWAY	3/738	35/28820	0.0597636	0.313277	Organismal Systems	Endocrine system
10	map00010	Glycolysis / Gluconeogenesis	KEGG PATHWAY	10/738	220/28820	0.0578363	0.31328	Metabolism	Carbohydrate metabolism
5	map00680	Methane metabolism	KEGG PATHWAY	5/738	77/28820	0.0476017	0.315725	Metabolism	Energy metabolism
2	map00521	Streptomycin biosynthesis	KEGG PATHWAY	2/738	14/28820	0.0486149	0.315997	Metabolism	Biosynthesis of other secondary metabolites
9	map04728	Dopaminergic synapse	KEGG PATHWAY	9/738	192/28820	0.0596798	0.317966	Organismal Systems	Nervous system
1	map00261	Monobactam biosynthesis	KEGG PATHWAY	1/738	2/28820	0.0505596	0.322193	Metabolism	Biosynthesis of other secondary metabolites
1	map00361	Chlorocyclohexane and chlorobenzene degradation	KEGG PATHWAY	1/738	2/28820	0.0505596	0.322193	Metabolism	Xenobiotics biodegradation and metabolism
1	map00364	Fluorobenzoate degradation	KEGG PATHWAY	1/738	2/28820	0.0505596	0.322193	Metabolism	Xenobiotics biodegradation and metabolism
1	map00623	Toluene degradation	KEGG PATHWAY	1/738	2/28820	0.0505596	0.322193	Metabolism	Xenobiotics biodegradation and metabolism
1	map03070	Bacterial secretion system	KEGG PATHWAY	1/738	2/28820	0.0505596	0.322193	Environmental Information Processing	Membrane transport
3	map00100	Steroid biosynthesis	KEGG PATHWAY	3/738	37/28820	0.0683788	0.352748	Metabolism	Lipid metabolism
6	map00480	Glutathione metabolism	KEGG PATHWAY	6/738	114/28820	0.0730242	0.370826	Metabolism	Metabolism of other amino acids
1	map01051	Biosynthesis of ansamycins	KEGG PATHWAY	1/738	3/28820	0.0748738	0.374369	Metabolism	Metabolism of terpenoids and polyketides
1	map00909	Sesquiterpenoid and triterpenoid biosynthesis	KEGG PATHWAY	1/738	3/28820	0.0748738	0.374369	Metabolism	Metabolism of terpenoids and polyketides
6	map00330	Arginine and proline metabolism	KEGG PATHWAY	6/738	117/28820	0.0804894	0.390433	Metabolism	Amino acid metabolism
5	map03420	Nucleotide excision repair	KEGG PATHWAY	5/738	92/28820	0.0874863	0.400466	Genetic Information Processing	Replication and repair
4	map04139	Mitophagy - yeast	KEGG PATHWAY	4/738	65/28820	0.0851883	0.401249	Cellular Processes	Transport and catabolism
2	map00460	Cyanoamino acid metabolism	KEGG PATHWAY	2/738	19/28820	0.0840591	0.401753	Metabolism	Metabolism of other amino acids
4	map03440	Homologous recombination	KEGG PATHWAY	4/738	69/28820	0.10068	0.403965	Genetic Information Processing	Replication and repair
3	map04964	Proximal tubule bicarbonate reclamation	KEGG PATHWAY	3/738	41/28820	0.0871674	0.404706	Organismal Systems	Excretory system
18	map04217	Necroptosis	KEGG PATHWAY	18/738	504/28820	0.0996864	0.404976	Cellular Processes	Cell growth and death
8	map04922	Glucagon signaling pathway	KEGG PATHWAY	8/738	180/28820	0.0924923	0.406216	Organismal Systems	Endocrine system
9	map03015	mRNA surveillance pathway	KEGG PATHWAY	9/738	209/28820	0.0900173	0.406328	Genetic Information Processing	Translation
6	map04213	Longevity regulating pathway - multiple species	KEGG PATHWAY	6/738	122/28820	0.0938408	0.406644	Organismal Systems	Aging
9	map04212	Longevity regulating pathway - worm	KEGG PATHWAY	9/738	210/28820	0.0920413	0.409773	Organismal Systems	Aging
1	map00981	Insect hormone biosynthesis	KEGG PATHWAY	1/738	4/28820	0.0985662	0.4215	Metabolism	Metabolism of terpenoids and polyketides
1	map02026	Biofilm formation - Escherichia coli	KEGG PATHWAY	1/738	4/28820	0.0985662	0.4215	Cellular Processes	Cellular community - prokaryotes
1	map00903	Limonene and pinene degradation	KEGG PATHWAY	1/738	4/28820	0.0985662	0.4215	Metabolism	Metabolism of terpenoids and polyketides
1	map00362	Benzoate degradation	KEGG PATHWAY	1/738	4/28820	0.0985662	0.4215	Metabolism	Xenobiotics biodegradation and metabolism
7	map04214	Apoptosis - fly	KEGG PATHWAY	7/738	158/28820	0.112225	0.444794	Cellular Processes	Cell growth and death
1	map00281	Geraniol degradation	KEGG PATHWAY	1/738	5/28820	0.121653	0.47068	Metabolism	Metabolism of terpenoids and polyketides
5	map00260	Glycine, serine and threonine metabolism	KEGG PATHWAY	5/738	102/28820	0.121332	0.475097	Metabolism	Amino acid metabolism
5	map04924	Renin secretion	KEGG PATHWAY	5/738	103/28820	0.125013	0.477989	Organismal Systems	Endocrine system
11	map04024	cAMP signaling pathway	KEGG PATHWAY	11/738	293/28820	0.134112	0.4953	Environmental Information Processing	Signal transduction
9	map04261	Adrenergic signaling in cardiomyocytes	KEGG PATHWAY	9/738	228/28820	0.132943	0.496627	Organismal Systems	Circulatory system
5	map04971	Gastric acid secretion	KEGG PATHWAY	5/738	105/28820	0.132525	0.500821	Organismal Systems	Digestive system
7	map05211	Renal cell carcinoma	KEGG PATHWAY	7/738	167/28820	0.138158	0.504509	Human Diseases	Cancer: specific types
7	map04726	Serotonergic synapse	KEGG PATHWAY	7/738	168/28820	0.141206	0.509911	Organismal Systems	Nervous system
3	map00760	Nicotinate and nicotinamide metabolism	KEGG PATHWAY	3/738	54/28820	0.160263	0.566146	Metabolism	Metabolism of cofactors and vitamins
7	map04928	Parathyroid hormone synthesis, secretion and action	KEGG PATHWAY	7/738	174/28820	0.160162	0.572006	Organismal Systems	Endocrine system
1	map00524	Neomycin, kanamycin and gentamicin biosynthesis	KEGG PATHWAY	1/738	7/28820	0.166069	0.580349	Metabolism	Biosynthesis of other secondary metabolites
5	map04978	Mineral absorption	KEGG PATHWAY	5/738	114/28820	0.168679	0.583198	Organismal Systems	Digestive system
4	map04730	Long-term depression	KEGG PATHWAY	4/738	85/28820	0.173715	0.594288	Organismal Systems	Nervous system
2	map00340	Histidine metabolism	KEGG PATHWAY	2/738	31/28820	0.187953	0.629738	Metabolism	Amino acid metabolism
1	map00626	Naphthalene degradation	KEGG PATHWAY	1/738	8/28820	0.187429	0.634525	Metabolism	Xenobiotics biodegradation and metabolism
5	map04610	Complement and coagulation cascades	KEGG PATHWAY	5/738	123/28820	0.208191	0.650596	Organismal Systems	Immune system
6	map04724	Glutamatergic synapse	KEGG PATHWAY	6/738	153/28820	0.199551	0.655091	Organismal Systems	Nervous system
7	map00240	Pyrimidine metabolism	KEGG PATHWAY	7/738	185/28820	0.197657	0.655494	Metabolism	Nucleotide metabolism
17	map05166	Human T-cell leukemia virus 1 infection	KEGG PATHWAY	17/738	532/28820	0.208006	0.656329	Human Diseases	Infectious disease: viral
2	map00531	Glycosaminoglycan degradation	KEGG PATHWAY	2/738	33/28820	0.206684	0.658552	Metabolism	Glycan biosynthesis and metabolism
3	map04973	Carbohydrate digestion and absorption	KEGG PATHWAY	3/738	61/28820	0.205272	0.660529	Organismal Systems	Digestive system
6	map04725	Cholinergic synapse	KEGG PATHWAY	6/738	154/28820	0.203522	0.661446	Organismal Systems	Nervous system
2	map00360	Phenylalanine metabolism	KEGG PATHWAY	2/738	34/28820	0.216123	0.668952	Metabolism	Amino acid metabolism
7	map04071	Sphingolipid signaling pathway	KEGG PATHWAY	7/738	192/28820	0.223147	0.684176	Environmental Information Processing	Signal transduction
3	map05030	Cocaine addiction	KEGG PATHWAY	3/738	65/28820	0.232154	0.698611	Human Diseases	Substance dependence
5	map05133	Pertussis	KEGG PATHWAY	5/738	128/28820	0.231333	0.702646	Human Diseases	Infectious disease: bacterial
6	map04972	Pancreatic secretion	KEGG PATHWAY	6/738	166/28820	0.253197	0.734723	Organismal Systems	Digestive system
3	map00350	Tyrosine metabolism	KEGG PATHWAY	3/738	68/28820	0.252709	0.739914	Metabolism	Amino acid metabolism
4	map04918	Thyroid hormone synthesis	KEGG PATHWAY	4/738	99/28820	0.248452	0.740797	Organismal Systems	Endocrine system
11	map04915	Estrogen signaling pathway	KEGG PATHWAY	11/738	338/28820	0.251081	0.741831	Organismal Systems	Endocrine system
2	map04016	MAPK signaling pathway - plant	KEGG PATHWAY	2/738	39/28820	0.263722	0.758493	Environmental Information Processing	Signal transduction
1	map00920	Sulfur metabolism	KEGG PATHWAY	1/738	12/28820	0.267542	0.76273	Metabolism	Energy metabolism
4	map03460	Fanconi anemia pathway	KEGG PATHWAY	4/738	107/28820	0.293855	0.816263	Genetic Information Processing	Replication and repair
24	map05016	Huntington disease	KEGG PATHWAY	24/738	825/28820	0.289524	0.81822	Human Diseases	Neurodegenerative disease
2	map01040	Biosynthesis of unsaturated fatty acids	KEGG PATHWAY	2/738	42/28820	0.292348	0.819078	Metabolism	Lipid metabolism
1	map02024	Quorum sensing	KEGG PATHWAY	1/738	14/28820	0.30459	0.831864	Cellular Processes	Cellular community - prokaryotes
1	map00400	Phenylalanine, tyrosine and tryptophan biosynthesis	KEGG PATHWAY	1/738	14/28820	0.30459	0.831864	Metabolism	Amino acid metabolism
8	map04068	FoxO signaling pathway	KEGG PATHWAY	8/738	250/28820	0.311399	0.836403	Environmental Information Processing	Signal transduction
5	map04925	Aldosterone synthesis and secretion	KEGG PATHWAY	5/738	143/28820	0.304386	0.83835	Organismal Systems	Endocrine system
4	map00562	Inositol phosphate metabolism	KEGG PATHWAY	4/738	112/28820	0.322758	0.845938	Metabolism	Carbohydrate metabolism
3	map04923	Regulation of lipolysis in adipocytes	KEGG PATHWAY	3/738	78/28820	0.322575	0.852331	Organismal Systems	Endocrine system
1	map00960	Tropane, piperidine and pyridine alkaloid biosynthesis	KEGG PATHWAY	1/738	15/28820	0.322406	0.85887	Metabolism	Biosynthesis of other secondary metabolites
5	map04211	Longevity regulating pathway	KEGG PATHWAY	5/738	151/28820	0.344705	0.896232	Organismal Systems	Aging
7	map04926	Relaxin signaling pathway	KEGG PATHWAY	7/738	226/28820	0.358958	0.911418	Organismal Systems	Endocrine system
5	map04974	Protein digestion and absorption	KEGG PATHWAY	5/738	153/28820	0.354851	0.915291	Organismal Systems	Digestive system
3	map00513	Various types of N-glycan biosynthesis	KEGG PATHWAY	3/738	83/28820	0.357689	0.915345	Metabolism	Glycan biosynthesis and metabolism
6	map05210	Colorectal cancer	KEGG PATHWAY	6/738	193/28820	0.373704	0.941503	Human Diseases	Cancer: specific types
5	map05215	Prostate cancer	KEGG PATHWAY	5/738	159/28820	0.385334	0.963336	Human Diseases	Cancer: specific types
5	map04657	IL-17 signaling pathway	KEGG PATHWAY	5/738	160/28820	0.390412	0.96858	Organismal Systems	Immune system
4	map00710	Carbon fixation in photosynthetic organisms	KEGG PATHWAY	4/738	126/28820	0.404121	0.972884	Metabolism	Energy metabolism
2	map03060	Protein export	KEGG PATHWAY	2/738	56/28820	0.421907	0.979427	Genetic Information Processing	Folding, sorting and degradation
4	map04970	Salivary secretion	KEGG PATHWAY	4/738	125/28820	0.398339	0.980759	Organismal Systems	Digestive system
1	map00603	Glycosphingolipid biosynthesis - globo and isoglobo series	KEGG PATHWAY	1/738	21/28820	0.420128	0.982314	Metabolism	Glycan biosynthesis and metabolism
8	map04360	Axon guidance	KEGG PATHWAY	8/738	276/28820	0.411509	0.983386	Organismal Systems	Development and regeneration
3	map05031	Amphetamine addiction	KEGG PATHWAY	3/738	93/28820	0.426887	0.98396	Human Diseases	Substance dependence
3	map00510	N-Glycan biosynthesis	KEGG PATHWAY	3/738	95/28820	0.440439	0.98719	Metabolism	Glycan biosynthesis and metabolism
2	map04626	Plant-pathogen interaction	KEGG PATHWAY	2/738	54/28820	0.404047	0.987332	Organismal Systems	Environmental adaptation
2	map04960	Aldosterone-regulated sodium reabsorption	KEGG PATHWAY	2/738	54/28820	0.404047	0.987332	Organismal Systems	Excretory system
1	map00604	Glycosphingolipid biosynthesis - ganglio series	KEGG PATHWAY	1/738	22/28820	0.434988	0.988609	Metabolism	Glycan biosynthesis and metabolism
4	map04727	GABAergic synapse	KEGG PATHWAY	4/738	133/28820	0.444242	0.988895	Organismal Systems	Nervous system
7	map04371	Apelin signaling pathway	KEGG PATHWAY	7/738	245/28820	0.438314	0.989251	Environmental Information Processing	Signal transduction
3	map00250	Alanine, aspartate and glutamate metabolism	KEGG PATHWAY	3/738	92/28820	0.420069	0.989292	Metabolism	Amino acid metabolism
3	map04370	VEGF signaling pathway	KEGG PATHWAY	3/738	94/28820	0.433678	0.992573	Environmental Information Processing	Signal transduction
1	map00950	Isoquinoline alkaloid biosynthesis	KEGG PATHWAY	1/738	23/28820	0.449467	0.99372	Metabolism	Biosynthesis of other secondary metabolites
8	map05145	Toxoplasmosis	KEGG PATHWAY	8/738	278/28820	0.419273	0.994625	Human Diseases	Infectious disease: parasitic
18	map04510	Focal adhesion	KEGG PATHWAY	18/738	673/28820	0.458987	1	Cellular Processes	Cellular community - eukaryotes
8	map04066	HIF-1 signaling pathway	KEGG PATHWAY	8/738	290/28820	0.465622	1	Environmental Information Processing	Signal transduction
8	map05134	Legionellosis	KEGG PATHWAY	8/738	292/28820	0.473283	1	Human Diseases	Infectious disease: bacterial
25	map05012	Parkinson disease	KEGG PATHWAY	25/738	953/28820	0.479661	1	Human Diseases	Neurodegenerative disease
5	map04933	AGE-RAGE signaling pathway in diabetic complications	KEGG PATHWAY	5/738	178/28820	0.480563	1	Human Diseases	Endocrine and metabolic disease
4	map04713	Circadian entrainment	KEGG PATHWAY	4/738	141/28820	0.489025	1	Organismal Systems	Environmental adaptation
5	map01521	EGFR tyrosine kinase inhibitor resistance	KEGG PATHWAY	5/738	182/28820	0.500041	1	Human Diseases	Drug resistance: antineoplastic
1	map00120	Primary bile acid biosynthesis	KEGG PATHWAY	1/738	27/28820	0.503773	1	Metabolism	Lipid metabolism
12	map05162	Measles	KEGG PATHWAY	12/738	457/28820	0.505698	1	Human Diseases	Infectious disease: viral
3	map00860	Porphyrin and chlorophyll metabolism	KEGG PATHWAY	3/738	106/28820	0.512464	1	Metabolism	Metabolism of cofactors and vitamins
1	map00511	Other glycan degradation	KEGG PATHWAY	1/738	28/28820	0.516492	1	Metabolism	Glycan biosynthesis and metabolism
30	map05200	Pathways in cancer	KEGG PATHWAY	30/738	1167/28820	0.517964	1	Human Diseases	Cancer: overview
2	map00220	Arginine biosynthesis	KEGG PATHWAY	2/738	69/28820	0.530517	1	Metabolism	Amino acid metabolism
3	map04911	Insulin secretion	KEGG PATHWAY	3/738	110/28820	0.537418	1	Organismal Systems	Endocrine system
4	map04138	Autophagy - yeast	KEGG PATHWAY	4/738	150/28820	0.537535	1	Cellular Processes	Transport and catabolism
4	map04070	Phosphatidylinositol signaling system	KEGG PATHWAY	4/738	153/28820	0.553184	1	Environmental Information Processing	Signal transduction
4	map04012	ErbB signaling pathway	KEGG PATHWAY	4/738	154/28820	0.558337	1	Environmental Information Processing	Signal transduction
17	map04810	Regulation of actin cytoskeleton	KEGG PATHWAY	17/738	675/28820	0.562452	1	Cellular Processes	Cell motility
4	map01522	Endocrine resistance	KEGG PATHWAY	4/738	156/28820	0.568547	1	Human Diseases	Drug resistance: antineoplastic
14	map04144	Endocytosis	KEGG PATHWAY	14/738	559/28820	0.571561	1	Cellular Processes	Transport and catabolism
3	map02020	Two-component system	KEGG PATHWAY	3/738	117/28820	0.579272	1	Environmental Information Processing	Signal transduction
7	map05161	Hepatitis B	KEGG PATHWAY	7/738	282/28820	0.585848	1	Human Diseases	Infectious disease: viral
4	map04146	Peroxisome	KEGG PATHWAY	4/738	160/28820	0.588566	1	Cellular Processes	Transport and catabolism
1	map00910	Nitrogen metabolism	KEGG PATHWAY	1/738	35/28820	0.59686	1	Metabolism	Energy metabolism
2	map00053	Ascorbate and aldarate metabolism	KEGG PATHWAY	2/738	78/28820	0.597148	1	Metabolism	Carbohydrate metabolism
8	map05034	Alcoholism	KEGG PATHWAY	8/738	327/28820	0.601251	1	Human Diseases	Substance dependence
21	map04151	PI3K-Akt signaling pathway	KEGG PATHWAY	21/738	855/28820	0.608837	1	Environmental Information Processing	Signal transduction
6	map05222	Small cell lung cancer	KEGG PATHWAY	6/738	249/28820	0.616267	1	Human Diseases	Cancer: specific types
7	map04621	NOD-like receptor signaling pathway	KEGG PATHWAY	7/738	293/28820	0.625956	1	Organismal Systems	Immune system
9	map04934	Cushing syndrome	KEGG PATHWAY	9/738	376/28820	0.627655	1	Human Diseases	Endocrine and metabolic disease
3	map05032	Morphine addiction	KEGG PATHWAY	3/738	126/28820	0.62944	1	Human Diseases	Substance dependence
5	map00983	Drug metabolism - other enzymes	KEGG PATHWAY	5/738	211/28820	0.630921	1	Metabolism	Xenobiotics biodegradation and metabolism
3	map05230	Central carbon metabolism in cancer	KEGG PATHWAY	3/738	128/28820	0.64001	1	Human Diseases	Cancer: overview
19	map05010	Alzheimer disease	KEGG PATHWAY	19/738	794/28820	0.651256	1	Human Diseases	Neurodegenerative disease
15	map05164	Influenza A	KEGG PATHWAY	15/738	638/28820	0.668204	1	Human Diseases	Infectious disease: viral
1	map04320	Dorso-ventral axis formation	KEGG PATHWAY	1/738	43/28820	0.672504	1	Organismal Systems	Development and regeneration
3	map04216	Ferroptosis	KEGG PATHWAY	3/738	135/28820	0.67532	1	Cellular Processes	Cell growth and death
3	map04750	Inflammatory mediator regulation of TRP channels	KEGG PATHWAY	3/738	138/28820	0.68965	1	Organismal Systems	Sensory system
2	map04927	Cortisol synthesis and secretion	KEGG PATHWAY	2/738	93/28820	0.691928	1	Organismal Systems	Endocrine system
2	map04920	Adipocytokine signaling pathway	KEGG PATHWAY	2/738	93/28820	0.691928	1	Organismal Systems	Endocrine system
5	map04722	Neurotrophin signaling pathway	KEGG PATHWAY	5/738	229/28820	0.700754	1	Organismal Systems	Nervous system
1	map00563	Glycosylphosphatidylinositol (GPI)-anchor biosynthesis	KEGG PATHWAY	1/738	47/28820	0.70483	1	Metabolism	Glycan biosynthesis and metabolism
11	map04611	Platelet activation	KEGG PATHWAY	11/738	489/28820	0.710191	1	Organismal Systems	Immune system
1	map00512	Mucin type O-glycan biosynthesis	KEGG PATHWAY	1/738	48/28820	0.712401	1	Metabolism	Glycan biosynthesis and metabolism
3	map05212	Pancreatic cancer	KEGG PATHWAY	3/738	143/28820	0.712467	1	Human Diseases	Cancer: specific types
10	map05130	Pathogenic Escherichia coli infection	KEGG PATHWAY	10/738	448/28820	0.713534	1	Human Diseases	Infectious disease: bacterial
3	map00590	Arachidonic acid metabolism	KEGG PATHWAY	3/738	144/28820	0.716872	1	Metabolism	Lipid metabolism
6	map04062	Chemokine signaling pathway	KEGG PATHWAY	6/738	279/28820	0.722033	1	Organismal Systems	Immune system
4	map04380	Osteoclast differentiation	KEGG PATHWAY	4/738	191/28820	0.723844	1	Organismal Systems	Development and regeneration
2	map04976	Bile secretion	KEGG PATHWAY	2/738	99/28820	0.724352	1	Organismal Systems	Digestive system
3	map03320	PPAR signaling pathway	KEGG PATHWAY	3/738	146/28820	0.725524	1	Organismal Systems	Endocrine system
7	map04612	Antigen processing and presentation	KEGG PATHWAY	7/738	324/28820	0.726339	1	Organismal Systems	Immune system
1	map04392	Hippo signaling pathway - multiple species	KEGG PATHWAY	1/738	50/28820	0.726966	1	Environmental Information Processing	Signal transduction
1	map00900	Terpenoid backbone biosynthesis	KEGG PATHWAY	1/738	50/28820	0.726966	1	Metabolism	Metabolism of terpenoids and polyketides
3	map04668	TNF signaling pathway	KEGG PATHWAY	3/738	147/28820	0.729772	1	Environmental Information Processing	Signal transduction
11	map04723	Retrograde endocannabinoid signaling	KEGG PATHWAY	11/738	498/28820	0.731869	1	Organismal Systems	Nervous system
2	map04917	Prolactin signaling pathway	KEGG PATHWAY	2/738	102/28820	0.739453	1	Organismal Systems	Endocrine system
12	map04010	MAPK signaling pathway	KEGG PATHWAY	12/738	546/28820	0.744091	1	Environmental Information Processing	Signal transduction
1	map04710	Circadian rhythm	KEGG PATHWAY	1/738	54/28820	0.753923	1	Organismal Systems	Environmental adaptation
1	map00592	alpha-Linolenic acid metabolism	KEGG PATHWAY	1/738	54/28820	0.753923	1	Metabolism	Lipid metabolism
2	map00561	Glycerolipid metabolism	KEGG PATHWAY	2/738	107/28820	0.763051	1	Metabolism	Lipid metabolism
2	map04720	Long-term potentiation	KEGG PATHWAY	2/738	107/28820	0.763051	1	Organismal Systems	Nervous system
1	map04130	SNARE interactions in vesicular transport	KEGG PATHWAY	1/738	56/28820	0.766387	1	Genetic Information Processing	Folding, sorting and degradation
2	map05213	Endometrial cancer	KEGG PATHWAY	2/738	108/28820	0.767542	1	Human Diseases	Cancer: specific types
1	map03020	RNA polymerase	KEGG PATHWAY	1/738	57/28820	0.772381	1	Genetic Information Processing	Transcription
1	map05020	Prion diseases	KEGG PATHWAY	1/738	59/28820	0.783912	1	Human Diseases	Neurodegenerative disease
6	map04514	Cell adhesion molecules (CAMs)	KEGG PATHWAY	6/738	302/28820	0.788122	1	Environmental Information Processing	Signaling molecules and interaction
1	map00790	Folate biosynthesis	KEGG PATHWAY	1/738	60/28820	0.789457	1	Metabolism	Metabolism of cofactors and vitamins
3	map05231	Choline metabolism in cancer	KEGG PATHWAY	3/738	165/28820	0.797654	1	Human Diseases	Cancer: overview
1	map04136	Autophagy - other	KEGG PATHWAY	1/738	62/28820	0.800124	1	Cellular Processes	Transport and catabolism
4	map04013	MAPK signaling pathway - fly	KEGG PATHWAY	4/738	214/28820	0.800735	1	Environmental Information Processing	Signal transduction
2	map04721	Synaptic vesicle cycle	KEGG PATHWAY	2/738	116/28820	0.800869	1	Organismal Systems	Nervous system
2	map03050	Proteasome	KEGG PATHWAY	2/738	116/28820	0.800869	1	Genetic Information Processing	Folding, sorting and degradation
3	map01524	Platinum drug resistance	KEGG PATHWAY	3/738	170/28820	0.813776	1	Human Diseases	Drug resistance: antineoplastic
4	map05142	Chagas disease (American trypanosomiasis)	KEGG PATHWAY	4/738	219/28820	0.81494	1	Human Diseases	Infectious disease: parasitic
19	map00190	Oxidative phosphorylation	KEGG PATHWAY	19/738	892/28820	0.824303	1	Metabolism	Energy metabolism
1	map00591	Linoleic acid metabolism	KEGG PATHWAY	1/738	67/28820	0.824489	1	Metabolism	Lipid metabolism
8	map03018	RNA degradation	KEGG PATHWAY	8/738	409/28820	0.824829	1	Genetic Information Processing	Folding, sorting and degradation
1	map05219	Bladder cancer	KEGG PATHWAY	1/738	68/28820	0.828994	1	Human Diseases	Cancer: specific types
2	map05214	Glioma	KEGG PATHWAY	2/738	124/28820	0.829888	1	Human Diseases	Cancer: specific types
9	map05203	Viral carcinogenesis	KEGG PATHWAY	9/738	457/28820	0.830075	1	Human Diseases	Cancer: overview
1	map04011	MAPK signaling pathway - yeast	KEGG PATHWAY	1/738	69/28820	0.833383	1	Environmental Information Processing	Signal transduction
1	map04930	Type II diabetes mellitus	KEGG PATHWAY	1/738	70/28820	0.83766	1	Human Diseases	Endocrine and metabolic disease
1	map00051	Fructose and mannose metabolism	KEGG PATHWAY	1/738	70/28820	0.83766	1	Metabolism	Carbohydrate metabolism
1	map04913	Ovarian steroidogenesis	KEGG PATHWAY	1/738	71/28820	0.841827	1	Organismal Systems	Endocrine system
3	map05220	Chronic myeloid leukemia	KEGG PATHWAY	3/738	180/28820	0.842766	1	Human Diseases	Cancer: specific types
8	map04150	mTOR signaling pathway	KEGG PATHWAY	8/738	421/28820	0.847408	1	Environmental Information Processing	Signal transduction
12	map04210	Apoptosis	KEGG PATHWAY	12/738	604/28820	0.850384	1	Cellular Processes	Cell growth and death
9	map05168	Herpes simplex virus 1 infection	KEGG PATHWAY	9/738	471/28820	0.854425	1	Human Diseases	Infectious disease: viral
7	map05412	Arrhythmogenic right ventricular cardiomyopathy (ARVC)	KEGG PATHWAY	7/738	379/28820	0.855247	1	Human Diseases	Cardiovascular disease
1	map05216	Thyroid cancer	KEGG PATHWAY	1/738	76/28820	0.861114	1	Human Diseases	Cancer: specific types
8	map04120	Ubiquitin mediated proteolysis	KEGG PATHWAY	8/738	431/28820	0.864401	1	Genetic Information Processing	Folding, sorting and degradation
1	map02010	ABC transporters	KEGG PATHWAY	1/738	78/28820	0.868155	1	Environmental Information Processing	Membrane transport
7	map04260	Cardiac muscle contraction	KEGG PATHWAY	7/738	388/28820	0.870736	1	Organismal Systems	Circulatory system
16	map05165	Human papillomavirus infection	KEGG PATHWAY	16/738	805/28820	0.879452	1	Human Diseases	Infectious disease: viral
9	map04670	Leukocyte transendothelial migration	KEGG PATHWAY	9/738	490/28820	0.88294	1	Organismal Systems	Immune system
1	map00565	Ether lipid metabolism	KEGG PATHWAY	1/738	83/28820	0.884235	1	Metabolism	Lipid metabolism
9	map04921	Oxytocin signaling pathway	KEGG PATHWAY	9/738	493/28820	0.886994	1	Organismal Systems	Endocrine system
2	map04912	GnRH signaling pathway	KEGG PATHWAY	2/738	145/28820	0.88876	1	Organismal Systems	Endocrine system
1	map00600	Sphingolipid metabolism	KEGG PATHWAY	1/738	85/28820	0.890105	1	Metabolism	Lipid metabolism
9	map03040	Spliceosome	KEGG PATHWAY	9/738	498/28820	0.893493	1	Genetic Information Processing	Transcription
7	map04520	Adherens junction	KEGG PATHWAY	7/738	404/28820	0.894889	1	Cellular Processes	Cellular community - eukaryotes
7	map05410	Hypertrophic cardiomyopathy (HCM)	KEGG PATHWAY	7/738	405/28820	0.896264	1	Human Diseases	Cardiovascular disease
3	map04270	Vascular smooth muscle contraction	KEGG PATHWAY	3/738	204/28820	0.896857	1	Organismal Systems	Circulatory system
6	map00650	Butanoate metabolism	KEGG PATHWAY	6/738	359/28820	0.899981	1	Metabolism	Carbohydrate metabolism
3	map03008	Ribosome biogenesis in eukaryotes	KEGG PATHWAY	3/738	212/28820	0.91077	1	Genetic Information Processing	Translation
3	map04660	T cell receptor signaling pathway	KEGG PATHWAY	3/738	212/28820	0.91077	1	Organismal Systems	Immune system
1	map04330	Notch signaling pathway	KEGG PATHWAY	1/738	94/28820	0.913051	1	Environmental Information Processing	Signal transduction
1	map01503	Cationic antimicrobial peptide (CAMP) resistance	KEGG PATHWAY	1/738	95/28820	0.915284	1	Human Diseases	Drug resistance: antimicrobial
4	map04662	B cell receptor signaling pathway	KEGG PATHWAY	4/738	269/28820	0.915994	1	Organismal Systems	Immune system
8	map05100	Bacterial invasion of epithelial cells	KEGG PATHWAY	8/738	470/28820	0.916564	1	Human Diseases	Infectious disease: bacterial
6	map04310	Wnt signaling pathway	KEGG PATHWAY	6/738	374/28820	0.919226	1	Environmental Information Processing	Signal transduction
2	map00564	Glycerophospholipid metabolism	KEGG PATHWAY	2/738	161/28820	0.920262	1	Metabolism	Lipid metabolism
2	map04625	C-type lectin receptor signaling pathway	KEGG PATHWAY	2/738	161/28820	0.920262	1	Organismal Systems	Immune system
1	map04215	Apoptosis - multiple species	KEGG PATHWAY	1/738	99/28820	0.923661	1	Cellular Processes	Cell growth and death
15	map05205	Proteoglycans in cancer	KEGG PATHWAY	15/738	810/28820	0.926363	1	Human Diseases	Cancer: overview
3	map04659	Th17 cell differentiation	KEGG PATHWAY	3/738	224/28820	0.928464	1	Organismal Systems	Immune system
4	map04916	Melanogenesis	KEGG PATHWAY	4/738	283/28820	0.933616	1	Organismal Systems	Endocrine system
10	map05418	Fluid shear stress and atherosclerosis	KEGG PATHWAY	10/738	585/28820	0.933962	1	Human Diseases	Cardiovascular disease
4	map05140	Leishmaniasis	KEGG PATHWAY	4/738	285/28820	0.93584	1	Human Diseases	Infectious disease: parasitic
2	map05204	Chemical carcinogenesis	KEGG PATHWAY	2/738	176/28820	0.941997	1	Human Diseases	Cancer: overview
1	map04742	Taste transduction	KEGG PATHWAY	1/738	110/28820	0.942672	1	Organismal Systems	Sensory system
7	map05163	Human cytomegalovirus infection	KEGG PATHWAY	7/738	451/28820	0.944915	1	Human Diseases	Infectious disease: viral
3	map04630	Jak-STAT signaling pathway	KEGG PATHWAY	3/738	239/28820	0.946041	1	Environmental Information Processing	Signal transduction
8	map04014	Ras signaling pathway	KEGG PATHWAY	8/738	505/28820	0.947702	1	Environmental Information Processing	Signal transduction
2	map05160	Hepatitis C	KEGG PATHWAY	2/738	181/28820	0.947896	1	Human Diseases	Infectious disease: viral
1	map00040	Pentose and glucuronate interconversions	KEGG PATHWAY	1/738	114/28820	0.948343	1	Metabolism	Carbohydrate metabolism
2	map04940	Type I diabetes mellitus	KEGG PATHWAY	2/738	192/28820	0.958925	1	Human Diseases	Endocrine and metabolic disease
2	map04658	Th1 and Th2 cell differentiation	KEGG PATHWAY	2/738	193/28820	0.959809	1	Organismal Systems	Immune system
1	map05218	Melanoma	KEGG PATHWAY	1/738	124/28820	0.96019	1	Human Diseases	Cancer: specific types
4	map04640	Hematopoietic cell lineage	KEGG PATHWAY	4/738	315/28820	0.961995	1	Organismal Systems	Immune system
3	map04664	Fc epsilon RI signaling pathway	KEGG PATHWAY	3/738	265/28820	0.96734	1	Organismal Systems	Immune system
5	map05224	Breast cancer	KEGG PATHWAY	5/738	380/28820	0.967658	1	Human Diseases	Cancer: specific types
1	map05120	Epithelial cell signaling in Helicobacter pylori infection	KEGG PATHWAY	1/738	132/28820	0.967681	1	Human Diseases	Infectious disease: bacterial
10	map04932	Non-alcoholic fatty liver disease (NAFLD)	KEGG PATHWAY	10/738	643/28820	0.968711	1	Human Diseases	Endocrine and metabolic disease
5	map05146	Amoebiasis	KEGG PATHWAY	5/738	383/28820	0.969254	1	Human Diseases	Infectious disease: parasitic
8	map04020	Calcium signaling pathway	KEGG PATHWAY	8/738	544/28820	0.969878	1	Environmental Information Processing	Signal transduction
24	map04714	Thermogenesis	KEGG PATHWAY	24/738	1322/28820	0.972494	1	Organismal Systems	Environmental adaptation
4	map04666	Fc gamma R-mediated phagocytosis	KEGG PATHWAY	4/738	333/28820	0.972525	1	Organismal Systems	Immune system
5	map05167	Kaposi sarcoma-associated herpesvirus infection	KEGG PATHWAY	5/738	391/28820	0.973159	1	Human Diseases	Infectious disease: viral
1	map05014	Amyotrophic lateral sclerosis (ALS)	KEGG PATHWAY	1/738	142/28820	0.975097	1	Human Diseases	Neurodegenerative disease
1	map04620	Toll-like receptor signaling pathway	KEGG PATHWAY	1/738	144/28820	0.976362	1	Organismal Systems	Immune system
1	map00830	Retinol metabolism	KEGG PATHWAY	1/738	145/28820	0.97697	1	Metabolism	Metabolism of cofactors and vitamins
4	map04650	Natural killer cell mediated cytotoxicity	KEGG PATHWAY	4/738	344/28820	0.977544	1	Organismal Systems	Immune system
5	map04072	Phospholipase D signaling pathway	KEGG PATHWAY	5/738	405/28820	0.978906	1	Environmental Information Processing	Signal transduction
1	map05321	Inflammatory bowel disease (IBD)	KEGG PATHWAY	1/738	151/28820	0.980306	1	Human Diseases	Immune disease
1	map05332	Graft-versus-host disease	KEGG PATHWAY	1/738	159/28820	0.984015	1	Human Diseases	Immune disease
9	map04140	Autophagy - animal	KEGG PATHWAY	9/738	644/28820	0.985075	1	Cellular Processes	Transport and catabolism
1	map00982	Drug metabolism - cytochrome P450	KEGG PATHWAY	1/738	164/28820	0.98597	1	Metabolism	Xenobiotics biodegradation and metabolism
4	map05226	Gastric cancer	KEGG PATHWAY	4/738	371/28820	0.986451	1	Human Diseases	Cancer: specific types
1	map03022	Basal transcription factors	KEGG PATHWAY	1/738	166/28820	0.986683	1	Genetic Information Processing	Transcription
1	map00980	Metabolism of xenobiotics by cytochrome P450	KEGG PATHWAY	1/738	167/28820	0.987026	1	Metabolism	Xenobiotics biodegradation and metabolism
8	map04530	Tight junction	KEGG PATHWAY	8/738	600/28820	0.987036	1	Cellular Processes	Cellular community - eukaryotes
4	map05131	Shigellosis	KEGG PATHWAY	4/738	408/28820	0.993361	1	Human Diseases	Infectious disease: bacterial
5	map04137	Mitophagy - animal	KEGG PATHWAY	5/738	474/28820	0.993898	1	Cellular Processes	Transport and catabolism
4	map05132	Salmonella infection	KEGG PATHWAY	4/738	442/28820	0.996617	1	Human Diseases	Infectious disease: bacterial
3	map05323	Rheumatoid arthritis	KEGG PATHWAY	3/738	378/28820	0.996821	1	Human Diseases	Immune disease
8	map04015	Rap1 signaling pathway	KEGG PATHWAY	8/738	688/28820	0.996891	1	Environmental Information Processing	Signal transduction
11	map04145	Phagosome	KEGG PATHWAY	11/738	863/28820	0.99726	1	Cellular Processes	Transport and catabolism
6	map05414	Dilated cardiomyopathy (DCM)	KEGG PATHWAY	6/738	581/28820	0.997412	1	Human Diseases	Cardiovascular disease
1	map05217	Basal cell carcinoma	KEGG PATHWAY	1/738	234/28820	0.997746	1	Human Diseases	Cancer: specific types
4	map04919	Thyroid hormone signaling pathway	KEGG PATHWAY	4/738	464/28820	0.997831	1	Organismal Systems	Endocrine system
5	map05152	Tuberculosis	KEGG PATHWAY	5/738	550/28820	0.99857	1	Human Diseases	Infectious disease: bacterial
7	map04390	Hippo signaling pathway	KEGG PATHWAY	7/738	679/28820	0.998695	1	Environmental Information Processing	Signal transduction
6	map05202	Transcriptional misregulation in cancer	KEGG PATHWAY	6/738	619/28820	0.998723	1	Human Diseases	Cancer: overview
2	map04064	NF-kappa B signaling pathway	KEGG PATHWAY	2/738	359/28820	0.999102	1	Environmental Information Processing	Signal transduction
2	map04060	Cytokine-cytokine receptor interaction	KEGG PATHWAY	2/738	365/28820	0.999221	1	Environmental Information Processing	Signaling molecules and interaction
1	map05340	Primary immunodeficiency	KEGG PATHWAY	1/738	302/28820	0.99962	1	Human Diseases	Immune disease
3	map05322	Systemic lupus erythematosus	KEGG PATHWAY	3/738	489/28820	0.999724	1	Human Diseases	Immune disease
1	map05150	Staphylococcus aureus infection	KEGG PATHWAY	1/738	324/28820	0.999787	1	Human Diseases	Infectious disease: bacterial
39	map03010	Ribosome	KEGG PATHWAY	39/738	2482/28820	0.999805	1	Genetic Information Processing	Translation
5	map05169	Epstein-Barr virus infection	KEGG PATHWAY	5/738	673/28820	0.999881	1	Human Diseases	Infectious disease: viral
1	map04080	Neuroactive ligand-receptor interaction	KEGG PATHWAY	1/738	347/28820	0.999883	1	Environmental Information Processing	Signaling molecules and interaction
1	map04550	Signaling pathways regulating pluripotency of stem cells	KEGG PATHWAY	1/738	351/28820	0.999895	1	Cellular Processes	Cellular community - eukaryotes
5	map05225	Hepatocellular carcinoma	KEGG PATHWAY	5/738	705/28820	0.999939	1	Human Diseases	Cancer: specific types
1	map04391	Hippo signaling pathway - fly	KEGG PATHWAY	1/738	425/28820	0.999985	1	Environmental Information Processing	Signal transduction
3	map05416	Viral myocarditis	KEGG PATHWAY	3/738	712/28820	0.999998	1	Human Diseases	Cardiovascular disease
1	map04740	Olfactory transduction	KEGG PATHWAY	1/738	958/28820	1	1	Organismal Systems	Sensory system
